# Supplementary material for: Quantitative Label-Free Proteomics for Discovery of Biomarkers in Cerebrospinal Fluid: Assessment of Technical and Inter-Individual Variation
Source: PLoS One. 2013 May 20;8(5):e64314. doi: 10.1371/journal.pone.0064314 (PMC3659127; doi:10.1371/journal.pone.0064314)
Supplement: Table S1 — Total ion currents from LC-MS analysis of CSF. Duplicate aliquots from 6 individual samples and 14 aliquots from a pooled sample were assayed, as described under ‘Materials and methods’. (XLSX) [file pone.0064314.s014.xlsx]

## Sheet: Sheet1
Table S1 - Total ion currents (TIC) from LC-MS analysis of CSF aliquots from 6 individual and 1 pooled sample as described under 'Materials and Methods'
Sample Name	Total Ion Current	Percent of mean intensity
1a	5.205 x 108	86.9009
1b	6.098 x 108	101.81
2a	6.289 x 108	104.999
2b	6.616 x 108	110.458
3a	6.552 x 108	109.39
3b	7.093 x 108	118.422
4a	6.773 x 108	113.08
4b	6.286 x 108	104.949
5a	6.249 x 108	104.331
5b	5.393 x 108	90.0397
6a	5.527 x 108	92.2769
6b	6.225 x 108	103.93
P1	6.191 x 108	103.363
P2	5.832 x 108	97.3691
P3	6.2 x 108	103.513
P4	7.053 x 108	117.755
P5	6.667 x 108	111.31
P6	6.913 x 108	115.417
P8	6.482 x 108	108.221
P9	7.188 x 108	120.008
P10	6.53 x 108	109.023
P11	6.024 x 108	100.575
P12	7.157 x 108	119.491
P13a	1.008 x 106	0.168292
P13b	3.202 x 108	53.4595
P14	5.974 x 108	99.7399
