# Supplementary material for: Quantitative Label-Free Proteomics for Discovery of Biomarkers in Cerebrospinal Fluid: Assessment of Technical and Inter-Individual Variation
Source: PLoS One. 2013 May 20;8(5):e64314. doi: 10.1371/journal.pone.0064314 (PMC3659127; doi:10.1371/journal.pone.0064314)
Supplement: Table S2 — Mass spectrometry, peptide data, database parameters and search results. Scaffold Proteome Software (v.3.1.4.1) was used to display MASCOT search results. Protein probability filter was set at 95%, peptide probability at 50%, and a minimum of 1 peptide required. Protein and peptide false discovery rate were determined by Scaffold using the probabilistic method used by the Trans-proteomic pipeline (see http://proteome-software.wikispaces.com/FAQ-Statistics). (XLSX) [file pone.0064314.s015.xlsx]

## Sheet: Spectrum Report
		Table S2. Mass Spectrometry and Database Search Results
		Database: the uniprot_human_20110421 database (105,706 entries)
		Database searching: MASCOT DISTILLER version 2.3.0.0; MASCOT version 2.2.04.
		Protein Identification / Spectral Counting Quantification; Scaffold Proteome Software version 3.1.4.1
		Protein Probabilities >95%, Peptide probabilities >50%
		Protein False discovery rate 0.1%, Peptide False discovery Rate 5.9%
Protein Index #		Protein Description	Gene Symbol	Accession numbers	Protein molecular weight (Da)	Protein identification probability	Number of unique peptides	Sequence	Mascot Ion score	Observed m/z	Observed peptide mass	[M+H]+ (theoretical)	Mass Accuracy (PPM)	Modifications
1		Alpha-1B-glycoprotein OS=Homo sapiens GN=A1BG PE=1 SV=4	A1BG	sp|P04217|A1BG_HUMAN	54235.3	1	5	ATWSGAVLAGR	63.3	544.81	1087.61	1088.58	26.34
1		Alpha-1B-glycoprotein OS=Homo sapiens GN=A1BG PE=1 SV=4	A1BG	sp|P04217|A1BG_HUMAN	54235.3	1	5	ATWSGAVLAGR	70.1	544.8	1087.59	1088.58	7.972
1		Alpha-1B-glycoprotein OS=Homo sapiens GN=A1BG PE=1 SV=4	A1BG	sp|P04217|A1BG_HUMAN	54235.3	1	5	cEGPIPDVTFELLR	74.9	823.38	1644.75	1645.83	-43.73	c1: Carbamidomethyl (+57.02)
1		Alpha-1B-glycoprotein OS=Homo sapiens GN=A1BG PE=1 SV=4	A1BG	sp|P04217|A1BG_HUMAN	54235.3	1	5	IFFHLNAVALGDGGHYTcR	53.4	537.781	2147.09	2148.04	26.06	c18: Carbamidomethyl (+57.02)
1		Alpha-1B-glycoprotein OS=Homo sapiens GN=A1BG PE=1 SV=4	A1BG	sp|P04217|A1BG_HUMAN	54235.3	1	5	IFFHLNAVALGDGGHYTcR	53.4	537.781	2147.09	2148.04	26.06	c18: Carbamidomethyl (+57.02)
1		Alpha-1B-glycoprotein OS=Homo sapiens GN=A1BG PE=1 SV=4	A1BG	sp|P04217|A1BG_HUMAN	54235.3	1	5	IFFHLNAVALGDGGHYTcR	53.4	537.781	2147.09	2148.04	26.06	c18: Carbamidomethyl (+57.02)
1		Alpha-1B-glycoprotein OS=Homo sapiens GN=A1BG PE=1 SV=4	A1BG	sp|P04217|A1BG_HUMAN	54235.3	1	5	IFFHLNAVALGDGGHYTcR	54.9	537.771	2147.05	2148.04	7.436	c18: Carbamidomethyl (+57.02)
1		Alpha-1B-glycoprotein OS=Homo sapiens GN=A1BG PE=1 SV=4	A1BG	sp|P04217|A1BG_HUMAN	54235.3	1	5	IFFHLNAVALGDGGHYTcR	54.9	537.771	2147.05	2148.04	7.436	c18: Carbamidomethyl (+57.02)
1		Alpha-1B-glycoprotein OS=Homo sapiens GN=A1BG PE=1 SV=4	A1BG	sp|P04217|A1BG_HUMAN	54235.3	1	5	IFFHLNAVALGDGGHYTcR	54.9	537.771	2147.05	2148.04	7.436	c18: Carbamidomethyl (+57.02)
1		Alpha-1B-glycoprotein OS=Homo sapiens GN=A1BG PE=1 SV=4	A1BG	sp|P04217|A1BG_HUMAN	54235.3	1	5	IFFHLNAVALGDGGHYTcR	53.4	537.75	2146.97	2148.04	-30.32	c18: Carbamidomethyl (+57.02)
1		Alpha-1B-glycoprotein OS=Homo sapiens GN=A1BG PE=1 SV=4	A1BG	sp|P04217|A1BG_HUMAN	54235.3	1	5	IFFHLNAVALGDGGHYTcR	54.9	537.75	2146.97	2148.04	-30.32	c18: Carbamidomethyl (+57.02)
1		Alpha-1B-glycoprotein OS=Homo sapiens GN=A1BG PE=1 SV=4	A1BG	sp|P04217|A1BG_HUMAN	54235.3	1	5	IFFHLNAVALGDGGHYTcR	74.7	716.711	2147.11	2148.04	33.73	c18: Carbamidomethyl (+57.02)
1		Alpha-1B-glycoprotein OS=Homo sapiens GN=A1BG PE=1 SV=4	A1BG	sp|P04217|A1BG_HUMAN	54235.3	1	5	IFFHLNAVALGDGGHYTcR	74.7	716.711	2147.11	2148.04	33.73	c18: Carbamidomethyl (+57.02)
1		Alpha-1B-glycoprotein OS=Homo sapiens GN=A1BG PE=1 SV=4	A1BG	sp|P04217|A1BG_HUMAN	54235.3	1	5	SGLSTGWTQLSK	62	632.84	1263.67	1264.65	15.96
1		Alpha-1B-glycoprotein OS=Homo sapiens GN=A1BG PE=1 SV=4	A1BG	sp|P04217|A1BG_HUMAN	54235.3	1	5	TPGAAANLELIFVGPQHAGNYR	107	766.035	2295.08	2296.18	-40.24
1		Alpha-1B-glycoprotein OS=Homo sapiens GN=A1BG PE=1 SV=4	A1BG	sp|P04217|A1BG_HUMAN	54235.3	1	5	TPGAAANLELIFVGPQHAGNYR	108	766.035	2295.08	2296.18	-40.24
1		Alpha-1B-glycoprotein OS=Homo sapiens GN=A1BG PE=1 SV=4	A1BG	sp|P04217|A1BG_HUMAN	54235.3	1	5	TPGAAANLELIFVGPQHAGNYR	112	766.035	2295.08	2296.18	-40.24
1		Alpha-1B-glycoprotein OS=Homo sapiens GN=A1BG PE=1 SV=4	A1BG	sp|P04217|A1BG_HUMAN	54235.3	1	8	ATWSGAVLAGR	46.6	544.804	1087.59	1088.58	15.49
1		Alpha-1B-glycoprotein OS=Homo sapiens GN=A1BG PE=1 SV=4	A1BG	sp|P04217|A1BG_HUMAN	54235.3	1	8	ATWSGAVLAGR	75.4	544.804	1087.59	1088.58	15.56
1		Alpha-1B-glycoprotein OS=Homo sapiens GN=A1BG PE=1 SV=4	A1BG	sp|P04217|A1BG_HUMAN	54235.3	1	8	ATWSGAVLAGR	75.5	544.804	1087.59	1088.58	14.93
1		Alpha-1B-glycoprotein OS=Homo sapiens GN=A1BG PE=1 SV=4	A1BG	sp|P04217|A1BG_HUMAN	54235.3	1	8	ATWSGAVLAGR	75.6	544.805	1087.59	1088.58	16.06
1		Alpha-1B-glycoprotein OS=Homo sapiens GN=A1BG PE=1 SV=4	A1BG	sp|P04217|A1BG_HUMAN	54235.3	1	8	ATWSGAVLAGR	75.6	544.804	1087.59	1088.58	14.93
1		Alpha-1B-glycoprotein OS=Homo sapiens GN=A1BG PE=1 SV=4	A1BG	sp|P04217|A1BG_HUMAN	54235.3	1	8	ATWSGAVLAGR	75.6	544.806	1087.6	1088.58	17.89
1		Alpha-1B-glycoprotein OS=Homo sapiens GN=A1BG PE=1 SV=4	A1BG	sp|P04217|A1BG_HUMAN	54235.3	1	8	ATWSGAVLAGR	75.6	544.804	1087.59	1088.58	15.25
1		Alpha-1B-glycoprotein OS=Homo sapiens GN=A1BG PE=1 SV=4	A1BG	sp|P04217|A1BG_HUMAN	54235.3	1	8	ATWSGAVLAGR	75.6	544.804	1087.59	1088.58	15.45
1		Alpha-1B-glycoprotein OS=Homo sapiens GN=A1BG PE=1 SV=4	A1BG	sp|P04217|A1BG_HUMAN	54235.3	1	8	ATWSGAVLAGR	75.7	544.806	1087.6	1088.58	17.47
1		Alpha-1B-glycoprotein OS=Homo sapiens GN=A1BG PE=1 SV=4	A1BG	sp|P04217|A1BG_HUMAN	54235.3	1	8	ATWSGAVLAGR	75.8	544.804	1087.59	1088.58	15.32
1		Alpha-1B-glycoprotein OS=Homo sapiens GN=A1BG PE=1 SV=4	A1BG	sp|P04217|A1BG_HUMAN	54235.3	1	8	ATWSGAVLAGR	75.8	544.805	1087.6	1088.58	16.4
1		Alpha-1B-glycoprotein OS=Homo sapiens GN=A1BG PE=1 SV=4	A1BG	sp|P04217|A1BG_HUMAN	54235.3	1	8	ATWSGAVLAGR	75.8	544.805	1087.59	1088.58	15.89
1		Alpha-1B-glycoprotein OS=Homo sapiens GN=A1BG PE=1 SV=4	A1BG	sp|P04217|A1BG_HUMAN	54235.3	1	8	ATWSGAVLAGR	75.8	544.806	1087.6	1088.58	17.71
1		Alpha-1B-glycoprotein OS=Homo sapiens GN=A1BG PE=1 SV=4	A1BG	sp|P04217|A1BG_HUMAN	54235.3	1	8	ATWSGAVLAGR	82.3	544.805	1087.6	1088.58	16.28
1		Alpha-1B-glycoprotein OS=Homo sapiens GN=A1BG PE=1 SV=4	A1BG	sp|P04217|A1BG_HUMAN	54235.3	1	8	ATWSGAVLAGR	86.9	544.804	1087.59	1088.58	14.95
1		Alpha-1B-glycoprotein OS=Homo sapiens GN=A1BG PE=1 SV=4	A1BG	sp|P04217|A1BG_HUMAN	54235.3	1	8	ATWSGAVLAGR	89.7	544.805	1087.59	1088.58	16
1		Alpha-1B-glycoprotein OS=Homo sapiens GN=A1BG PE=1 SV=4	A1BG	sp|P04217|A1BG_HUMAN	54235.3	1	8	cEGPIPDVTFELLR	70	823.439	1644.86	1645.83	27.56	c1: Carbamidomethyl (+57.02)
1		Alpha-1B-glycoprotein OS=Homo sapiens GN=A1BG PE=1 SV=4	A1BG	sp|P04217|A1BG_HUMAN	54235.3	1	8	cEGPIPDVTFELLR	70.4	823.437	1644.86	1645.83	24.67	c1: Carbamidomethyl (+57.02)
1		Alpha-1B-glycoprotein OS=Homo sapiens GN=A1BG PE=1 SV=4	A1BG	sp|P04217|A1BG_HUMAN	54235.3	1	8	cEGPIPDVTFELLR	70.9	823.439	1644.86	1645.83	27.67	c1: Carbamidomethyl (+57.02)
1		Alpha-1B-glycoprotein OS=Homo sapiens GN=A1BG PE=1 SV=4	A1BG	sp|P04217|A1BG_HUMAN	54235.3	1	8	cEGPIPDVTFELLR	72.5	823.441	1644.87	1645.83	30.27	c1: Carbamidomethyl (+57.02)
1		Alpha-1B-glycoprotein OS=Homo sapiens GN=A1BG PE=1 SV=4	A1BG	sp|P04217|A1BG_HUMAN	54235.3	1	8	cEGPIPDVTFELLR	73.5	823.442	1644.87	1645.83	31.6	c1: Carbamidomethyl (+57.02)
1		Alpha-1B-glycoprotein OS=Homo sapiens GN=A1BG PE=1 SV=4	A1BG	sp|P04217|A1BG_HUMAN	54235.3	1	8	cEGPIPDVTFELLR	75.5	823.44	1644.87	1645.83	28.89	c1: Carbamidomethyl (+57.02)
1		Alpha-1B-glycoprotein OS=Homo sapiens GN=A1BG PE=1 SV=4	A1BG	sp|P04217|A1BG_HUMAN	54235.3	1	8	cEGPIPDVTFELLR	77.2	823.44	1644.86	1645.83	28.19	c1: Carbamidomethyl (+57.02)
1		Alpha-1B-glycoprotein OS=Homo sapiens GN=A1BG PE=1 SV=4	A1BG	sp|P04217|A1BG_HUMAN	54235.3	1	8	cEGPIPDVTFELLR	78.3	823.439	1644.86	1645.83	27.3	c1: Carbamidomethyl (+57.02)
1		Alpha-1B-glycoprotein OS=Homo sapiens GN=A1BG PE=1 SV=4	A1BG	sp|P04217|A1BG_HUMAN	54235.3	1	8	cEGPIPDVTFELLR	79.8	823.439	1644.86	1645.83	27.94	c1: Carbamidomethyl (+57.02)
1		Alpha-1B-glycoprotein OS=Homo sapiens GN=A1BG PE=1 SV=4	A1BG	sp|P04217|A1BG_HUMAN	54235.3	1	8	cEGPIPDVTFELLR	81.1	823.439	1644.86	1645.83	27.83	c1: Carbamidomethyl (+57.02)
1		Alpha-1B-glycoprotein OS=Homo sapiens GN=A1BG PE=1 SV=4	A1BG	sp|P04217|A1BG_HUMAN	54235.3	1	8	cEGPIPDVTFELLR	82.6	823.441	1644.87	1645.83	30.21	c1: Carbamidomethyl (+57.02)
1		Alpha-1B-glycoprotein OS=Homo sapiens GN=A1BG PE=1 SV=4	A1BG	sp|P04217|A1BG_HUMAN	54235.3	1	8	cEGPIPDVTFELLR	83.4	823.439	1644.86	1645.83	26.93	c1: Carbamidomethyl (+57.02)
1		Alpha-1B-glycoprotein OS=Homo sapiens GN=A1BG PE=1 SV=4	A1BG	sp|P04217|A1BG_HUMAN	54235.3	1	8	cEGPIPDVTFELLR	85.5	823.438	1644.86	1645.83	25.68	c1: Carbamidomethyl (+57.02)
1		Alpha-1B-glycoprotein OS=Homo sapiens GN=A1BG PE=1 SV=4	A1BG	sp|P04217|A1BG_HUMAN	54235.3	1	8	cEGPIPDVTFELLR	86.4	823.44	1644.87	1645.83	28.9	c1: Carbamidomethyl (+57.02)
1		Alpha-1B-glycoprotein OS=Homo sapiens GN=A1BG PE=1 SV=4	A1BG	sp|P04217|A1BG_HUMAN	54235.3	1	8	cEGPIPDVTFELLR	89	823.44	1644.87	1645.83	28.47	c1: Carbamidomethyl (+57.02)
1		Alpha-1B-glycoprotein OS=Homo sapiens GN=A1BG PE=1 SV=4	A1BG	sp|P04217|A1BG_HUMAN	54235.3	1	8	cEGPIPDVTFELLR	89.3	823.442	1644.87	1645.83	31.43	c1: Carbamidomethyl (+57.02)
1		Alpha-1B-glycoprotein OS=Homo sapiens GN=A1BG PE=1 SV=4	A1BG	sp|P04217|A1BG_HUMAN	54235.3	1	8	cEGPIPDVTFELLR	91.5	823.441	1644.87	1645.83	29.7	c1: Carbamidomethyl (+57.02)
1		Alpha-1B-glycoprotein OS=Homo sapiens GN=A1BG PE=1 SV=4	A1BG	sp|P04217|A1BG_HUMAN	54235.3	1	8	cEGPIPDVTFELLR	94.7	823.436	1644.86	1645.83	23.73	c1: Carbamidomethyl (+57.02)
1		Alpha-1B-glycoprotein OS=Homo sapiens GN=A1BG PE=1 SV=4	A1BG	sp|P04217|A1BG_HUMAN	54235.3	1	8	GVTFLLR	28.8	403.255	804.496	805.493	12.21
1		Alpha-1B-glycoprotein OS=Homo sapiens GN=A1BG PE=1 SV=4	A1BG	sp|P04217|A1BG_HUMAN	54235.3	1	8	GVTFLLR	30.5	403.255	804.495	805.493	11.87
1		Alpha-1B-glycoprotein OS=Homo sapiens GN=A1BG PE=1 SV=4	A1BG	sp|P04217|A1BG_HUMAN	54235.3	1	8	GVTFLLR	30.5	403.255	804.495	805.493	11.67
1		Alpha-1B-glycoprotein OS=Homo sapiens GN=A1BG PE=1 SV=4	A1BG	sp|P04217|A1BG_HUMAN	54235.3	1	8	GVTFLLR	30.5	403.255	804.496	805.493	12.51
1		Alpha-1B-glycoprotein OS=Homo sapiens GN=A1BG PE=1 SV=4	A1BG	sp|P04217|A1BG_HUMAN	54235.3	1	8	GVTFLLR	38.6	403.255	804.495	805.493	11.92
1		Alpha-1B-glycoprotein OS=Homo sapiens GN=A1BG PE=1 SV=4	A1BG	sp|P04217|A1BG_HUMAN	54235.3	1	8	GVTFLLR	38.6	403.255	804.496	805.493	12.56
1		Alpha-1B-glycoprotein OS=Homo sapiens GN=A1BG PE=1 SV=4	A1BG	sp|P04217|A1BG_HUMAN	54235.3	1	8	GVTFLLR	38.6	403.255	804.495	805.493	11.77
1		Alpha-1B-glycoprotein OS=Homo sapiens GN=A1BG PE=1 SV=4	A1BG	sp|P04217|A1BG_HUMAN	54235.3	1	8	GVTFLLR	44.3	403.255	804.496	805.493	12.36
1		Alpha-1B-glycoprotein OS=Homo sapiens GN=A1BG PE=1 SV=4	A1BG	sp|P04217|A1BG_HUMAN	54235.3	1	8	GVTFLLR	44.3	403.255	804.495	805.493	10.82
1		Alpha-1B-glycoprotein OS=Homo sapiens GN=A1BG PE=1 SV=4	A1BG	sp|P04217|A1BG_HUMAN	54235.3	1	8	HQFLLTGDTQGR	30.3	686.861	1371.71	1372.7	13.3
1		Alpha-1B-glycoprotein OS=Homo sapiens GN=A1BG PE=1 SV=4	A1BG	sp|P04217|A1BG_HUMAN	54235.3	1	8	HQFLLTGDTQGR	31.2	686.861	1371.71	1372.7	13.34
1		Alpha-1B-glycoprotein OS=Homo sapiens GN=A1BG PE=1 SV=4	A1BG	sp|P04217|A1BG_HUMAN	54235.3	1	8	HQFLLTGDTQGR	40.5	686.861	1371.71	1372.7	12.59
1		Alpha-1B-glycoprotein OS=Homo sapiens GN=A1BG PE=1 SV=4	A1BG	sp|P04217|A1BG_HUMAN	54235.3	1	8	HQFLLTGDTQGR	42.2	686.86	1371.71	1372.7	11.33
1		Alpha-1B-glycoprotein OS=Homo sapiens GN=A1BG PE=1 SV=4	A1BG	sp|P04217|A1BG_HUMAN	54235.3	1	8	HQFLLTGDTQGR	42.4	458.242	1371.7	1372.7	10.16
1		Alpha-1B-glycoprotein OS=Homo sapiens GN=A1BG PE=1 SV=4	A1BG	sp|P04217|A1BG_HUMAN	54235.3	1	8	HQFLLTGDTQGR	47.7	686.86	1371.71	1372.7	11.61
1		Alpha-1B-glycoprotein OS=Homo sapiens GN=A1BG PE=1 SV=4	A1BG	sp|P04217|A1BG_HUMAN	54235.3	1	8	HQFLLTGDTQGR	53.8	458.242	1371.7	1372.7	10.12
1		Alpha-1B-glycoprotein OS=Homo sapiens GN=A1BG PE=1 SV=4	A1BG	sp|P04217|A1BG_HUMAN	54235.3	1	8	IFFHLNAVALGDGGHYTcR	45.1	716.711	2147.11	2148.04	33.78	c18: Carbamidomethyl (+57.02)
1		Alpha-1B-glycoprotein OS=Homo sapiens GN=A1BG PE=1 SV=4	A1BG	sp|P04217|A1BG_HUMAN	54235.3	1	8	IFFHLNAVALGDGGHYTcR	79.2	716.712	2147.11	2148.04	35.57	c18: Carbamidomethyl (+57.02)
1		Alpha-1B-glycoprotein OS=Homo sapiens GN=A1BG PE=1 SV=4	A1BG	sp|P04217|A1BG_HUMAN	54235.3	1	8	IFFHLNAVALGDGGHYTcR	84	716.71	2147.11	2148.04	33.27	c18: Carbamidomethyl (+57.02)
1		Alpha-1B-glycoprotein OS=Homo sapiens GN=A1BG PE=1 SV=4	A1BG	sp|P04217|A1BG_HUMAN	54235.3	1	8	IFFHLNAVALGDGGHYTcR	84.3	716.712	2147.11	2148.04	36.13	c18: Carbamidomethyl (+57.02)
1		Alpha-1B-glycoprotein OS=Homo sapiens GN=A1BG PE=1 SV=4	A1BG	sp|P04217|A1BG_HUMAN	54235.3	1	8	IFFHLNAVALGDGGHYTcR	88.6	716.708	2147.1	2148.04	30	c18: Carbamidomethyl (+57.02)
1		Alpha-1B-glycoprotein OS=Homo sapiens GN=A1BG PE=1 SV=4	A1BG	sp|P04217|A1BG_HUMAN	54235.3	1	8	IFFHLNAVALGDGGHYTcR	90.7	716.712	2147.11	2148.04	35.88	c18: Carbamidomethyl (+57.02)
1		Alpha-1B-glycoprotein OS=Homo sapiens GN=A1BG PE=1 SV=4	A1BG	sp|P04217|A1BG_HUMAN	54235.3	1	8	IFFHLNAVALGDGGHYTcR	91.4	716.707	2147.1	2148.04	29.37	c18: Carbamidomethyl (+57.02)
1		Alpha-1B-glycoprotein OS=Homo sapiens GN=A1BG PE=1 SV=4	A1BG	sp|P04217|A1BG_HUMAN	54235.3	1	8	IFFHLNAVALGDGGHYTcR	91.5	716.708	2147.1	2148.04	29.87	c18: Carbamidomethyl (+57.02)
1		Alpha-1B-glycoprotein OS=Homo sapiens GN=A1BG PE=1 SV=4	A1BG	sp|P04217|A1BG_HUMAN	54235.3	1	8	IFFHLNAVALGDGGHYTcR	92.2	716.712	2147.12	2148.04	36.42	c18: Carbamidomethyl (+57.02)
1		Alpha-1B-glycoprotein OS=Homo sapiens GN=A1BG PE=1 SV=4	A1BG	sp|P04217|A1BG_HUMAN	54235.3	1	8	IFFHLNAVALGDGGHYTcR	93.4	716.709	2147.11	2148.04	31.9	c18: Carbamidomethyl (+57.02)
1		Alpha-1B-glycoprotein OS=Homo sapiens GN=A1BG PE=1 SV=4	A1BG	sp|P04217|A1BG_HUMAN	54235.3	1	8	IFFHLNAVALGDGGHYTcR	94.6	716.706	2147.09	2148.04	26.86	c18: Carbamidomethyl (+57.02)
1		Alpha-1B-glycoprotein OS=Homo sapiens GN=A1BG PE=1 SV=4	A1BG	sp|P04217|A1BG_HUMAN	54235.3	1	8	IFFHLNAVALGDGGHYTcR	97	716.709	2147.1	2148.04	31.09	c18: Carbamidomethyl (+57.02)
1		Alpha-1B-glycoprotein OS=Homo sapiens GN=A1BG PE=1 SV=4	A1BG	sp|P04217|A1BG_HUMAN	54235.3	1	8	IFFHLNAVALGDGGHYTcR	97.2	716.712	2147.12	2148.04	36.31	c18: Carbamidomethyl (+57.02)
1		Alpha-1B-glycoprotein OS=Homo sapiens GN=A1BG PE=1 SV=4	A1BG	sp|P04217|A1BG_HUMAN	54235.3	1	8	IFFHLNAVALGDGGHYTcR	97.4	716.707	2147.1	2148.04	28.82	c18: Carbamidomethyl (+57.02)
1		Alpha-1B-glycoprotein OS=Homo sapiens GN=A1BG PE=1 SV=4	A1BG	sp|P04217|A1BG_HUMAN	54235.3	1	8	IFFHLNAVALGDGGHYTcR	97.6	716.71	2147.11	2148.04	33.21	c18: Carbamidomethyl (+57.02)
1		Alpha-1B-glycoprotein OS=Homo sapiens GN=A1BG PE=1 SV=4	A1BG	sp|P04217|A1BG_HUMAN	54235.3	1	8	IFFHLNAVALGDGGHYTcR	98.8	716.711	2147.11	2148.04	33.88	c18: Carbamidomethyl (+57.02)
1		Alpha-1B-glycoprotein OS=Homo sapiens GN=A1BG PE=1 SV=4	A1BG	sp|P04217|A1BG_HUMAN	54235.3	1	8	IFFHLNAVALGDGGHYTcR	98.8	716.708	2147.1	2148.04	30.53	c18: Carbamidomethyl (+57.02)
1		Alpha-1B-glycoprotein OS=Homo sapiens GN=A1BG PE=1 SV=4	A1BG	sp|P04217|A1BG_HUMAN	54235.3	1	8	IFFHLNAVALGDGGHYTcR	99.3	716.709	2147.11	2148.04	31.97	c18: Carbamidomethyl (+57.02)
1		Alpha-1B-glycoprotein OS=Homo sapiens GN=A1BG PE=1 SV=4	A1BG	sp|P04217|A1BG_HUMAN	54235.3	1	8	IFFHLNAVALGDGGHYTcR	101	716.712	2147.11	2148.04	35.3	c18: Carbamidomethyl (+57.02)
1		Alpha-1B-glycoprotein OS=Homo sapiens GN=A1BG PE=1 SV=4	A1BG	sp|P04217|A1BG_HUMAN	54235.3	1	8	IFFHLNAVALGDGGHYTcR	105	716.708	2147.1	2148.04	29.8	c18: Carbamidomethyl (+57.02)
1		Alpha-1B-glycoprotein OS=Homo sapiens GN=A1BG PE=1 SV=4	A1BG	sp|P04217|A1BG_HUMAN	54235.3	1	8	IFFHLNAVALGDGGHYTcR	105	716.707	2147.1	2148.04	29.48	c18: Carbamidomethyl (+57.02)
1		Alpha-1B-glycoprotein OS=Homo sapiens GN=A1BG PE=1 SV=4	A1BG	sp|P04217|A1BG_HUMAN	54235.3	1	8	IFFHLNAVALGDGGHYTcR	106	716.709	2147.11	2148.04	31.88	c18: Carbamidomethyl (+57.02)
1		Alpha-1B-glycoprotein OS=Homo sapiens GN=A1BG PE=1 SV=4	A1BG	sp|P04217|A1BG_HUMAN	54235.3	1	8	IFFHLNAVALGDGGHYTcR	107	716.708	2147.1	2148.04	29.72	c18: Carbamidomethyl (+57.02)
1		Alpha-1B-glycoprotein OS=Homo sapiens GN=A1BG PE=1 SV=4	A1BG	sp|P04217|A1BG_HUMAN	54235.3	1	8	SGLSTGWTQLSK	53.6	632.842	1263.67	1264.65	18.07
1		Alpha-1B-glycoprotein OS=Homo sapiens GN=A1BG PE=1 SV=4	A1BG	sp|P04217|A1BG_HUMAN	54235.3	1	8	SGLSTGWTQLSK	54.7	632.841	1263.67	1264.65	16.4
1		Alpha-1B-glycoprotein OS=Homo sapiens GN=A1BG PE=1 SV=4	A1BG	sp|P04217|A1BG_HUMAN	54235.3	1	8	SGLSTGWTQLSK	55.8	632.841	1263.67	1264.65	16.71
1		Alpha-1B-glycoprotein OS=Homo sapiens GN=A1BG PE=1 SV=4	A1BG	sp|P04217|A1BG_HUMAN	54235.3	1	8	SGLSTGWTQLSK	56.2	632.84	1263.67	1264.65	15.84
1		Alpha-1B-glycoprotein OS=Homo sapiens GN=A1BG PE=1 SV=4	A1BG	sp|P04217|A1BG_HUMAN	54235.3	1	8	SGLSTGWTQLSK	58.1	632.841	1263.67	1264.65	17.76
1		Alpha-1B-glycoprotein OS=Homo sapiens GN=A1BG PE=1 SV=4	A1BG	sp|P04217|A1BG_HUMAN	54235.3	1	8	SGLSTGWTQLSK	59.7	632.841	1263.67	1264.65	17.47
1		Alpha-1B-glycoprotein OS=Homo sapiens GN=A1BG PE=1 SV=4	A1BG	sp|P04217|A1BG_HUMAN	54235.3	1	8	SGLSTGWTQLSK	59.9	632.84	1263.67	1264.65	15.99
1		Alpha-1B-glycoprotein OS=Homo sapiens GN=A1BG PE=1 SV=4	A1BG	sp|P04217|A1BG_HUMAN	54235.3	1	8	SGLSTGWTQLSK	60.1	632.84	1263.67	1264.65	15.37
1		Alpha-1B-glycoprotein OS=Homo sapiens GN=A1BG PE=1 SV=4	A1BG	sp|P04217|A1BG_HUMAN	54235.3	1	8	SGLSTGWTQLSK	60.1	632.84	1263.67	1264.65	16.02
1		Alpha-1B-glycoprotein OS=Homo sapiens GN=A1BG PE=1 SV=4	A1BG	sp|P04217|A1BG_HUMAN	54235.3	1	8	SGLSTGWTQLSK	60.7	632.84	1263.67	1264.65	15.32
1		Alpha-1B-glycoprotein OS=Homo sapiens GN=A1BG PE=1 SV=4	A1BG	sp|P04217|A1BG_HUMAN	54235.3	1	8	SGLSTGWTQLSK	60.8	632.841	1263.67	1264.65	16.37
1		Alpha-1B-glycoprotein OS=Homo sapiens GN=A1BG PE=1 SV=4	A1BG	sp|P04217|A1BG_HUMAN	54235.3	1	8	SGLSTGWTQLSK	60.9	632.841	1263.67	1264.65	16.81
1		Alpha-1B-glycoprotein OS=Homo sapiens GN=A1BG PE=1 SV=4	A1BG	sp|P04217|A1BG_HUMAN	54235.3	1	8	SGLSTGWTQLSK	61.1	632.841	1263.67	1264.65	17.5
1		Alpha-1B-glycoprotein OS=Homo sapiens GN=A1BG PE=1 SV=4	A1BG	sp|P04217|A1BG_HUMAN	54235.3	1	8	SGLSTGWTQLSK	61.3	632.842	1263.67	1264.65	18.26
1		Alpha-1B-glycoprotein OS=Homo sapiens GN=A1BG PE=1 SV=4	A1BG	sp|P04217|A1BG_HUMAN	54235.3	1	8	SGLSTGWTQLSK	61.9	632.841	1263.67	1264.65	16.16
1		Alpha-1B-glycoprotein OS=Homo sapiens GN=A1BG PE=1 SV=4	A1BG	sp|P04217|A1BG_HUMAN	54235.3	1	8	SGLSTGWTQLSK	66.9	632.841	1263.67	1264.65	17.11
1		Alpha-1B-glycoprotein OS=Homo sapiens GN=A1BG PE=1 SV=4	A1BG	sp|P04217|A1BG_HUMAN	54235.3	1	8	SGLSTGWTQLSK	70.2	632.841	1263.67	1264.65	17.03
1		Alpha-1B-glycoprotein OS=Homo sapiens GN=A1BG PE=1 SV=4	A1BG	sp|P04217|A1BG_HUMAN	54235.3	1	8	SGLSTGWTQLSK	70.2	632.839	1263.66	1264.65	14.41
1		Alpha-1B-glycoprotein OS=Homo sapiens GN=A1BG PE=1 SV=4	A1BG	sp|P04217|A1BG_HUMAN	54235.3	1	8	SGLSTGWTQLSK	73.7	632.842	1263.67	1264.65	18.42
1		Alpha-1B-glycoprotein OS=Homo sapiens GN=A1BG PE=1 SV=4	A1BG	sp|P04217|A1BG_HUMAN	54235.3	1	8	TPGAAANLELIFVGPQHAGNYR	129	766.086	2295.24	2296.18	25.95
1		Alpha-1B-glycoprotein OS=Homo sapiens GN=A1BG PE=1 SV=4	A1BG	sp|P04217|A1BG_HUMAN	54235.3	1	8	TPGAAANLELIFVGPQHAGNYR	129	766.087	2295.24	2296.18	27.12
1		Alpha-1B-glycoprotein OS=Homo sapiens GN=A1BG PE=1 SV=4	A1BG	sp|P04217|A1BG_HUMAN	54235.3	1	8	TPGAAANLELIFVGPQHAGNYR	141	766.082	2295.23	2296.18	21.57
1		Alpha-1B-glycoprotein OS=Homo sapiens GN=A1BG PE=1 SV=4	A1BG	sp|P04217|A1BG_HUMAN	54235.3	1	8	TPGAAANLELIFVGPQHAGNYR	141	766.086	2295.24	2296.18	25.82
1		Alpha-1B-glycoprotein OS=Homo sapiens GN=A1BG PE=1 SV=4	A1BG	sp|P04217|A1BG_HUMAN	54235.3	1	8	TPGAAANLELIFVGPQHAGNYR	141	766.086	2295.23	2296.18	25.52
1		Alpha-1B-glycoprotein OS=Homo sapiens GN=A1BG PE=1 SV=4	A1BG	sp|P04217|A1BG_HUMAN	54235.3	1	8	TPGAAANLELIFVGPQHAGNYR	142	766.088	2295.24	2296.18	29.19
1		Alpha-1B-glycoprotein OS=Homo sapiens GN=A1BG PE=1 SV=4	A1BG	sp|P04217|A1BG_HUMAN	54235.3	1	8	TPGAAANLELIFVGPQHAGNYR	143	766.087	2295.24	2296.18	27.28
1		Alpha-1B-glycoprotein OS=Homo sapiens GN=A1BG PE=1 SV=4	A1BG	sp|P04217|A1BG_HUMAN	54235.3	1	8	TPGAAANLELIFVGPQHAGNYR	146	766.084	2295.23	2296.18	23.11
1		Alpha-1B-glycoprotein OS=Homo sapiens GN=A1BG PE=1 SV=4	A1BG	sp|P04217|A1BG_HUMAN	54235.3	1	8	TPGAAANLELIFVGPQHAGNYR	149	766.082	2295.22	2296.18	20.79
1		Alpha-1B-glycoprotein OS=Homo sapiens GN=A1BG PE=1 SV=4	A1BG	sp|P04217|A1BG_HUMAN	54235.3	1	8	TPGAAANLELIFVGPQHAGNYR	150	766.086	2295.24	2296.18	25.96
1		Alpha-1B-glycoprotein OS=Homo sapiens GN=A1BG PE=1 SV=4	A1BG	sp|P04217|A1BG_HUMAN	54235.3	1	8	TPGAAANLELIFVGPQHAGNYR	150	766.084	2295.23	2296.18	23.81
1		Alpha-1B-glycoprotein OS=Homo sapiens GN=A1BG PE=1 SV=4	A1BG	sp|P04217|A1BG_HUMAN	54235.3	1	8	TPGAAANLELIFVGPQHAGNYR	154	766.086	2295.24	2296.18	26.65
1		Alpha-1B-glycoprotein OS=Homo sapiens GN=A1BG PE=1 SV=4	A1BG	sp|P04217|A1BG_HUMAN	54235.3	1	8	TPGAAANLELIFVGPQHAGNYR	155	766.085	2295.23	2296.18	24.9
1		Alpha-1B-glycoprotein OS=Homo sapiens GN=A1BG PE=1 SV=4	A1BG	sp|P04217|A1BG_HUMAN	54235.3	1	8	TPGAAANLELIFVGPQHAGNYR	155	766.084	2295.23	2296.18	23.4
1		Alpha-1B-glycoprotein OS=Homo sapiens GN=A1BG PE=1 SV=4	A1BG	sp|P04217|A1BG_HUMAN	54235.3	1	8	TPGAAANLELIFVGPQHAGNYR	160	766.084	2295.23	2296.18	23.37
1		Alpha-1B-glycoprotein OS=Homo sapiens GN=A1BG PE=1 SV=4	A1BG	sp|P04217|A1BG_HUMAN	54235.3	1	8	TPGAAANLELIFVGPQHAGNYR	160	766.085	2295.23	2296.18	25.4
1		Alpha-1B-glycoprotein OS=Homo sapiens GN=A1BG PE=1 SV=4	A1BG	sp|P04217|A1BG_HUMAN	54235.3	1	8	TPGAAANLELIFVGPQHAGNYR	160	766.086	2295.24	2296.18	25.9
1		Alpha-1B-glycoprotein OS=Homo sapiens GN=A1BG PE=1 SV=4	A1BG	sp|P04217|A1BG_HUMAN	54235.3	1	8	VTLTcVAPLSGVDFQLR	40.8	938.535	1875.06	1876	33.23	c5: Carbamidomethyl (+57.02)
1		Alpha-1B-glycoprotein OS=Homo sapiens GN=A1BG PE=1 SV=4	A1BG	sp|P04217|A1BG_HUMAN	54235.3	1	8	VTLTcVAPLSGVDFQLR	53.2	938.529	1875.04	1876	27	c5: Carbamidomethyl (+57.02)
1		Alpha-1B-glycoprotein OS=Homo sapiens GN=A1BG PE=1 SV=4	A1BG	sp|P04217|A1BG_HUMAN	54235.3	1	8	VTLTcVAPLSGVDFQLR	52.9	938.534	1875.05	1876	32.95	c5: Carbamidomethyl (+57.02)
1		Alpha-1B-glycoprotein OS=Homo sapiens GN=A1BG PE=1 SV=4	A1BG	sp|P04217|A1BG_HUMAN	54235.3	1	8	VTLTcVAPLSGVDFQLR	53.5	938.536	1875.06	1876	34.66	c5: Carbamidomethyl (+57.02)
1		Alpha-1B-glycoprotein OS=Homo sapiens GN=A1BG PE=1 SV=4	A1BG	sp|P04217|A1BG_HUMAN	54235.3	1	8	VTLTcVAPLSGVDFQLR	55	938.538	1875.06	1876	36.39	c5: Carbamidomethyl (+57.02)
1		Alpha-1B-glycoprotein OS=Homo sapiens GN=A1BG PE=1 SV=4	A1BG	sp|P04217|A1BG_HUMAN	54235.3	1	8	VTLTcVAPLSGVDFQLR	55.8	938.535	1875.06	1876	33.28	c5: Carbamidomethyl (+57.02)
1		Alpha-1B-glycoprotein OS=Homo sapiens GN=A1BG PE=1 SV=4	A1BG	sp|P04217|A1BG_HUMAN	54235.3	1	8	VTLTcVAPLSGVDFQLR	56.2	938.534	1875.05	1876	32.55	c5: Carbamidomethyl (+57.02)
1		Alpha-1B-glycoprotein OS=Homo sapiens GN=A1BG PE=1 SV=4	A1BG	sp|P04217|A1BG_HUMAN	54235.3	1	8	VTLTcVAPLSGVDFQLR	59.9	938.539	1875.06	1876	37.61	c5: Carbamidomethyl (+57.02)
1		Alpha-1B-glycoprotein OS=Homo sapiens GN=A1BG PE=1 SV=4	A1BG	sp|P04217|A1BG_HUMAN	54235.3	1	8	VTLTcVAPLSGVDFQLR	62.5	938.534	1875.05	1876	32.43	c5: Carbamidomethyl (+57.02)
1		Alpha-1B-glycoprotein OS=Homo sapiens GN=A1BG PE=1 SV=4	A1BG	sp|P04217|A1BG_HUMAN	54235.3	1	8	VTLTcVAPLSGVDFQLR	71.3	938.534	1875.05	1876	31.9	c5: Carbamidomethyl (+57.02)
2		Alpha-2-macroglobulin OS=Homo sapiens GN=A2M PE=1 SV=3	A2M	sp|P01023|A2MG_HUMAN	163272	1	17	AIGYLNTGYQR	48.1	628.34	1254.67	1255.64	24.27
2		Alpha-2-macroglobulin OS=Homo sapiens GN=A2M PE=1 SV=3	A2M	sp|P01023|A2MG_HUMAN	163272	1	17	AIGYLNTGYQR	48.1	628.34	1254.67	1255.64	24.27
2		Alpha-2-macroglobulin OS=Homo sapiens GN=A2M PE=1 SV=3	A2M	sp|P01023|A2MG_HUMAN	163272	1	17	FEVQVTVPK	51.3	523.781	1045.55	1046.59	-31.17
2		Alpha-2-macroglobulin OS=Homo sapiens GN=A2M PE=1 SV=3	A2M	sp|P01023|A2MG_HUMAN	163272	1	17	FEVQVTVPK	57.6	523.781	1045.55	1046.59	-31.17
2		Alpha-2-macroglobulin OS=Homo sapiens GN=A2M PE=1 SV=3	A2M	sp|P01023|A2MG_HUMAN	163272	1	17	FSGQLNSHGcFYQQVK	34.5	633.981	1898.92	1899.88	24.29	c10: Carbamidomethyl (+57.02)
2		Alpha-2-macroglobulin OS=Homo sapiens GN=A2M PE=1 SV=3	A2M	sp|P01023|A2MG_HUMAN	163272	1	17	HNVYINGITYTPVSSTNEK	59.6	712.996	2135.97	2137.06	-39.17
2		Alpha-2-macroglobulin OS=Homo sapiens GN=A2M PE=1 SV=3	A2M	sp|P01023|A2MG_HUMAN	163272	1	17	IAQWQSFQLEGGLK	76.2	802.89	1603.77	1604.84	-44.13
2		Alpha-2-macroglobulin OS=Homo sapiens GN=A2M PE=1 SV=3	A2M	sp|P01023|A2MG_HUMAN	163272	1	17	LHTEAQIQEEGTVVELTGR	44.4	704.003	2108.99	2110.08	-39.9
2		Alpha-2-macroglobulin OS=Homo sapiens GN=A2M PE=1 SV=3	A2M	sp|P01023|A2MG_HUMAN	163272	1	17	LHTEAQIQEEGTVVELTGR	62.9	704.003	2108.99	2110.08	-39.9
2		Alpha-2-macroglobulin OS=Homo sapiens GN=A2M PE=1 SV=3	A2M	sp|P01023|A2MG_HUMAN	163272	1	17	LHTEAQIQEEGTVVELTGR	64.4	704.003	2108.99	2110.08	-39.9
2		Alpha-2-macroglobulin OS=Homo sapiens GN=A2M PE=1 SV=3	A2M	sp|P01023|A2MG_HUMAN	163272	1	17	LVHVEEPHTETVR	30.4	515.951	1544.83	1545.8	22.58
2		Alpha-2-macroglobulin OS=Homo sapiens GN=A2M PE=1 SV=3	A2M	sp|P01023|A2MG_HUMAN	163272	1	17	LVHVEEPHTETVR	30.4	515.918	1544.73	1545.8	-39.46
2		Alpha-2-macroglobulin OS=Homo sapiens GN=A2M PE=1 SV=3	A2M	sp|P01023|A2MG_HUMAN	163272	1	17	LVHVEEPHTETVR	31.9	387.211	1544.81	1545.8	11.79
2		Alpha-2-macroglobulin OS=Homo sapiens GN=A2M PE=1 SV=3	A2M	sp|P01023|A2MG_HUMAN	163272	1	17	LVHVEEPHTETVR	39.9	515.941	1544.8	1545.8	3.171
2		Alpha-2-macroglobulin OS=Homo sapiens GN=A2M PE=1 SV=3	A2M	sp|P01023|A2MG_HUMAN	163272	1	17	LVHVEEPHTETVR	41.6	515.918	1544.73	1545.8	-39.46
2		Alpha-2-macroglobulin OS=Homo sapiens GN=A2M PE=1 SV=3	A2M	sp|P01023|A2MG_HUMAN	163272	1	17	LVHVEEPHTETVR	43.7	515.941	1544.8	1545.8	3.171
2		Alpha-2-macroglobulin OS=Homo sapiens GN=A2M PE=1 SV=3	A2M	sp|P01023|A2MG_HUMAN	163272	1	17	NALFcLESAWK	70.4	669.84	1337.67	1338.65	16.75	c5: Carbamidomethyl (+57.02)
2		Alpha-2-macroglobulin OS=Homo sapiens GN=A2M PE=1 SV=3	A2M	sp|P01023|A2MG_HUMAN	163272	1	17	NALFcLESAWK	71.8	669.85	1337.69	1338.65	31.62	c5: Carbamidomethyl (+57.02)
2		Alpha-2-macroglobulin OS=Homo sapiens GN=A2M PE=1 SV=3	A2M	sp|P01023|A2MG_HUMAN	163272	1	17	NALFcLESAWK	70.4	669.805	1337.6	1338.65	-36.14	c5: Carbamidomethyl (+57.02)
2		Alpha-2-macroglobulin OS=Homo sapiens GN=A2M PE=1 SV=3	A2M	sp|P01023|A2MG_HUMAN	163272	1	17	NALFcLESAWK	71.8	669.805	1337.6	1338.65	-36.14	c5: Carbamidomethyl (+57.02)
2		Alpha-2-macroglobulin OS=Homo sapiens GN=A2M PE=1 SV=3	A2M	sp|P01023|A2MG_HUMAN	163272	1	17	QGIPFFGQVR	53.8	574.796	1147.58	1148.62	-31.54
2		Alpha-2-macroglobulin OS=Homo sapiens GN=A2M PE=1 SV=3	A2M	sp|P01023|A2MG_HUMAN	163272	1	17	SLFTDLEAENDVLHcVAFAVPK	48.5	825.77	2474.29	2475.22	30.04	c15: Carbamidomethyl (+57.02)
2		Alpha-2-macroglobulin OS=Homo sapiens GN=A2M PE=1 SV=3	A2M	sp|P01023|A2MG_HUMAN	163272	1	17	TEVSSNHVLIYLDK	39.5	539.961	1616.86	1617.85	11.5
2		Alpha-2-macroglobulin OS=Homo sapiens GN=A2M PE=1 SV=3	A2M	sp|P01023|A2MG_HUMAN	163272	1	17	VDLSFSPSQSLPASHAHLR	37.2	513.004	2047.99	2049.05	-28.73
2		Alpha-2-macroglobulin OS=Homo sapiens GN=A2M PE=1 SV=3	A2M	sp|P01023|A2MG_HUMAN	163272	1	17	VDLSFSPSQSLPASHAHLR	39	513.004	2047.99	2049.05	-28.73
2		Alpha-2-macroglobulin OS=Homo sapiens GN=A2M PE=1 SV=3	A2M	sp|P01023|A2MG_HUMAN	163272	1	17	VDLSFSPSQSLPASHAHLR	41.7	513.004	2047.99	2049.05	-28.73
2		Alpha-2-macroglobulin OS=Homo sapiens GN=A2M PE=1 SV=3	A2M	sp|P01023|A2MG_HUMAN	163272	1	17	VDLSFSPSQSLPASHAHLR	46.5	513.004	2047.99	2049.05	-28.73
2		Alpha-2-macroglobulin OS=Homo sapiens GN=A2M PE=1 SV=3	A2M	sp|P01023|A2MG_HUMAN	163272	1	17	VGFYESDVMGR	75.4	630.267	1258.52	1259.57	-35.75
2		Alpha-2-macroglobulin OS=Homo sapiens GN=A2M PE=1 SV=3	A2M	sp|P01023|A2MG_HUMAN	163272	1	17	VTAAPQSVcALR	69.3	636.85	1271.69	1272.67	16.13	c9: Carbamidomethyl (+57.02)
2		Alpha-2-macroglobulin OS=Homo sapiens GN=A2M PE=1 SV=3	A2M	sp|P01023|A2MG_HUMAN	163272	1	17	VTAAPQSVcALR	69.3	636.812	1271.61	1272.67	-43.36	c9: Carbamidomethyl (+57.02)
2		Alpha-2-macroglobulin OS=Homo sapiens GN=A2M PE=1 SV=3	A2M	sp|P01023|A2MG_HUMAN	163272	1	17	YDVENcLANK	43.9	613.29	1224.57	1225.55	17.64	c6: Carbamidomethyl (+57.02)
2		Alpha-2-macroglobulin OS=Homo sapiens GN=A2M PE=1 SV=3	A2M	sp|P01023|A2MG_HUMAN	163272	1	17	YGAATFTR	34.7	443.73	885.446	886.442	13.17
2		Alpha-2-macroglobulin OS=Homo sapiens GN=A2M PE=1 SV=3	A2M	sp|P01023|A2MG_HUMAN	163272	1	17	YSDASDcHGEDSQAFcEK	70.5	702.611	2104.81	2105.78	16.9	c7: Carbamidomethyl (+57.02), c16: Carbamidomethyl (+57.02)
2		Alpha-2-macroglobulin OS=Homo sapiens GN=A2M PE=1 SV=3	A2M	sp|P01023|A2MG_HUMAN	163272	1	40	AIGYLNTGYQR	53.2	628.337	1254.66	1255.64	19.51
2		Alpha-2-macroglobulin OS=Homo sapiens GN=A2M PE=1 SV=3	A2M	sp|P01023|A2MG_HUMAN	163272	1	40	AIGYLNTGYQR	53.3	628.334	1254.65	1255.64	14.24
2		Alpha-2-macroglobulin OS=Homo sapiens GN=A2M PE=1 SV=3	A2M	sp|P01023|A2MG_HUMAN	163272	1	40	AIGYLNTGYQR	53.3	628.334	1254.65	1255.64	14.16
2		Alpha-2-macroglobulin OS=Homo sapiens GN=A2M PE=1 SV=3	A2M	sp|P01023|A2MG_HUMAN	163272	1	40	AIGYLNTGYQR	53.4	628.337	1254.66	1255.64	18.17
2		Alpha-2-macroglobulin OS=Homo sapiens GN=A2M PE=1 SV=3	A2M	sp|P01023|A2MG_HUMAN	163272	1	40	AIGYLNTGYQR	53.4	628.336	1254.66	1255.64	16.72
2		Alpha-2-macroglobulin OS=Homo sapiens GN=A2M PE=1 SV=3	A2M	sp|P01023|A2MG_HUMAN	163272	1	40	AIGYLNTGYQR	53.4	628.334	1254.65	1255.64	14.08
2		Alpha-2-macroglobulin OS=Homo sapiens GN=A2M PE=1 SV=3	A2M	sp|P01023|A2MG_HUMAN	163272	1	40	AIGYLNTGYQR	53.5	628.335	1254.65	1255.64	14.99
2		Alpha-2-macroglobulin OS=Homo sapiens GN=A2M PE=1 SV=3	A2M	sp|P01023|A2MG_HUMAN	163272	1	40	AIGYLNTGYQR	54.9	628.336	1254.66	1255.64	16.47
2		Alpha-2-macroglobulin OS=Homo sapiens GN=A2M PE=1 SV=3	A2M	sp|P01023|A2MG_HUMAN	163272	1	40	AIGYLNTGYQR	55	628.334	1254.65	1255.64	14.48
2		Alpha-2-macroglobulin OS=Homo sapiens GN=A2M PE=1 SV=3	A2M	sp|P01023|A2MG_HUMAN	163272	1	40	AIGYLNTGYQR	55.1	628.336	1254.66	1255.64	16.39
2		Alpha-2-macroglobulin OS=Homo sapiens GN=A2M PE=1 SV=3	A2M	sp|P01023|A2MG_HUMAN	163272	1	40	AIGYLNTGYQR	55.1	628.334	1254.65	1255.64	13.36
2		Alpha-2-macroglobulin OS=Homo sapiens GN=A2M PE=1 SV=3	A2M	sp|P01023|A2MG_HUMAN	163272	1	40	AIGYLNTGYQR	55.5	628.335	1254.66	1255.64	15.61
2		Alpha-2-macroglobulin OS=Homo sapiens GN=A2M PE=1 SV=3	A2M	sp|P01023|A2MG_HUMAN	163272	1	40	AIGYLNTGYQR	55.7	628.335	1254.66	1255.64	15.54
2		Alpha-2-macroglobulin OS=Homo sapiens GN=A2M PE=1 SV=3	A2M	sp|P01023|A2MG_HUMAN	163272	1	40	AIGYLNTGYQR	58.4	628.336	1254.66	1255.64	17.65
2		Alpha-2-macroglobulin OS=Homo sapiens GN=A2M PE=1 SV=3	A2M	sp|P01023|A2MG_HUMAN	163272	1	40	AIGYLNTGYQR	58.4	628.336	1254.66	1255.64	16.82
2		Alpha-2-macroglobulin OS=Homo sapiens GN=A2M PE=1 SV=3	A2M	sp|P01023|A2MG_HUMAN	163272	1	40	AIGYLNTGYQR	58.4	628.334	1254.65	1255.64	14.32
2		Alpha-2-macroglobulin OS=Homo sapiens GN=A2M PE=1 SV=3	A2M	sp|P01023|A2MG_HUMAN	163272	1	40	AIGYLNTGYQR	58.4	628.335	1254.66	1255.64	15.66
2		Alpha-2-macroglobulin OS=Homo sapiens GN=A2M PE=1 SV=3	A2M	sp|P01023|A2MG_HUMAN	163272	1	40	AIGYLNTGYQR	58.5	628.336	1254.66	1255.64	17.07
2		Alpha-2-macroglobulin OS=Homo sapiens GN=A2M PE=1 SV=3	A2M	sp|P01023|A2MG_HUMAN	163272	1	40	AIGYLNTGYQR	58.5	628.334	1254.65	1255.64	14.48
2		Alpha-2-macroglobulin OS=Homo sapiens GN=A2M PE=1 SV=3	A2M	sp|P01023|A2MG_HUMAN	163272	1	40	AIGYLNTGYQR	58.5	628.336	1254.66	1255.64	16.44
2		Alpha-2-macroglobulin OS=Homo sapiens GN=A2M PE=1 SV=3	A2M	sp|P01023|A2MG_HUMAN	163272	1	40	AIGYLNTGYQR	61.5	628.337	1254.66	1255.64	18.28
2		Alpha-2-macroglobulin OS=Homo sapiens GN=A2M PE=1 SV=3	A2M	sp|P01023|A2MG_HUMAN	163272	1	40	AIGYLNTGYQR	61.5	628.335	1254.66	1255.64	16.37
2		Alpha-2-macroglobulin OS=Homo sapiens GN=A2M PE=1 SV=3	A2M	sp|P01023|A2MG_HUMAN	163272	1	40	AIGYLNTGYQR	61.5	628.335	1254.65	1255.64	15
2		Alpha-2-macroglobulin OS=Homo sapiens GN=A2M PE=1 SV=3	A2M	sp|P01023|A2MG_HUMAN	163272	1	40	AIGYLNTGYQR	61.7	628.336	1254.66	1255.64	17.12
2		Alpha-2-macroglobulin OS=Homo sapiens GN=A2M PE=1 SV=3	A2M	sp|P01023|A2MG_HUMAN	163272	1	40	AIGYLNTGYQR	63	628.334	1254.65	1255.64	14.59
2		Alpha-2-macroglobulin OS=Homo sapiens GN=A2M PE=1 SV=3	A2M	sp|P01023|A2MG_HUMAN	163272	1	40	ALLAYAFALAGNQDK	35.1	783.442	1564.87	1565.83	27.7
2		Alpha-2-macroglobulin OS=Homo sapiens GN=A2M PE=1 SV=3	A2M	sp|P01023|A2MG_HUMAN	163272	1	40	ALLAYAFALAGNQDK	46.6	783.441	1564.87	1565.83	26.91
2		Alpha-2-macroglobulin OS=Homo sapiens GN=A2M PE=1 SV=3	A2M	sp|P01023|A2MG_HUMAN	163272	1	40	ALLAYAFALAGNQDK	47.1	783.441	1564.87	1565.83	26.51
2		Alpha-2-macroglobulin OS=Homo sapiens GN=A2M PE=1 SV=3	A2M	sp|P01023|A2MG_HUMAN	163272	1	40	ALLAYAFALAGNQDK	47.6	783.441	1564.87	1565.83	26.77
2		Alpha-2-macroglobulin OS=Homo sapiens GN=A2M PE=1 SV=3	A2M	sp|P01023|A2MG_HUMAN	163272	1	40	ALLAYAFALAGNQDK	48.7	783.442	1564.87	1565.83	27.71
2		Alpha-2-macroglobulin OS=Homo sapiens GN=A2M PE=1 SV=3	A2M	sp|P01023|A2MG_HUMAN	163272	1	40	ALLAYAFALAGNQDK	49.9	783.441	1564.87	1565.83	26.73
2		Alpha-2-macroglobulin OS=Homo sapiens GN=A2M PE=1 SV=3	A2M	sp|P01023|A2MG_HUMAN	163272	1	40	ALLAYAFALAGNQDK	51	783.439	1564.86	1565.83	24.46
2		Alpha-2-macroglobulin OS=Homo sapiens GN=A2M PE=1 SV=3	A2M	sp|P01023|A2MG_HUMAN	163272	1	40	ALLAYAFALAGNQDK	51.7	783.44	1564.87	1565.83	25.62
2		Alpha-2-macroglobulin OS=Homo sapiens GN=A2M PE=1 SV=3	A2M	sp|P01023|A2MG_HUMAN	163272	1	40	ALLAYAFALAGNQDK	52.1	783.438	1564.86	1565.83	23.23
2		Alpha-2-macroglobulin OS=Homo sapiens GN=A2M PE=1 SV=3	A2M	sp|P01023|A2MG_HUMAN	163272	1	40	ALLAYAFALAGNQDK	52.1	783.441	1564.87	1565.83	26.87
2		Alpha-2-macroglobulin OS=Homo sapiens GN=A2M PE=1 SV=3	A2M	sp|P01023|A2MG_HUMAN	163272	1	40	ALLAYAFALAGNQDK	54.4	783.439	1564.86	1565.83	24.33
2		Alpha-2-macroglobulin OS=Homo sapiens GN=A2M PE=1 SV=3	A2M	sp|P01023|A2MG_HUMAN	163272	1	40	DMYSFLEDMGLK	42.8	724.845	1447.68	1448.64	27.02
2		Alpha-2-macroglobulin OS=Homo sapiens GN=A2M PE=1 SV=3	A2M	sp|P01023|A2MG_HUMAN	163272	1	40	DMYSFLEDMGLK	44.7	724.843	1447.67	1448.64	24.74
2		Alpha-2-macroglobulin OS=Homo sapiens GN=A2M PE=1 SV=3	A2M	sp|P01023|A2MG_HUMAN	163272	1	40	DMYSFLEDMGLK	46.1	724.844	1447.67	1448.64	25.21
2		Alpha-2-macroglobulin OS=Homo sapiens GN=A2M PE=1 SV=3	A2M	sp|P01023|A2MG_HUMAN	163272	1	40	DMYSFLEDMGLK	50.1	724.841	1447.67	1448.64	21.23
2		Alpha-2-macroglobulin OS=Homo sapiens GN=A2M PE=1 SV=3	A2M	sp|P01023|A2MG_HUMAN	163272	1	40	DMYSFLEDMGLK	51.7	724.842	1447.67	1448.64	22.41
2		Alpha-2-macroglobulin OS=Homo sapiens GN=A2M PE=1 SV=3	A2M	sp|P01023|A2MG_HUMAN	163272	1	40	DMYSFLEDMGLK	65.4	724.842	1447.67	1448.64	22.76
2		Alpha-2-macroglobulin OS=Homo sapiens GN=A2M PE=1 SV=3	A2M	sp|P01023|A2MG_HUMAN	163272	1	40	DMYSFLEDMGLK	68	724.845	1447.68	1448.64	27.18
2		Alpha-2-macroglobulin OS=Homo sapiens GN=A2M PE=1 SV=3	A2M	sp|P01023|A2MG_HUMAN	163272	1	40	DMYSFLEDMGLK	68	724.842	1447.67	1448.64	22.76
2		Alpha-2-macroglobulin OS=Homo sapiens GN=A2M PE=1 SV=3	A2M	sp|P01023|A2MG_HUMAN	163272	1	40	DMYSFLEDMGLK	70.8	724.841	1447.67	1448.64	21.47
2		Alpha-2-macroglobulin OS=Homo sapiens GN=A2M PE=1 SV=3	A2M	sp|P01023|A2MG_HUMAN	163272	1	40	DMYSFLEDMGLK	72.6	724.842	1447.67	1448.64	23.1
2		Alpha-2-macroglobulin OS=Homo sapiens GN=A2M PE=1 SV=3	A2M	sp|P01023|A2MG_HUMAN	163272	1	40	DMYSFLEDMGLK	73.3	724.841	1447.67	1448.64	20.78
2		Alpha-2-macroglobulin OS=Homo sapiens GN=A2M PE=1 SV=3	A2M	sp|P01023|A2MG_HUMAN	163272	1	40	DMYSFLEDMGLK	82.5	724.842	1447.67	1448.64	23.19
2		Alpha-2-macroglobulin OS=Homo sapiens GN=A2M PE=1 SV=3	A2M	sp|P01023|A2MG_HUMAN	163272	1	40	DMYSFLEDMGLK	83.9	724.844	1447.67	1448.64	25.68
2		Alpha-2-macroglobulin OS=Homo sapiens GN=A2M PE=1 SV=3	A2M	sp|P01023|A2MG_HUMAN	163272	1	40	DMYSFLEDMGLK	87.6	724.844	1447.67	1448.64	25.55
2		Alpha-2-macroglobulin OS=Homo sapiens GN=A2M PE=1 SV=3	A2M	sp|P01023|A2MG_HUMAN	163272	1	40	DMYSFLEDMGLK	92.6	724.844	1447.67	1448.64	25.68
2		Alpha-2-macroglobulin OS=Homo sapiens GN=A2M PE=1 SV=3	A2M	sp|P01023|A2MG_HUMAN	163272	1	40	DMYSFLEDMGLK	92.7	724.843	1447.67	1448.64	24.49
2		Alpha-2-macroglobulin OS=Homo sapiens GN=A2M PE=1 SV=3	A2M	sp|P01023|A2MG_HUMAN	163272	1	40	DMYSFLEDMGLK	95.6	724.842	1447.67	1448.64	22.64
2		Alpha-2-macroglobulin OS=Homo sapiens GN=A2M PE=1 SV=3	A2M	sp|P01023|A2MG_HUMAN	163272	1	40	DMYSFLEDMGLK	96.2	724.844	1447.67	1448.64	25.5
2		Alpha-2-macroglobulin OS=Homo sapiens GN=A2M PE=1 SV=3	A2M	sp|P01023|A2MG_HUMAN	163272	1	40	DNSVHWERPQKPK	28.5	540.953	1619.84	1620.82	11.8
2		Alpha-2-macroglobulin OS=Homo sapiens GN=A2M PE=1 SV=3	A2M	sp|P01023|A2MG_HUMAN	163272	1	40	DTVIKPLLVEPEGLEK	46	594.019	1779.03	1780.01	17.39
2		Alpha-2-macroglobulin OS=Homo sapiens GN=A2M PE=1 SV=3	A2M	sp|P01023|A2MG_HUMAN	163272	1	40	DTVIKPLLVEPEGLEK	53.9	594.02	1779.04	1780.01	19.91
2		Alpha-2-macroglobulin OS=Homo sapiens GN=A2M PE=1 SV=3	A2M	sp|P01023|A2MG_HUMAN	163272	1	40	EEFPFALGVQTLPQTcDEPK	46.6	769.393	2305.16	2306.1	27.5	c16: Carbamidomethyl (+57.02)
2		Alpha-2-macroglobulin OS=Homo sapiens GN=A2M PE=1 SV=3	A2M	sp|P01023|A2MG_HUMAN	163272	1	40	EQAPHcIcANGR	25.8	471.548	1411.62	1412.62	10.45	c6: Carbamidomethyl (+57.02), c8: Carbamidomethyl (+57.02)
2		Alpha-2-macroglobulin OS=Homo sapiens GN=A2M PE=1 SV=3	A2M	sp|P01023|A2MG_HUMAN	163272	1	40	EQAPHcIcANGR	26.8	471.548	1411.62	1412.62	8.625	c6: Carbamidomethyl (+57.02), c8: Carbamidomethyl (+57.02)
2		Alpha-2-macroglobulin OS=Homo sapiens GN=A2M PE=1 SV=3	A2M	sp|P01023|A2MG_HUMAN	163272	1	40	ETTFNSLLcPSGGEVSEELSLK	30.3	799.744	2396.21	2397.15	27.78	c9: Carbamidomethyl (+57.02)
2		Alpha-2-macroglobulin OS=Homo sapiens GN=A2M PE=1 SV=3	A2M	sp|P01023|A2MG_HUMAN	163272	1	40	ETTFNSLLcPSGGEVSEELSLK	31.3	799.744	2396.21	2397.15	28.41	c9: Carbamidomethyl (+57.02)
2		Alpha-2-macroglobulin OS=Homo sapiens GN=A2M PE=1 SV=3	A2M	sp|P01023|A2MG_HUMAN	163272	1	40	ETTFNSLLcPSGGEVSEELSLK	32.4	799.746	2396.22	2397.15	31.49	c9: Carbamidomethyl (+57.02)
2		Alpha-2-macroglobulin OS=Homo sapiens GN=A2M PE=1 SV=3	A2M	sp|P01023|A2MG_HUMAN	163272	1	40	FEVQVTVPK	63.5	523.804	1045.59	1046.59	12.92
2		Alpha-2-macroglobulin OS=Homo sapiens GN=A2M PE=1 SV=3	A2M	sp|P01023|A2MG_HUMAN	163272	1	40	FEVQVTVPK	63.6	523.805	1045.6	1046.59	14.5
2		Alpha-2-macroglobulin OS=Homo sapiens GN=A2M PE=1 SV=3	A2M	sp|P01023|A2MG_HUMAN	163272	1	40	FEVQVTVPK	63.6	523.806	1045.6	1046.59	15.46
2		Alpha-2-macroglobulin OS=Homo sapiens GN=A2M PE=1 SV=3	A2M	sp|P01023|A2MG_HUMAN	163272	1	40	FEVQVTVPK	63.6	523.805	1045.6	1046.59	13.74
2		Alpha-2-macroglobulin OS=Homo sapiens GN=A2M PE=1 SV=3	A2M	sp|P01023|A2MG_HUMAN	163272	1	40	FEVQVTVPK	63.6	523.805	1045.6	1046.59	14.75
2		Alpha-2-macroglobulin OS=Homo sapiens GN=A2M PE=1 SV=3	A2M	sp|P01023|A2MG_HUMAN	163272	1	40	FEVQVTVPK	63.7	523.805	1045.6	1046.59	13.51
2		Alpha-2-macroglobulin OS=Homo sapiens GN=A2M PE=1 SV=3	A2M	sp|P01023|A2MG_HUMAN	163272	1	40	FEVQVTVPK	63.8	523.806	1045.6	1046.59	14.85
2		Alpha-2-macroglobulin OS=Homo sapiens GN=A2M PE=1 SV=3	A2M	sp|P01023|A2MG_HUMAN	163272	1	40	FEVQVTVPK	63.8	523.806	1045.6	1046.59	15.65
2		Alpha-2-macroglobulin OS=Homo sapiens GN=A2M PE=1 SV=3	A2M	sp|P01023|A2MG_HUMAN	163272	1	40	FEVQVTVPK	63.8	523.806	1045.6	1046.59	15.86
2		Alpha-2-macroglobulin OS=Homo sapiens GN=A2M PE=1 SV=3	A2M	sp|P01023|A2MG_HUMAN	163272	1	40	FEVQVTVPK	66.1	523.805	1045.6	1046.59	14.48
2		Alpha-2-macroglobulin OS=Homo sapiens GN=A2M PE=1 SV=3	A2M	sp|P01023|A2MG_HUMAN	163272	1	40	FEVQVTVPK	66.1	523.805	1045.59	1046.59	13.43
2		Alpha-2-macroglobulin OS=Homo sapiens GN=A2M PE=1 SV=3	A2M	sp|P01023|A2MG_HUMAN	163272	1	40	FEVQVTVPK	66.1	523.805	1045.6	1046.59	14.69
2		Alpha-2-macroglobulin OS=Homo sapiens GN=A2M PE=1 SV=3	A2M	sp|P01023|A2MG_HUMAN	163272	1	40	FEVQVTVPK	66.1	523.805	1045.59	1046.59	13.26
2		Alpha-2-macroglobulin OS=Homo sapiens GN=A2M PE=1 SV=3	A2M	sp|P01023|A2MG_HUMAN	163272	1	40	FEVQVTVPK	66.1	523.805	1045.59	1046.59	13.34
2		Alpha-2-macroglobulin OS=Homo sapiens GN=A2M PE=1 SV=3	A2M	sp|P01023|A2MG_HUMAN	163272	1	40	FEVQVTVPK	66.1	523.806	1045.6	1046.59	15.48
2		Alpha-2-macroglobulin OS=Homo sapiens GN=A2M PE=1 SV=3	A2M	sp|P01023|A2MG_HUMAN	163272	1	40	FEVQVTVPK	68.8	523.805	1045.6	1046.59	14.48
2		Alpha-2-macroglobulin OS=Homo sapiens GN=A2M PE=1 SV=3	A2M	sp|P01023|A2MG_HUMAN	163272	1	40	FEVQVTVPK	68.9	523.805	1045.6	1046.59	14.25
2		Alpha-2-macroglobulin OS=Homo sapiens GN=A2M PE=1 SV=3	A2M	sp|P01023|A2MG_HUMAN	163272	1	40	FEVQVTVPK	68.9	523.805	1045.6	1046.59	14.58
2		Alpha-2-macroglobulin OS=Homo sapiens GN=A2M PE=1 SV=3	A2M	sp|P01023|A2MG_HUMAN	163272	1	40	FEVQVTVPK	69.1	523.805	1045.6	1046.59	14.39
2		Alpha-2-macroglobulin OS=Homo sapiens GN=A2M PE=1 SV=3	A2M	sp|P01023|A2MG_HUMAN	163272	1	40	FEVQVTVPK	73.4	523.805	1045.6	1046.59	14.56
2		Alpha-2-macroglobulin OS=Homo sapiens GN=A2M PE=1 SV=3	A2M	sp|P01023|A2MG_HUMAN	163272	1	40	FEVQVTVPK	73.4	523.805	1045.59	1046.59	13.2
2		Alpha-2-macroglobulin OS=Homo sapiens GN=A2M PE=1 SV=3	A2M	sp|P01023|A2MG_HUMAN	163272	1	40	FEVQVTVPK	73.4	523.805	1045.6	1046.59	14.18
2		Alpha-2-macroglobulin OS=Homo sapiens GN=A2M PE=1 SV=3	A2M	sp|P01023|A2MG_HUMAN	163272	1	40	FEVQVTVPK	73.4	523.805	1045.6	1046.59	13.47
2		Alpha-2-macroglobulin OS=Homo sapiens GN=A2M PE=1 SV=3	A2M	sp|P01023|A2MG_HUMAN	163272	1	40	FEVQVTVPK	73.4	523.805	1045.6	1046.59	13.72
2		Alpha-2-macroglobulin OS=Homo sapiens GN=A2M PE=1 SV=3	A2M	sp|P01023|A2MG_HUMAN	163272	1	40	FEVQVTVPK	73.4	523.807	1045.6	1046.59	16.8
2		Alpha-2-macroglobulin OS=Homo sapiens GN=A2M PE=1 SV=3	A2M	sp|P01023|A2MG_HUMAN	163272	1	40	FQVDNNNR	37.7	503.744	1005.47	1006.47	11.01
2		Alpha-2-macroglobulin OS=Homo sapiens GN=A2M PE=1 SV=3	A2M	sp|P01023|A2MG_HUMAN	163272	1	40	FQVDNNNR	37.7	503.744	1005.47	1006.47	11.32
2		Alpha-2-macroglobulin OS=Homo sapiens GN=A2M PE=1 SV=3	A2M	sp|P01023|A2MG_HUMAN	163272	1	40	FQVDNNNR	37.7	503.745	1005.48	1006.47	12.32
2		Alpha-2-macroglobulin OS=Homo sapiens GN=A2M PE=1 SV=3	A2M	sp|P01023|A2MG_HUMAN	163272	1	40	FQVDNNNR	37.7	503.745	1005.47	1006.47	11.54
2		Alpha-2-macroglobulin OS=Homo sapiens GN=A2M PE=1 SV=3	A2M	sp|P01023|A2MG_HUMAN	163272	1	40	FQVDNNNR	37.7	503.744	1005.47	1006.47	11.48
2		Alpha-2-macroglobulin OS=Homo sapiens GN=A2M PE=1 SV=3	A2M	sp|P01023|A2MG_HUMAN	163272	1	40	FQVDNNNR	37.7	503.745	1005.48	1006.47	12.87
2		Alpha-2-macroglobulin OS=Homo sapiens GN=A2M PE=1 SV=3	A2M	sp|P01023|A2MG_HUMAN	163272	1	40	FQVDNNNR	37.9	503.745	1005.47	1006.47	11.62
2		Alpha-2-macroglobulin OS=Homo sapiens GN=A2M PE=1 SV=3	A2M	sp|P01023|A2MG_HUMAN	163272	1	40	FQVDNNNR	37.7	503.744	1005.47	1006.47	10.79
2		Alpha-2-macroglobulin OS=Homo sapiens GN=A2M PE=1 SV=3	A2M	sp|P01023|A2MG_HUMAN	163272	1	40	FQVDNNNR	39.4	503.745	1005.47	1006.47	11.82
2		Alpha-2-macroglobulin OS=Homo sapiens GN=A2M PE=1 SV=3	A2M	sp|P01023|A2MG_HUMAN	163272	1	40	FQVDNNNR	39.4	503.745	1005.48	1006.47	12.5
2		Alpha-2-macroglobulin OS=Homo sapiens GN=A2M PE=1 SV=3	A2M	sp|P01023|A2MG_HUMAN	163272	1	40	FQVDNNNR	39.4	503.744	1005.47	1006.47	10.13
2		Alpha-2-macroglobulin OS=Homo sapiens GN=A2M PE=1 SV=3	A2M	sp|P01023|A2MG_HUMAN	163272	1	40	FSGQLNSHGcFYQQVK	27.2	633.977	1898.91	1899.88	18.69	c10: Carbamidomethyl (+57.02)
2		Alpha-2-macroglobulin OS=Homo sapiens GN=A2M PE=1 SV=3	A2M	sp|P01023|A2MG_HUMAN	163272	1	40	FSGQLNSHGcFYQQVK	29.4	633.976	1898.91	1899.88	17.25	c10: Carbamidomethyl (+57.02)
2		Alpha-2-macroglobulin OS=Homo sapiens GN=A2M PE=1 SV=3	A2M	sp|P01023|A2MG_HUMAN	163272	1	40	FSGQLNSHGcFYQQVK	29.4	633.975	1898.9	1899.88	16.29	c10: Carbamidomethyl (+57.02)
2		Alpha-2-macroglobulin OS=Homo sapiens GN=A2M PE=1 SV=3	A2M	sp|P01023|A2MG_HUMAN	163272	1	40	FSGQLNSHGcFYQQVK	36.2	633.977	1898.91	1899.88	18.93	c10: Carbamidomethyl (+57.02)
2		Alpha-2-macroglobulin OS=Homo sapiens GN=A2M PE=1 SV=3	A2M	sp|P01023|A2MG_HUMAN	163272	1	40	FSGQLNSHGcFYQQVK	37	633.977	1898.91	1899.88	18.82	c10: Carbamidomethyl (+57.02)
2		Alpha-2-macroglobulin OS=Homo sapiens GN=A2M PE=1 SV=3	A2M	sp|P01023|A2MG_HUMAN	163272	1	40	FSGQLNSHGcFYQQVK	37.2	633.976	1898.9	1899.88	16.43	c10: Carbamidomethyl (+57.02)
2		Alpha-2-macroglobulin OS=Homo sapiens GN=A2M PE=1 SV=3	A2M	sp|P01023|A2MG_HUMAN	163272	1	40	FSGQLNSHGcFYQQVK	38.3	633.976	1898.91	1899.88	17.09	c10: Carbamidomethyl (+57.02)
2		Alpha-2-macroglobulin OS=Homo sapiens GN=A2M PE=1 SV=3	A2M	sp|P01023|A2MG_HUMAN	163272	1	40	FSGQLNSHGcFYQQVK	38.3	633.976	1898.91	1899.88	17.05	c10: Carbamidomethyl (+57.02)
2		Alpha-2-macroglobulin OS=Homo sapiens GN=A2M PE=1 SV=3	A2M	sp|P01023|A2MG_HUMAN	163272	1	40	FSGQLNSHGcFYQQVK	40.1	633.976	1898.91	1899.88	16.92	c10: Carbamidomethyl (+57.02)
2		Alpha-2-macroglobulin OS=Homo sapiens GN=A2M PE=1 SV=3	A2M	sp|P01023|A2MG_HUMAN	163272	1	40	FSGQLNSHGcFYQQVK	43.7	633.976	1898.91	1899.88	17.96	c10: Carbamidomethyl (+57.02)
2		Alpha-2-macroglobulin OS=Homo sapiens GN=A2M PE=1 SV=3	A2M	sp|P01023|A2MG_HUMAN	163272	1	40	FSGQLNSHGcFYQQVK	47.3	633.978	1898.91	1899.88	20.43	c10: Carbamidomethyl (+57.02)
2		Alpha-2-macroglobulin OS=Homo sapiens GN=A2M PE=1 SV=3	A2M	sp|P01023|A2MG_HUMAN	163272	1	40	FSGQLNSHGcFYQQVK	47.5	633.976	1898.91	1899.88	17.14	c10: Carbamidomethyl (+57.02)
2		Alpha-2-macroglobulin OS=Homo sapiens GN=A2M PE=1 SV=3	A2M	sp|P01023|A2MG_HUMAN	163272	1	40	FSGQLNSHGcFYQQVK	50	633.976	1898.91	1899.88	17	c10: Carbamidomethyl (+57.02)
2		Alpha-2-macroglobulin OS=Homo sapiens GN=A2M PE=1 SV=3	A2M	sp|P01023|A2MG_HUMAN	163272	1	40	FSGQLNSHGcFYQQVK	50.7	633.977	1898.91	1899.88	18.42	c10: Carbamidomethyl (+57.02)
2		Alpha-2-macroglobulin OS=Homo sapiens GN=A2M PE=1 SV=3	A2M	sp|P01023|A2MG_HUMAN	163272	1	40	FSGQLNSHGcFYQQVK	52	633.977	1898.91	1899.88	18.47	c10: Carbamidomethyl (+57.02)
2		Alpha-2-macroglobulin OS=Homo sapiens GN=A2M PE=1 SV=3	A2M	sp|P01023|A2MG_HUMAN	163272	1	40	FSGQLNSHGcFYQQVK	53.4	633.977	1898.91	1899.88	18.37	c10: Carbamidomethyl (+57.02)
2		Alpha-2-macroglobulin OS=Homo sapiens GN=A2M PE=1 SV=3	A2M	sp|P01023|A2MG_HUMAN	163272	1	40	FSGQLNSHGcFYQQVK	55	633.978	1898.91	1899.88	20.32	c10: Carbamidomethyl (+57.02)
2		Alpha-2-macroglobulin OS=Homo sapiens GN=A2M PE=1 SV=3	A2M	sp|P01023|A2MG_HUMAN	163272	1	40	FSGQLNSHGcFYQQVK	55.3	633.976	1898.91	1899.88	17	c10: Carbamidomethyl (+57.02)
2		Alpha-2-macroglobulin OS=Homo sapiens GN=A2M PE=1 SV=3	A2M	sp|P01023|A2MG_HUMAN	163272	1	40	FSGQLNSHGcFYQQVK	55.5	633.977	1898.91	1899.88	19.62	c10: Carbamidomethyl (+57.02)
2		Alpha-2-macroglobulin OS=Homo sapiens GN=A2M PE=1 SV=3	A2M	sp|P01023|A2MG_HUMAN	163272	1	40	HNVYINGITYTPVSSTNEK	38.5	713.039	2136.09	2137.06	21.11
2		Alpha-2-macroglobulin OS=Homo sapiens GN=A2M PE=1 SV=3	A2M	sp|P01023|A2MG_HUMAN	163272	1	40	HNVYINGITYTPVSSTNEK	46	713.04	2136.1	2137.06	23.51
2		Alpha-2-macroglobulin OS=Homo sapiens GN=A2M PE=1 SV=3	A2M	sp|P01023|A2MG_HUMAN	163272	1	40	HNVYINGITYTPVSSTNEK	47.4	713.038	2136.09	2137.06	19.58
2		Alpha-2-macroglobulin OS=Homo sapiens GN=A2M PE=1 SV=3	A2M	sp|P01023|A2MG_HUMAN	163272	1	40	HNVYINGITYTPVSSTNEK	52.1	713.037	2136.09	2137.06	18.75
2		Alpha-2-macroglobulin OS=Homo sapiens GN=A2M PE=1 SV=3	A2M	sp|P01023|A2MG_HUMAN	163272	1	40	HYDGSYSTFGER	37.1	473.542	1417.61	1418.6	10.76
2		Alpha-2-macroglobulin OS=Homo sapiens GN=A2M PE=1 SV=3	A2M	sp|P01023|A2MG_HUMAN	163272	1	40	HYDGSYSTFGER	44.1	473.543	1417.61	1418.6	11.41
2		Alpha-2-macroglobulin OS=Homo sapiens GN=A2M PE=1 SV=3	A2M	sp|P01023|A2MG_HUMAN	163272	1	40	HYDGSYSTFGER	74.2	709.814	1417.61	1418.6	16.92
2		Alpha-2-macroglobulin OS=Homo sapiens GN=A2M PE=1 SV=3	A2M	sp|P01023|A2MG_HUMAN	163272	1	40	HYDGSYSTFGER	74.2	709.814	1417.61	1418.6	16.31
2		Alpha-2-macroglobulin OS=Homo sapiens GN=A2M PE=1 SV=3	A2M	sp|P01023|A2MG_HUMAN	163272	1	40	HYDGSYSTFGER	74.3	709.814	1417.61	1418.6	16.37
2		Alpha-2-macroglobulin OS=Homo sapiens GN=A2M PE=1 SV=3	A2M	sp|P01023|A2MG_HUMAN	163272	1	40	HYDGSYSTFGER	74.5	709.815	1417.61	1418.6	17.61
2		Alpha-2-macroglobulin OS=Homo sapiens GN=A2M PE=1 SV=3	A2M	sp|P01023|A2MG_HUMAN	163272	1	40	IAQWQSFQLEGGLK	70.1	802.949	1603.88	1604.84	28.96
2		Alpha-2-macroglobulin OS=Homo sapiens GN=A2M PE=1 SV=3	A2M	sp|P01023|A2MG_HUMAN	163272	1	40	IAQWQSFQLEGGLK	73.7	802.945	1603.88	1604.84	24.35
2		Alpha-2-macroglobulin OS=Homo sapiens GN=A2M PE=1 SV=3	A2M	sp|P01023|A2MG_HUMAN	163272	1	40	IAQWQSFQLEGGLK	74.1	802.943	1603.87	1604.84	22.48
2		Alpha-2-macroglobulin OS=Homo sapiens GN=A2M PE=1 SV=3	A2M	sp|P01023|A2MG_HUMAN	163272	1	40	IAQWQSFQLEGGLK	74.1	802.947	1603.88	1604.84	26.38
2		Alpha-2-macroglobulin OS=Homo sapiens GN=A2M PE=1 SV=3	A2M	sp|P01023|A2MG_HUMAN	163272	1	40	IAQWQSFQLEGGLK	74.1	802.947	1603.88	1604.84	27.48
2		Alpha-2-macroglobulin OS=Homo sapiens GN=A2M PE=1 SV=3	A2M	sp|P01023|A2MG_HUMAN	163272	1	40	IAQWQSFQLEGGLK	78.3	802.945	1603.88	1604.84	24.94
2		Alpha-2-macroglobulin OS=Homo sapiens GN=A2M PE=1 SV=3	A2M	sp|P01023|A2MG_HUMAN	163272	1	40	IAQWQSFQLEGGLK	79.2	802.947	1603.88	1604.84	26.62
2		Alpha-2-macroglobulin OS=Homo sapiens GN=A2M PE=1 SV=3	A2M	sp|P01023|A2MG_HUMAN	163272	1	40	IAQWQSFQLEGGLK	82.2	802.946	1603.88	1604.84	25.66
2		Alpha-2-macroglobulin OS=Homo sapiens GN=A2M PE=1 SV=3	A2M	sp|P01023|A2MG_HUMAN	163272	1	40	IAQWQSFQLEGGLK	82.2	802.948	1603.88	1604.84	28.03
2		Alpha-2-macroglobulin OS=Homo sapiens GN=A2M PE=1 SV=3	A2M	sp|P01023|A2MG_HUMAN	163272	1	40	IAQWQSFQLEGGLK	82.2	802.947	1603.88	1604.84	27.34
2		Alpha-2-macroglobulin OS=Homo sapiens GN=A2M PE=1 SV=3	A2M	sp|P01023|A2MG_HUMAN	163272	1	40	IAQWQSFQLEGGLK	82.3	802.947	1603.88	1604.84	26.68
2		Alpha-2-macroglobulin OS=Homo sapiens GN=A2M PE=1 SV=3	A2M	sp|P01023|A2MG_HUMAN	163272	1	40	IAQWQSFQLEGGLK	82.3	802.948	1603.88	1604.84	28.66
2		Alpha-2-macroglobulin OS=Homo sapiens GN=A2M PE=1 SV=3	A2M	sp|P01023|A2MG_HUMAN	163272	1	40	IAQWQSFQLEGGLK	82.3	802.947	1603.88	1604.84	26.62
2		Alpha-2-macroglobulin OS=Homo sapiens GN=A2M PE=1 SV=3	A2M	sp|P01023|A2MG_HUMAN	163272	1	40	IAQWQSFQLEGGLK	82.4	802.948	1603.88	1604.84	27.75
2		Alpha-2-macroglobulin OS=Homo sapiens GN=A2M PE=1 SV=3	A2M	sp|P01023|A2MG_HUMAN	163272	1	40	IAQWQSFQLEGGLK	82.4	802.949	1603.88	1604.84	29.08
2		Alpha-2-macroglobulin OS=Homo sapiens GN=A2M PE=1 SV=3	A2M	sp|P01023|A2MG_HUMAN	163272	1	40	IAQWQSFQLEGGLK	82.4	802.948	1603.88	1604.84	28.24
2		Alpha-2-macroglobulin OS=Homo sapiens GN=A2M PE=1 SV=3	A2M	sp|P01023|A2MG_HUMAN	163272	1	40	IAQWQSFQLEGGLK	83.7	802.947	1603.88	1604.84	27.24
2		Alpha-2-macroglobulin OS=Homo sapiens GN=A2M PE=1 SV=3	A2M	sp|P01023|A2MG_HUMAN	163272	1	40	IAQWQSFQLEGGLK	87.4	802.946	1603.88	1604.84	26.31
2		Alpha-2-macroglobulin OS=Homo sapiens GN=A2M PE=1 SV=3	A2M	sp|P01023|A2MG_HUMAN	163272	1	40	IAQWQSFQLEGGLK	90.1	802.947	1603.88	1604.84	26.95
2		Alpha-2-macroglobulin OS=Homo sapiens GN=A2M PE=1 SV=3	A2M	sp|P01023|A2MG_HUMAN	163272	1	40	IAQWQSFQLEGGLK	91.1	802.944	1603.87	1604.84	23.23
2		Alpha-2-macroglobulin OS=Homo sapiens GN=A2M PE=1 SV=3	A2M	sp|P01023|A2MG_HUMAN	163272	1	40	IAQWQSFQLEGGLK	91.1	802.947	1603.88	1604.84	26.84
2		Alpha-2-macroglobulin OS=Homo sapiens GN=A2M PE=1 SV=3	A2M	sp|P01023|A2MG_HUMAN	163272	1	40	IAQWQSFQLEGGLK	91.1	802.947	1603.88	1604.84	27.32
2		Alpha-2-macroglobulin OS=Homo sapiens GN=A2M PE=1 SV=3	A2M	sp|P01023|A2MG_HUMAN	163272	1	40	IAQWQSFQLEGGLK	91.2	802.947	1603.88	1604.84	27.46
2		Alpha-2-macroglobulin OS=Homo sapiens GN=A2M PE=1 SV=3	A2M	sp|P01023|A2MG_HUMAN	163272	1	40	IAQWQSFQLEGGLK	91.2	802.948	1603.88	1604.84	28.08
2		Alpha-2-macroglobulin OS=Homo sapiens GN=A2M PE=1 SV=3	A2M	sp|P01023|A2MG_HUMAN	163272	1	40	LHTEAQIQEEGTVVELTGR	53	704.044	2109.11	2110.08	19.51
2		Alpha-2-macroglobulin OS=Homo sapiens GN=A2M PE=1 SV=3	A2M	sp|P01023|A2MG_HUMAN	163272	1	40	LHTEAQIQEEGTVVELTGR	72.7	704.044	2109.11	2110.08	19.04
2		Alpha-2-macroglobulin OS=Homo sapiens GN=A2M PE=1 SV=3	A2M	sp|P01023|A2MG_HUMAN	163272	1	40	LHTEAQIQEEGTVVELTGR	73.2	704.045	2109.11	2110.08	20.78
2		Alpha-2-macroglobulin OS=Homo sapiens GN=A2M PE=1 SV=3	A2M	sp|P01023|A2MG_HUMAN	163272	1	40	LHTEAQIQEEGTVVELTGR	76.2	704.045	2109.11	2110.08	19.63
2		Alpha-2-macroglobulin OS=Homo sapiens GN=A2M PE=1 SV=3	A2M	sp|P01023|A2MG_HUMAN	163272	1	40	LHTEAQIQEEGTVVELTGR	76.6	704.044	2109.11	2110.08	19.27
2		Alpha-2-macroglobulin OS=Homo sapiens GN=A2M PE=1 SV=3	A2M	sp|P01023|A2MG_HUMAN	163272	1	40	LHTEAQIQEEGTVVELTGR	77.7	704.044	2109.11	2110.08	19.38
2		Alpha-2-macroglobulin OS=Homo sapiens GN=A2M PE=1 SV=3	A2M	sp|P01023|A2MG_HUMAN	163272	1	40	LHTEAQIQEEGTVVELTGR	80.7	704.045	2109.11	2110.08	19.94
2		Alpha-2-macroglobulin OS=Homo sapiens GN=A2M PE=1 SV=3	A2M	sp|P01023|A2MG_HUMAN	163272	1	40	LHTEAQIQEEGTVVELTGR	83.3	704.047	2109.12	2110.08	22.65
2		Alpha-2-macroglobulin OS=Homo sapiens GN=A2M PE=1 SV=3	A2M	sp|P01023|A2MG_HUMAN	163272	1	40	LHTEAQIQEEGTVVELTGR	84.8	704.044	2109.11	2110.08	19.13
2		Alpha-2-macroglobulin OS=Homo sapiens GN=A2M PE=1 SV=3	A2M	sp|P01023|A2MG_HUMAN	163272	1	40	LHTEAQIQEEGTVVELTGR	84.8	704.045	2109.11	2110.08	20.02
2		Alpha-2-macroglobulin OS=Homo sapiens GN=A2M PE=1 SV=3	A2M	sp|P01023|A2MG_HUMAN	163272	1	40	LHTEAQIQEEGTVVELTGR	85.3	704.045	2109.11	2110.08	19.85
2		Alpha-2-macroglobulin OS=Homo sapiens GN=A2M PE=1 SV=3	A2M	sp|P01023|A2MG_HUMAN	163272	1	40	LHTEAQIQEEGTVVELTGR	86.6	704.044	2109.11	2110.08	19.23
2		Alpha-2-macroglobulin OS=Homo sapiens GN=A2M PE=1 SV=3	A2M	sp|P01023|A2MG_HUMAN	163272	1	40	LHTEAQIQEEGTVVELTGR	87.7	704.045	2109.11	2110.08	20.71
2		Alpha-2-macroglobulin OS=Homo sapiens GN=A2M PE=1 SV=3	A2M	sp|P01023|A2MG_HUMAN	163272	1	40	LHTEAQIQEEGTVVELTGR	88.4	704.043	2109.11	2110.08	17.92
2		Alpha-2-macroglobulin OS=Homo sapiens GN=A2M PE=1 SV=3	A2M	sp|P01023|A2MG_HUMAN	163272	1	40	LHTEAQIQEEGTVVELTGR	92.8	704.045	2109.11	2110.08	19.71
2		Alpha-2-macroglobulin OS=Homo sapiens GN=A2M PE=1 SV=3	A2M	sp|P01023|A2MG_HUMAN	163272	1	40	LHTEAQIQEEGTVVELTGR	93.7	704.046	2109.12	2110.08	22.13
2		Alpha-2-macroglobulin OS=Homo sapiens GN=A2M PE=1 SV=3	A2M	sp|P01023|A2MG_HUMAN	163272	1	40	LHTEAQIQEEGTVVELTGR	94.9	704.046	2109.12	2110.08	21.87
2		Alpha-2-macroglobulin OS=Homo sapiens GN=A2M PE=1 SV=3	A2M	sp|P01023|A2MG_HUMAN	163272	1	40	LHTEAQIQEEGTVVELTGR	96.2	704.047	2109.12	2110.08	23.35
2		Alpha-2-macroglobulin OS=Homo sapiens GN=A2M PE=1 SV=3	A2M	sp|P01023|A2MG_HUMAN	163272	1	40	LHTEAQIQEEGTVVELTGR	99.9	704.046	2109.12	2110.08	22.06
2		Alpha-2-macroglobulin OS=Homo sapiens GN=A2M PE=1 SV=3	A2M	sp|P01023|A2MG_HUMAN	163272	1	40	LHTEAQIQEEGTVVELTGR	99.9	704.046	2109.12	2110.08	21.6
2		Alpha-2-macroglobulin OS=Homo sapiens GN=A2M PE=1 SV=3	A2M	sp|P01023|A2MG_HUMAN	163272	1	40	LHTEAQIQEEGTVVELTGR	102	704.045	2109.11	2110.08	20.56
2		Alpha-2-macroglobulin OS=Homo sapiens GN=A2M PE=1 SV=3	A2M	sp|P01023|A2MG_HUMAN	163272	1	40	LHTEAQIQEEGTVVELTGR	107	704.046	2109.12	2110.08	21.5
2		Alpha-2-macroglobulin OS=Homo sapiens GN=A2M PE=1 SV=3	A2M	sp|P01023|A2MG_HUMAN	163272	1	40	LHTEAQIQEEGTVVELTGR	109	704.045	2109.11	2110.08	20.09
2		Alpha-2-macroglobulin OS=Homo sapiens GN=A2M PE=1 SV=3	A2M	sp|P01023|A2MG_HUMAN	163272	1	40	LHTEAQIQEEGTVVELTGR	131	704.046	2109.11	2110.08	21.09
2		Alpha-2-macroglobulin OS=Homo sapiens GN=A2M PE=1 SV=3	A2M	sp|P01023|A2MG_HUMAN	163272	1	40	LLIYAVLPTGDVIGDSAK	25.7	923.048	1844.08	1845.04	27.86
2		Alpha-2-macroglobulin OS=Homo sapiens GN=A2M PE=1 SV=3	A2M	sp|P01023|A2MG_HUMAN	163272	1	40	LLIYAVLPTGDVIGDSAK	28.5	923.052	1844.09	1845.04	32.46
2		Alpha-2-macroglobulin OS=Homo sapiens GN=A2M PE=1 SV=3	A2M	sp|P01023|A2MG_HUMAN	163272	1	40	LLIYAVLPTGDVIGDSAK	30.2	923.051	1844.09	1845.04	30.91
2		Alpha-2-macroglobulin OS=Homo sapiens GN=A2M PE=1 SV=3	A2M	sp|P01023|A2MG_HUMAN	163272	1	40	LLIYAVLPTGDVIGDSAK	31	923.049	1844.08	1845.04	28.73
2		Alpha-2-macroglobulin OS=Homo sapiens GN=A2M PE=1 SV=3	A2M	sp|P01023|A2MG_HUMAN	163272	1	40	LLIYAVLPTGDVIGDSAK	30.6	923.051	1844.09	1845.04	31.04
2		Alpha-2-macroglobulin OS=Homo sapiens GN=A2M PE=1 SV=3	A2M	sp|P01023|A2MG_HUMAN	163272	1	40	LLIYAVLPTGDVIGDSAK	33.8	923.047	1844.08	1845.04	26.99
2		Alpha-2-macroglobulin OS=Homo sapiens GN=A2M PE=1 SV=3	A2M	sp|P01023|A2MG_HUMAN	163272	1	40	LLIYAVLPTGDVIGDSAK	35.3	923.05	1844.08	1845.04	29.78
2		Alpha-2-macroglobulin OS=Homo sapiens GN=A2M PE=1 SV=3	A2M	sp|P01023|A2MG_HUMAN	163272	1	40	LLIYAVLPTGDVIGDSAK	35.9	923.046	1844.08	1845.04	25.84
2		Alpha-2-macroglobulin OS=Homo sapiens GN=A2M PE=1 SV=3	A2M	sp|P01023|A2MG_HUMAN	163272	1	40	LLIYAVLPTGDVIGDSAK	36.5	923.044	1844.07	1845.04	23.97
2		Alpha-2-macroglobulin OS=Homo sapiens GN=A2M PE=1 SV=3	A2M	sp|P01023|A2MG_HUMAN	163272	1	40	LLIYAVLPTGDVIGDSAK	36.5	923.052	1844.09	1845.04	32.35
2		Alpha-2-macroglobulin OS=Homo sapiens GN=A2M PE=1 SV=3	A2M	sp|P01023|A2MG_HUMAN	163272	1	40	LLIYAVLPTGDVIGDSAK	37.2	923.052	1844.09	1845.04	31.96
2		Alpha-2-macroglobulin OS=Homo sapiens GN=A2M PE=1 SV=3	A2M	sp|P01023|A2MG_HUMAN	163272	1	40	LLIYAVLPTGDVIGDSAK	38.6	923.047	1844.08	1845.04	26.52
2		Alpha-2-macroglobulin OS=Homo sapiens GN=A2M PE=1 SV=3	A2M	sp|P01023|A2MG_HUMAN	163272	1	40	LLIYAVLPTGDVIGDSAK	38.6	923.049	1844.08	1845.04	29.43
2		Alpha-2-macroglobulin OS=Homo sapiens GN=A2M PE=1 SV=3	A2M	sp|P01023|A2MG_HUMAN	163272	1	40	LLIYAVLPTGDVIGDSAK	38.6	923.052	1844.09	1845.04	32.08
2		Alpha-2-macroglobulin OS=Homo sapiens GN=A2M PE=1 SV=3	A2M	sp|P01023|A2MG_HUMAN	163272	1	40	LLIYAVLPTGDVIGDSAK	40.1	923.047	1844.08	1845.04	26.78
2		Alpha-2-macroglobulin OS=Homo sapiens GN=A2M PE=1 SV=3	A2M	sp|P01023|A2MG_HUMAN	163272	1	40	LLIYAVLPTGDVIGDSAK	40.1	923.048	1844.08	1845.04	28.04
2		Alpha-2-macroglobulin OS=Homo sapiens GN=A2M PE=1 SV=3	A2M	sp|P01023|A2MG_HUMAN	163272	1	40	LLIYAVLPTGDVIGDSAK	40.5	923.049	1844.08	1845.04	29.01
2		Alpha-2-macroglobulin OS=Homo sapiens GN=A2M PE=1 SV=3	A2M	sp|P01023|A2MG_HUMAN	163272	1	40	LLIYAVLPTGDVIGDSAK	41.7	923.048	1844.08	1845.04	28.14
2		Alpha-2-macroglobulin OS=Homo sapiens GN=A2M PE=1 SV=3	A2M	sp|P01023|A2MG_HUMAN	163272	1	40	LLIYAVLPTGDVIGDSAK	43.2	923.051	1844.09	1845.04	31.07
2		Alpha-2-macroglobulin OS=Homo sapiens GN=A2M PE=1 SV=3	A2M	sp|P01023|A2MG_HUMAN	163272	1	40	LLIYAVLPTGDVIGDSAK	44.2	923.052	1844.09	1845.04	31.95
2		Alpha-2-macroglobulin OS=Homo sapiens GN=A2M PE=1 SV=3	A2M	sp|P01023|A2MG_HUMAN	163272	1	40	LLLQQVSLPELPGEYSMK	27.2	1023.09	2044.16	2045.1	33.48
2		Alpha-2-macroglobulin OS=Homo sapiens GN=A2M PE=1 SV=3	A2M	sp|P01023|A2MG_HUMAN	163272	1	40	LLLQQVSLPELPGEYSMK	27.7	1023.09	2044.16	2045.1	31.43
2		Alpha-2-macroglobulin OS=Homo sapiens GN=A2M PE=1 SV=3	A2M	sp|P01023|A2MG_HUMAN	163272	1	40	LLLQQVSLPELPGEYSMK	27.9	682.385	2044.13	2045.1	20.14
2		Alpha-2-macroglobulin OS=Homo sapiens GN=A2M PE=1 SV=3	A2M	sp|P01023|A2MG_HUMAN	163272	1	40	LLLQQVSLPELPGEYSMK	28.8	1023.09	2044.16	2045.1	33.09
2		Alpha-2-macroglobulin OS=Homo sapiens GN=A2M PE=1 SV=3	A2M	sp|P01023|A2MG_HUMAN	163272	1	40	LLLQQVSLPELPGEYSMK	29.4	1023.09	2044.17	2045.1	37.88
2		Alpha-2-macroglobulin OS=Homo sapiens GN=A2M PE=1 SV=3	A2M	sp|P01023|A2MG_HUMAN	163272	1	40	LLLQQVSLPELPGEYSMK	32.2	1023.09	2044.16	2045.1	33.87
2		Alpha-2-macroglobulin OS=Homo sapiens GN=A2M PE=1 SV=3	A2M	sp|P01023|A2MG_HUMAN	163272	1	40	LLLQQVSLPELPGEYSMK	32.9	1023.09	2044.17	2045.1	37.79
2		Alpha-2-macroglobulin OS=Homo sapiens GN=A2M PE=1 SV=3	A2M	sp|P01023|A2MG_HUMAN	163272	1	40	LLLQQVSLPELPGEYSMK	34.5	1023.09	2044.16	2045.1	35.73
2		Alpha-2-macroglobulin OS=Homo sapiens GN=A2M PE=1 SV=3	A2M	sp|P01023|A2MG_HUMAN	163272	1	40	LLLQQVSLPELPGEYSMK	36.3	682.388	2044.14	2045.1	24.45
2		Alpha-2-macroglobulin OS=Homo sapiens GN=A2M PE=1 SV=3	A2M	sp|P01023|A2MG_HUMAN	163272	1	40	LLLQQVSLPELPGEYSMK	39.3	1023.09	2044.17	2045.1	38.76
2		Alpha-2-macroglobulin OS=Homo sapiens GN=A2M PE=1 SV=3	A2M	sp|P01023|A2MG_HUMAN	163272	1	40	LLLQQVSLPELPGEYSMK	39.4	1023.09	2044.17	2045.1	39.84
2		Alpha-2-macroglobulin OS=Homo sapiens GN=A2M PE=1 SV=3	A2M	sp|P01023|A2MG_HUMAN	163272	1	40	LLLQQVSLPELPGEYSMK	40.5	682.388	2044.14	2045.1	23.93
2		Alpha-2-macroglobulin OS=Homo sapiens GN=A2M PE=1 SV=3	A2M	sp|P01023|A2MG_HUMAN	163272	1	40	LLLQQVSLPELPGEYSMK	41.9	1023.09	2044.16	2045.1	35.63
2		Alpha-2-macroglobulin OS=Homo sapiens GN=A2M PE=1 SV=3	A2M	sp|P01023|A2MG_HUMAN	163272	1	40	LLLQQVSLPELPGEYSMK	47.6	1023.09	2044.16	2045.1	34.56
2		Alpha-2-macroglobulin OS=Homo sapiens GN=A2M PE=1 SV=3	A2M	sp|P01023|A2MG_HUMAN	163272	1	40	LLLQQVSLPELPGEYSMK	48.3	1023.09	2044.16	2045.1	32.8
2		Alpha-2-macroglobulin OS=Homo sapiens GN=A2M PE=1 SV=3	A2M	sp|P01023|A2MG_HUMAN	163272	1	40	LLLQQVSLPELPGEYSMK	48.5	1023.09	2044.16	2045.1	34.95
2		Alpha-2-macroglobulin OS=Homo sapiens GN=A2M PE=1 SV=3	A2M	sp|P01023|A2MG_HUMAN	163272	1	40	LLLQQVSLPELPGEYSMK	48.5	1023.09	2044.17	2045.1	38.57
2		Alpha-2-macroglobulin OS=Homo sapiens GN=A2M PE=1 SV=3	A2M	sp|P01023|A2MG_HUMAN	163272	1	40	LLLQQVSLPELPGEYSMK	49.6	1023.09	2044.17	2045.1	39.94
2		Alpha-2-macroglobulin OS=Homo sapiens GN=A2M PE=1 SV=3	A2M	sp|P01023|A2MG_HUMAN	163272	1	40	LLLQQVSLPELPGEYSMK	52	1023.08	2044.15	2045.1	27.71
2		Alpha-2-macroglobulin OS=Homo sapiens GN=A2M PE=1 SV=3	A2M	sp|P01023|A2MG_HUMAN	163272	1	40	LPPNVVEESAR	53.1	605.834	1209.65	1210.64	14.32
2		Alpha-2-macroglobulin OS=Homo sapiens GN=A2M PE=1 SV=3	A2M	sp|P01023|A2MG_HUMAN	163272	1	40	LPPNVVEESAR	55.4	605.833	1209.65	1210.64	13.5
2		Alpha-2-macroglobulin OS=Homo sapiens GN=A2M PE=1 SV=3	A2M	sp|P01023|A2MG_HUMAN	163272	1	40	LPPNVVEESAR	55.4	605.833	1209.65	1210.64	13.94
2		Alpha-2-macroglobulin OS=Homo sapiens GN=A2M PE=1 SV=3	A2M	sp|P01023|A2MG_HUMAN	163272	1	40	LPPNVVEESAR	55.4	605.833	1209.65	1210.64	14.11
2		Alpha-2-macroglobulin OS=Homo sapiens GN=A2M PE=1 SV=3	A2M	sp|P01023|A2MG_HUMAN	163272	1	40	LPPNVVEESAR	55.4	605.834	1209.65	1210.64	14.44
2		Alpha-2-macroglobulin OS=Homo sapiens GN=A2M PE=1 SV=3	A2M	sp|P01023|A2MG_HUMAN	163272	1	40	LPPNVVEESAR	55.3	605.834	1209.65	1210.64	14.8
2		Alpha-2-macroglobulin OS=Homo sapiens GN=A2M PE=1 SV=3	A2M	sp|P01023|A2MG_HUMAN	163272	1	40	LPPNVVEESAR	55.5	605.834	1209.65	1210.64	14.32
2		Alpha-2-macroglobulin OS=Homo sapiens GN=A2M PE=1 SV=3	A2M	sp|P01023|A2MG_HUMAN	163272	1	40	LPPNVVEESAR	55.3	605.835	1209.65	1210.64	16.01
2		Alpha-2-macroglobulin OS=Homo sapiens GN=A2M PE=1 SV=3	A2M	sp|P01023|A2MG_HUMAN	163272	1	40	LPPNVVEESAR	55.4	605.834	1209.65	1210.64	15.21
2		Alpha-2-macroglobulin OS=Homo sapiens GN=A2M PE=1 SV=3	A2M	sp|P01023|A2MG_HUMAN	163272	1	40	LPPNVVEESAR	55.4	605.834	1209.65	1210.64	15.2
2		Alpha-2-macroglobulin OS=Homo sapiens GN=A2M PE=1 SV=3	A2M	sp|P01023|A2MG_HUMAN	163272	1	40	LPPNVVEESAR	55.4	605.835	1209.65	1210.64	15.87
2		Alpha-2-macroglobulin OS=Homo sapiens GN=A2M PE=1 SV=3	A2M	sp|P01023|A2MG_HUMAN	163272	1	40	LPPNVVEESAR	55.5	605.834	1209.65	1210.64	15.54
2		Alpha-2-macroglobulin OS=Homo sapiens GN=A2M PE=1 SV=3	A2M	sp|P01023|A2MG_HUMAN	163272	1	40	LPPNVVEESAR	55.5	605.834	1209.65	1210.64	15.38
2		Alpha-2-macroglobulin OS=Homo sapiens GN=A2M PE=1 SV=3	A2M	sp|P01023|A2MG_HUMAN	163272	1	40	LPPNVVEESAR	55.5	605.835	1209.66	1210.64	16.32
2		Alpha-2-macroglobulin OS=Homo sapiens GN=A2M PE=1 SV=3	A2M	sp|P01023|A2MG_HUMAN	163272	1	40	LPPNVVEESAR	59.2	605.834	1209.65	1210.64	14.32
2		Alpha-2-macroglobulin OS=Homo sapiens GN=A2M PE=1 SV=3	A2M	sp|P01023|A2MG_HUMAN	163272	1	40	LPPNVVEESAR	59.2	605.834	1209.65	1210.64	15.53
2		Alpha-2-macroglobulin OS=Homo sapiens GN=A2M PE=1 SV=3	A2M	sp|P01023|A2MG_HUMAN	163272	1	40	LPPNVVEESAR	59.2	605.834	1209.65	1210.64	15.01
2		Alpha-2-macroglobulin OS=Homo sapiens GN=A2M PE=1 SV=3	A2M	sp|P01023|A2MG_HUMAN	163272	1	40	LPPNVVEESAR	59.2	605.836	1209.66	1210.64	18.17
2		Alpha-2-macroglobulin OS=Homo sapiens GN=A2M PE=1 SV=3	A2M	sp|P01023|A2MG_HUMAN	163272	1	40	LVHVEEPHTETVR	30.4	515.945	1544.81	1545.8	11.85
2		Alpha-2-macroglobulin OS=Homo sapiens GN=A2M PE=1 SV=3	A2M	sp|P01023|A2MG_HUMAN	163272	1	40	LVHVEEPHTETVR	32.1	515.944	1544.81	1545.8	10.62
2		Alpha-2-macroglobulin OS=Homo sapiens GN=A2M PE=1 SV=3	A2M	sp|P01023|A2MG_HUMAN	163272	1	40	LVHVEEPHTETVR	32.1	515.944	1544.81	1545.8	10.12
2		Alpha-2-macroglobulin OS=Homo sapiens GN=A2M PE=1 SV=3	A2M	sp|P01023|A2MG_HUMAN	163272	1	40	LVHVEEPHTETVR	32.1	515.945	1544.81	1545.8	12.66
2		Alpha-2-macroglobulin OS=Homo sapiens GN=A2M PE=1 SV=3	A2M	sp|P01023|A2MG_HUMAN	163272	1	40	LVHVEEPHTETVR	32.2	515.944	1544.81	1545.8	10.55
2		Alpha-2-macroglobulin OS=Homo sapiens GN=A2M PE=1 SV=3	A2M	sp|P01023|A2MG_HUMAN	163272	1	40	LVHVEEPHTETVR	34.2	515.944	1544.81	1545.8	10.22
2		Alpha-2-macroglobulin OS=Homo sapiens GN=A2M PE=1 SV=3	A2M	sp|P01023|A2MG_HUMAN	163272	1	40	LVHVEEPHTETVR	34.2	515.945	1544.81	1545.8	11.71
2		Alpha-2-macroglobulin OS=Homo sapiens GN=A2M PE=1 SV=3	A2M	sp|P01023|A2MG_HUMAN	163272	1	40	LVHVEEPHTETVR	34.2	515.944	1544.81	1545.8	10.8
2		Alpha-2-macroglobulin OS=Homo sapiens GN=A2M PE=1 SV=3	A2M	sp|P01023|A2MG_HUMAN	163272	1	40	LVHVEEPHTETVR	34.2	515.944	1544.81	1545.8	10.93
2		Alpha-2-macroglobulin OS=Homo sapiens GN=A2M PE=1 SV=3	A2M	sp|P01023|A2MG_HUMAN	163272	1	40	LVHVEEPHTETVR	34.3	515.945	1544.81	1545.8	12.14
2		Alpha-2-macroglobulin OS=Homo sapiens GN=A2M PE=1 SV=3	A2M	sp|P01023|A2MG_HUMAN	163272	1	40	LVHVEEPHTETVR	34.2	515.944	1544.81	1545.8	10.45
2		Alpha-2-macroglobulin OS=Homo sapiens GN=A2M PE=1 SV=3	A2M	sp|P01023|A2MG_HUMAN	163272	1	40	LVHVEEPHTETVR	34.3	515.945	1544.81	1545.8	11.3
2		Alpha-2-macroglobulin OS=Homo sapiens GN=A2M PE=1 SV=3	A2M	sp|P01023|A2MG_HUMAN	163272	1	40	LVHVEEPHTETVR	37.4	515.945	1544.81	1545.8	11.11
2		Alpha-2-macroglobulin OS=Homo sapiens GN=A2M PE=1 SV=3	A2M	sp|P01023|A2MG_HUMAN	163272	1	40	LVHVEEPHTETVR	38.3	515.945	1544.81	1545.8	11.71
2		Alpha-2-macroglobulin OS=Homo sapiens GN=A2M PE=1 SV=3	A2M	sp|P01023|A2MG_HUMAN	163272	1	40	LVHVEEPHTETVR	38.3	515.944	1544.81	1545.8	10.08
2		Alpha-2-macroglobulin OS=Homo sapiens GN=A2M PE=1 SV=3	A2M	sp|P01023|A2MG_HUMAN	163272	1	40	LVHVEEPHTETVR	38.3	515.944	1544.81	1545.8	10.99
2		Alpha-2-macroglobulin OS=Homo sapiens GN=A2M PE=1 SV=3	A2M	sp|P01023|A2MG_HUMAN	163272	1	40	LVHVEEPHTETVR	38.6	515.945	1544.81	1545.8	11.52
2		Alpha-2-macroglobulin OS=Homo sapiens GN=A2M PE=1 SV=3	A2M	sp|P01023|A2MG_HUMAN	163272	1	40	LVHVEEPHTETVR	38.6	515.944	1544.81	1545.8	9.983
2		Alpha-2-macroglobulin OS=Homo sapiens GN=A2M PE=1 SV=3	A2M	sp|P01023|A2MG_HUMAN	163272	1	40	LVHVEEPHTETVR	38.6	515.945	1544.81	1545.8	11.13
2		Alpha-2-macroglobulin OS=Homo sapiens GN=A2M PE=1 SV=3	A2M	sp|P01023|A2MG_HUMAN	163272	1	40	LVHVEEPHTETVR	38.6	515.944	1544.81	1545.8	10.91
2		Alpha-2-macroglobulin OS=Homo sapiens GN=A2M PE=1 SV=3	A2M	sp|P01023|A2MG_HUMAN	163272	1	40	LVHVEEPHTETVR	38.6	515.944	1544.81	1545.8	10.97
2		Alpha-2-macroglobulin OS=Homo sapiens GN=A2M PE=1 SV=3	A2M	sp|P01023|A2MG_HUMAN	163272	1	40	LVHVEEPHTETVR	38.6	515.944	1544.81	1545.8	10.68
2		Alpha-2-macroglobulin OS=Homo sapiens GN=A2M PE=1 SV=3	A2M	sp|P01023|A2MG_HUMAN	163272	1	40	LVHVEEPHTETVR	38.8	515.944	1544.81	1545.8	10.57
2		Alpha-2-macroglobulin OS=Homo sapiens GN=A2M PE=1 SV=3	A2M	sp|P01023|A2MG_HUMAN	163272	1	40	LVHVEEPHTETVR	39.6	515.944	1544.81	1545.8	10.66
2		Alpha-2-macroglobulin OS=Homo sapiens GN=A2M PE=1 SV=3	A2M	sp|P01023|A2MG_HUMAN	163272	1	40	McPQLQQYEMHGPEGLR	30.2	691.994	2072.96	2073.93	18	c2: Carbamidomethyl (+57.02)
2		Alpha-2-macroglobulin OS=Homo sapiens GN=A2M PE=1 SV=3	A2M	sp|P01023|A2MG_HUMAN	163272	1	40	McPQLQQYEMHGPEGLR	33.9	691.995	2072.96	2073.93	19.16	c2: Carbamidomethyl (+57.02)
2		Alpha-2-macroglobulin OS=Homo sapiens GN=A2M PE=1 SV=3	A2M	sp|P01023|A2MG_HUMAN	163272	1	40	McPQLQQYEMHGPEGLR	34.8	691.996	2072.97	2073.93	20.82	c2: Carbamidomethyl (+57.02)
2		Alpha-2-macroglobulin OS=Homo sapiens GN=A2M PE=1 SV=3	A2M	sp|P01023|A2MG_HUMAN	163272	1	40	McPQLQQYEMHGPEGLR	46.2	691.995	2072.96	2073.93	19.63	c2: Carbamidomethyl (+57.02)
2		Alpha-2-macroglobulin OS=Homo sapiens GN=A2M PE=1 SV=3	A2M	sp|P01023|A2MG_HUMAN	163272	1	40	McPQLQQYEMHGPEGLR	46.2	691.996	2072.97	2073.93	20.89	c2: Carbamidomethyl (+57.02)
2		Alpha-2-macroglobulin OS=Homo sapiens GN=A2M PE=1 SV=3	A2M	sp|P01023|A2MG_HUMAN	163272	1	40	McPQLQQYEMHGPEGLR	46.2	691.996	2072.97	2073.93	20.41	c2: Carbamidomethyl (+57.02)
2		Alpha-2-macroglobulin OS=Homo sapiens GN=A2M PE=1 SV=3	A2M	sp|P01023|A2MG_HUMAN	163272	1	40	McPQLQQYEMHGPEGLR	46.2	691.995	2072.96	2073.93	19.98	c2: Carbamidomethyl (+57.02)
2		Alpha-2-macroglobulin OS=Homo sapiens GN=A2M PE=1 SV=3	A2M	sp|P01023|A2MG_HUMAN	163272	1	40	McPQLQQYEMHGPEGLR	46.2	691.996	2072.97	2073.93	20.21	c2: Carbamidomethyl (+57.02)
2		Alpha-2-macroglobulin OS=Homo sapiens GN=A2M PE=1 SV=3	A2M	sp|P01023|A2MG_HUMAN	163272	1	40	McPQLQQYEMHGPEGLR	46.2	691.995	2072.96	2073.93	19.49	c2: Carbamidomethyl (+57.02)
2		Alpha-2-macroglobulin OS=Homo sapiens GN=A2M PE=1 SV=3	A2M	sp|P01023|A2MG_HUMAN	163272	1	40	McPQLQQYEMHGPEGLR	46.2	691.995	2072.96	2073.93	18.63	c2: Carbamidomethyl (+57.02)
2		Alpha-2-macroglobulin OS=Homo sapiens GN=A2M PE=1 SV=3	A2M	sp|P01023|A2MG_HUMAN	163272	1	40	McPQLQQYEMHGPEGLR	46.2	691.994	2072.96	2073.93	18.35	c2: Carbamidomethyl (+57.02)
2		Alpha-2-macroglobulin OS=Homo sapiens GN=A2M PE=1 SV=3	A2M	sp|P01023|A2MG_HUMAN	163272	1	40	McPQLQQYEMHGPEGLR	47.7	691.995	2072.96	2073.93	19.66	c2: Carbamidomethyl (+57.02)
2		Alpha-2-macroglobulin OS=Homo sapiens GN=A2M PE=1 SV=3	A2M	sp|P01023|A2MG_HUMAN	163272	1	40	McPQLQQYEMHGPEGLR	48.6	691.996	2072.97	2073.93	21.09	c2: Carbamidomethyl (+57.02)
2		Alpha-2-macroglobulin OS=Homo sapiens GN=A2M PE=1 SV=3	A2M	sp|P01023|A2MG_HUMAN	163272	1	40	McPQLQQYEMHGPEGLR	50.1	691.997	2072.97	2073.93	22.71	c2: Carbamidomethyl (+57.02)
2		Alpha-2-macroglobulin OS=Homo sapiens GN=A2M PE=1 SV=3	A2M	sp|P01023|A2MG_HUMAN	163272	1	40	MVSGFIPLKPTVK	31.7	472.954	1415.84	1416.83	12.39
2		Alpha-2-macroglobulin OS=Homo sapiens GN=A2M PE=1 SV=3	A2M	sp|P01023|A2MG_HUMAN	163272	1	40	MVSGFIPLKPTVK	31.7	472.954	1415.84	1416.83	12.75
2		Alpha-2-macroglobulin OS=Homo sapiens GN=A2M PE=1 SV=3	A2M	sp|P01023|A2MG_HUMAN	163272	1	40	MVSGFIPLKPTVK	31.8	472.954	1415.84	1416.83	13.57
2		Alpha-2-macroglobulin OS=Homo sapiens GN=A2M PE=1 SV=3	A2M	sp|P01023|A2MG_HUMAN	163272	1	40	MVSGFIPLKPTVK	31.7	472.955	1415.84	1416.83	15.88
2		Alpha-2-macroglobulin OS=Homo sapiens GN=A2M PE=1 SV=3	A2M	sp|P01023|A2MG_HUMAN	163272	1	40	MVSGFIPLKPTVK	32.4	472.954	1415.84	1416.83	13.3
2		Alpha-2-macroglobulin OS=Homo sapiens GN=A2M PE=1 SV=3	A2M	sp|P01023|A2MG_HUMAN	163272	1	40	MVSGFIPLKPTVK	32.4	472.954	1415.84	1416.83	12.62
2		Alpha-2-macroglobulin OS=Homo sapiens GN=A2M PE=1 SV=3	A2M	sp|P01023|A2MG_HUMAN	163272	1	40	MVSGFIPLKPTVK	32.4	472.954	1415.84	1416.83	14.21
2		Alpha-2-macroglobulin OS=Homo sapiens GN=A2M PE=1 SV=3	A2M	sp|P01023|A2MG_HUMAN	163272	1	40	MVSGFIPLKPTVK	32.4	472.955	1415.84	1416.83	14.99
2		Alpha-2-macroglobulin OS=Homo sapiens GN=A2M PE=1 SV=3	A2M	sp|P01023|A2MG_HUMAN	163272	1	40	MVSGFIPLKPTVK	32.4	472.955	1415.84	1416.83	14.65
2		Alpha-2-macroglobulin OS=Homo sapiens GN=A2M PE=1 SV=3	A2M	sp|P01023|A2MG_HUMAN	163272	1	40	MVSGFIPLKPTVK	32.4	472.955	1415.84	1416.83	15.42
2		Alpha-2-macroglobulin OS=Homo sapiens GN=A2M PE=1 SV=3	A2M	sp|P01023|A2MG_HUMAN	163272	1	40	MVSGFIPLKPTVK	34	472.954	1415.84	1416.83	13.43
2		Alpha-2-macroglobulin OS=Homo sapiens GN=A2M PE=1 SV=3	A2M	sp|P01023|A2MG_HUMAN	163272	1	40	MVSGFIPLKPTVK	34.5	472.954	1415.84	1416.83	12.92
2		Alpha-2-macroglobulin OS=Homo sapiens GN=A2M PE=1 SV=3	A2M	sp|P01023|A2MG_HUMAN	163272	1	40	MVSGFIPLKPTVK	34.6	472.955	1415.84	1416.83	15.2
2		Alpha-2-macroglobulin OS=Homo sapiens GN=A2M PE=1 SV=3	A2M	sp|P01023|A2MG_HUMAN	163272	1	40	NALFcLESAWK	52.3	669.845	1337.67	1338.65	22.95	c5: Carbamidomethyl (+57.02)
2		Alpha-2-macroglobulin OS=Homo sapiens GN=A2M PE=1 SV=3	A2M	sp|P01023|A2MG_HUMAN	163272	1	40	NALFcLESAWK	55.9	669.843	1337.67	1338.65	20.92	c5: Carbamidomethyl (+57.02)
2		Alpha-2-macroglobulin OS=Homo sapiens GN=A2M PE=1 SV=3	A2M	sp|P01023|A2MG_HUMAN	163272	1	40	NALFcLESAWK	55.9	669.844	1337.67	1338.65	21.67	c5: Carbamidomethyl (+57.02)
2		Alpha-2-macroglobulin OS=Homo sapiens GN=A2M PE=1 SV=3	A2M	sp|P01023|A2MG_HUMAN	163272	1	40	NALFcLESAWK	57.2	669.844	1337.67	1338.65	21.73	c5: Carbamidomethyl (+57.02)
2		Alpha-2-macroglobulin OS=Homo sapiens GN=A2M PE=1 SV=3	A2M	sp|P01023|A2MG_HUMAN	163272	1	40	NALFcLESAWK	57.3	669.844	1337.67	1338.65	21.67	c5: Carbamidomethyl (+57.02)
2		Alpha-2-macroglobulin OS=Homo sapiens GN=A2M PE=1 SV=3	A2M	sp|P01023|A2MG_HUMAN	163272	1	40	NALFcLESAWK	61.5	669.843	1337.67	1338.65	20.34	c5: Carbamidomethyl (+57.02)
2		Alpha-2-macroglobulin OS=Homo sapiens GN=A2M PE=1 SV=3	A2M	sp|P01023|A2MG_HUMAN	163272	1	40	NALFcLESAWK	64	669.845	1337.67	1338.65	23.25	c5: Carbamidomethyl (+57.02)
2		Alpha-2-macroglobulin OS=Homo sapiens GN=A2M PE=1 SV=3	A2M	sp|P01023|A2MG_HUMAN	163272	1	40	NALFcLESAWK	64	669.845	1337.68	1338.65	23.64	c5: Carbamidomethyl (+57.02)
2		Alpha-2-macroglobulin OS=Homo sapiens GN=A2M PE=1 SV=3	A2M	sp|P01023|A2MG_HUMAN	163272	1	40	NALFcLESAWK	64	669.845	1337.68	1338.65	24.12	c5: Carbamidomethyl (+57.02)
2		Alpha-2-macroglobulin OS=Homo sapiens GN=A2M PE=1 SV=3	A2M	sp|P01023|A2MG_HUMAN	163272	1	40	NALFcLESAWK	68.9	669.845	1337.67	1338.65	22.98	c5: Carbamidomethyl (+57.02)
2		Alpha-2-macroglobulin OS=Homo sapiens GN=A2M PE=1 SV=3	A2M	sp|P01023|A2MG_HUMAN	163272	1	40	NALFcLESAWK	72.7	669.844	1337.67	1338.65	22.67	c5: Carbamidomethyl (+57.02)
2		Alpha-2-macroglobulin OS=Homo sapiens GN=A2M PE=1 SV=3	A2M	sp|P01023|A2MG_HUMAN	163272	1	40	NALFcLESAWK	77.4	669.845	1337.67	1338.65	23.06	c5: Carbamidomethyl (+57.02)
2		Alpha-2-macroglobulin OS=Homo sapiens GN=A2M PE=1 SV=3	A2M	sp|P01023|A2MG_HUMAN	163272	1	40	NALFcLESAWK	77.4	669.845	1337.67	1338.65	22.97	c5: Carbamidomethyl (+57.02)
2		Alpha-2-macroglobulin OS=Homo sapiens GN=A2M PE=1 SV=3	A2M	sp|P01023|A2MG_HUMAN	163272	1	40	NALFcLESAWK	77.8	669.845	1337.68	1338.65	23.34	c5: Carbamidomethyl (+57.02)
2		Alpha-2-macroglobulin OS=Homo sapiens GN=A2M PE=1 SV=3	A2M	sp|P01023|A2MG_HUMAN	163272	1	40	NALFcLESAWK	77.8	669.843	1337.67	1338.65	20.68	c5: Carbamidomethyl (+57.02)
2		Alpha-2-macroglobulin OS=Homo sapiens GN=A2M PE=1 SV=3	A2M	sp|P01023|A2MG_HUMAN	163272	1	40	NALFcLESAWK	77.8	669.845	1337.67	1338.65	22.82	c5: Carbamidomethyl (+57.02)
2		Alpha-2-macroglobulin OS=Homo sapiens GN=A2M PE=1 SV=3	A2M	sp|P01023|A2MG_HUMAN	163272	1	40	NALFcLESAWK	77.8	669.845	1337.67	1338.65	22.83	c5: Carbamidomethyl (+57.02)
2		Alpha-2-macroglobulin OS=Homo sapiens GN=A2M PE=1 SV=3	A2M	sp|P01023|A2MG_HUMAN	163272	1	40	NALFcLESAWK	77.9	669.843	1337.67	1338.65	21.14	c5: Carbamidomethyl (+57.02)
2		Alpha-2-macroglobulin OS=Homo sapiens GN=A2M PE=1 SV=3	A2M	sp|P01023|A2MG_HUMAN	163272	1	40	NALFcLESAWK	86.5	669.845	1337.68	1338.65	23.67	c5: Carbamidomethyl (+57.02)
2		Alpha-2-macroglobulin OS=Homo sapiens GN=A2M PE=1 SV=3	A2M	sp|P01023|A2MG_HUMAN	163272	1	40	NALFcLESAWK	86.9	669.845	1337.68	1338.65	23.46	c5: Carbamidomethyl (+57.02)
2		Alpha-2-macroglobulin OS=Homo sapiens GN=A2M PE=1 SV=3	A2M	sp|P01023|A2MG_HUMAN	163272	1	40	NALFcLESAWK	86.9	669.845	1337.67	1338.65	23.23	c5: Carbamidomethyl (+57.02)
2		Alpha-2-macroglobulin OS=Homo sapiens GN=A2M PE=1 SV=3	A2M	sp|P01023|A2MG_HUMAN	163272	1	40	NALFcLESAWK	86.9	669.843	1337.67	1338.65	20.46	c5: Carbamidomethyl (+57.02)
2		Alpha-2-macroglobulin OS=Homo sapiens GN=A2M PE=1 SV=3	A2M	sp|P01023|A2MG_HUMAN	163272	1	40	NALFcLESAWK	86.9	669.844	1337.67	1338.65	21.79	c5: Carbamidomethyl (+57.02)
2		Alpha-2-macroglobulin OS=Homo sapiens GN=A2M PE=1 SV=3	A2M	sp|P01023|A2MG_HUMAN	163272	1	40	NEDSLVFVQTDK	65.7	697.857	1393.7	1394.68	18.81
2		Alpha-2-macroglobulin OS=Homo sapiens GN=A2M PE=1 SV=3	A2M	sp|P01023|A2MG_HUMAN	163272	1	40	NEDSLVFVQTDK	65.7	697.858	1393.7	1394.68	20.91
2		Alpha-2-macroglobulin OS=Homo sapiens GN=A2M PE=1 SV=3	A2M	sp|P01023|A2MG_HUMAN	163272	1	40	NEDSLVFVQTDK	65.7	697.857	1393.7	1394.68	19.72
2		Alpha-2-macroglobulin OS=Homo sapiens GN=A2M PE=1 SV=3	A2M	sp|P01023|A2MG_HUMAN	163272	1	40	NEDSLVFVQTDK	65.8	697.857	1393.7	1394.68	19.5
2		Alpha-2-macroglobulin OS=Homo sapiens GN=A2M PE=1 SV=3	A2M	sp|P01023|A2MG_HUMAN	163272	1	40	NEDSLVFVQTDK	66	697.858	1393.7	1394.68	20.42
2		Alpha-2-macroglobulin OS=Homo sapiens GN=A2M PE=1 SV=3	A2M	sp|P01023|A2MG_HUMAN	163272	1	40	NEDSLVFVQTDK	66	697.858	1393.7	1394.68	20.12
2		Alpha-2-macroglobulin OS=Homo sapiens GN=A2M PE=1 SV=3	A2M	sp|P01023|A2MG_HUMAN	163272	1	40	NEDSLVFVQTDK	66	697.856	1393.7	1394.68	18.18
2		Alpha-2-macroglobulin OS=Homo sapiens GN=A2M PE=1 SV=3	A2M	sp|P01023|A2MG_HUMAN	163272	1	40	NEDSLVFVQTDK	69.5	697.859	1393.7	1394.68	22.08
2		Alpha-2-macroglobulin OS=Homo sapiens GN=A2M PE=1 SV=3	A2M	sp|P01023|A2MG_HUMAN	163272	1	40	NEDSLVFVQTDK	69.6	697.86	1393.71	1394.68	23.53
2		Alpha-2-macroglobulin OS=Homo sapiens GN=A2M PE=1 SV=3	A2M	sp|P01023|A2MG_HUMAN	163272	1	40	NEDSLVFVQTDK	69.7	697.858	1393.7	1394.68	20.89
2		Alpha-2-macroglobulin OS=Homo sapiens GN=A2M PE=1 SV=3	A2M	sp|P01023|A2MG_HUMAN	163272	1	40	NEDSLVFVQTDK	69.8	697.858	1393.7	1394.68	20.86
2		Alpha-2-macroglobulin OS=Homo sapiens GN=A2M PE=1 SV=3	A2M	sp|P01023|A2MG_HUMAN	163272	1	40	NEDSLVFVQTDK	73.1	697.858	1393.7	1394.68	20.23
2		Alpha-2-macroglobulin OS=Homo sapiens GN=A2M PE=1 SV=3	A2M	sp|P01023|A2MG_HUMAN	163272	1	40	NEDSLVFVQTDK	73.2	697.856	1393.7	1394.68	18.37
2		Alpha-2-macroglobulin OS=Homo sapiens GN=A2M PE=1 SV=3	A2M	sp|P01023|A2MG_HUMAN	163272	1	40	NEDSLVFVQTDK	73.3	697.859	1393.7	1394.68	21.38
2		Alpha-2-macroglobulin OS=Homo sapiens GN=A2M PE=1 SV=3	A2M	sp|P01023|A2MG_HUMAN	163272	1	40	NEDSLVFVQTDK	73.2	697.858	1393.7	1394.68	20.1
2		Alpha-2-macroglobulin OS=Homo sapiens GN=A2M PE=1 SV=3	A2M	sp|P01023|A2MG_HUMAN	163272	1	40	NEDSLVFVQTDK	73.3	697.859	1393.7	1394.68	21.55
2		Alpha-2-macroglobulin OS=Homo sapiens GN=A2M PE=1 SV=3	A2M	sp|P01023|A2MG_HUMAN	163272	1	40	NEDSLVFVQTDK	73.3	697.858	1393.7	1394.68	20.22
2		Alpha-2-macroglobulin OS=Homo sapiens GN=A2M PE=1 SV=3	A2M	sp|P01023|A2MG_HUMAN	163272	1	40	NEDSLVFVQTDK	73.3	697.857	1393.7	1394.68	19.26
2		Alpha-2-macroglobulin OS=Homo sapiens GN=A2M PE=1 SV=3	A2M	sp|P01023|A2MG_HUMAN	163272	1	40	NEDSLVFVQTDK	73.3	697.857	1393.7	1394.68	19.63
2		Alpha-2-macroglobulin OS=Homo sapiens GN=A2M PE=1 SV=3	A2M	sp|P01023|A2MG_HUMAN	163272	1	40	NEDSLVFVQTDK	85.6	697.858	1393.7	1394.68	20
2		Alpha-2-macroglobulin OS=Homo sapiens GN=A2M PE=1 SV=3	A2M	sp|P01023|A2MG_HUMAN	163272	1	40	NQGNTWLTAFVLK	86.7	746.421	1490.83	1491.8	25.75
2		Alpha-2-macroglobulin OS=Homo sapiens GN=A2M PE=1 SV=3	A2M	sp|P01023|A2MG_HUMAN	163272	1	40	NQGNTWLTAFVLK	88	746.419	1490.82	1491.8	23.02
2		Alpha-2-macroglobulin OS=Homo sapiens GN=A2M PE=1 SV=3	A2M	sp|P01023|A2MG_HUMAN	163272	1	40	NQGNTWLTAFVLK	89.2	746.42	1490.83	1491.8	25.15
2		Alpha-2-macroglobulin OS=Homo sapiens GN=A2M PE=1 SV=3	A2M	sp|P01023|A2MG_HUMAN	163272	1	40	NQGNTWLTAFVLK	113	746.421	1490.83	1491.8	26.29
2		Alpha-2-macroglobulin OS=Homo sapiens GN=A2M PE=1 SV=3	A2M	sp|P01023|A2MG_HUMAN	163272	1	40	QGIPFFGQVR	32.1	574.826	1147.64	1148.62	20.42
2		Alpha-2-macroglobulin OS=Homo sapiens GN=A2M PE=1 SV=3	A2M	sp|P01023|A2MG_HUMAN	163272	1	40	QGIPFFGQVR	36.3	574.825	1147.64	1148.62	19.19
2		Alpha-2-macroglobulin OS=Homo sapiens GN=A2M PE=1 SV=3	A2M	sp|P01023|A2MG_HUMAN	163272	1	40	QGIPFFGQVR	36.3	574.825	1147.64	1148.62	19.46
2		Alpha-2-macroglobulin OS=Homo sapiens GN=A2M PE=1 SV=3	A2M	sp|P01023|A2MG_HUMAN	163272	1	40	QGIPFFGQVR	38.3	574.824	1147.63	1148.62	17.39
2		Alpha-2-macroglobulin OS=Homo sapiens GN=A2M PE=1 SV=3	A2M	sp|P01023|A2MG_HUMAN	163272	1	40	QGIPFFGQVR	38.3	574.824	1147.63	1148.62	17.48
2		Alpha-2-macroglobulin OS=Homo sapiens GN=A2M PE=1 SV=3	A2M	sp|P01023|A2MG_HUMAN	163272	1	40	QGIPFFGQVR	38.3	574.824	1147.63	1148.62	16.5
2		Alpha-2-macroglobulin OS=Homo sapiens GN=A2M PE=1 SV=3	A2M	sp|P01023|A2MG_HUMAN	163272	1	40	QGIPFFGQVR	38.3	574.826	1147.64	1148.62	19.66
2		Alpha-2-macroglobulin OS=Homo sapiens GN=A2M PE=1 SV=3	A2M	sp|P01023|A2MG_HUMAN	163272	1	40	QGIPFFGQVR	38.3	574.826	1147.64	1148.62	19.55
2		Alpha-2-macroglobulin OS=Homo sapiens GN=A2M PE=1 SV=3	A2M	sp|P01023|A2MG_HUMAN	163272	1	40	QGIPFFGQVR	38.3	574.826	1147.64	1148.62	19.6
2		Alpha-2-macroglobulin OS=Homo sapiens GN=A2M PE=1 SV=3	A2M	sp|P01023|A2MG_HUMAN	163272	1	40	QGIPFFGQVR	38.3	574.826	1147.64	1148.62	19.64
2		Alpha-2-macroglobulin OS=Homo sapiens GN=A2M PE=1 SV=3	A2M	sp|P01023|A2MG_HUMAN	163272	1	40	QGIPFFGQVR	38.3	574.826	1147.64	1148.62	19.71
2		Alpha-2-macroglobulin OS=Homo sapiens GN=A2M PE=1 SV=3	A2M	sp|P01023|A2MG_HUMAN	163272	1	40	QGIPFFGQVR	38.3	574.826	1147.64	1148.62	20
2		Alpha-2-macroglobulin OS=Homo sapiens GN=A2M PE=1 SV=3	A2M	sp|P01023|A2MG_HUMAN	163272	1	40	QGIPFFGQVR	38.3	574.826	1147.64	1148.62	20.84
2		Alpha-2-macroglobulin OS=Homo sapiens GN=A2M PE=1 SV=3	A2M	sp|P01023|A2MG_HUMAN	163272	1	40	QGIPFFGQVR	38.3	574.826	1147.64	1148.62	20.53
2		Alpha-2-macroglobulin OS=Homo sapiens GN=A2M PE=1 SV=3	A2M	sp|P01023|A2MG_HUMAN	163272	1	40	QGIPFFGQVR	38.3	574.825	1147.64	1148.62	18.61
2		Alpha-2-macroglobulin OS=Homo sapiens GN=A2M PE=1 SV=3	A2M	sp|P01023|A2MG_HUMAN	163272	1	40	QGIPFFGQVR	38.3	574.826	1147.64	1148.62	19.99
2		Alpha-2-macroglobulin OS=Homo sapiens GN=A2M PE=1 SV=3	A2M	sp|P01023|A2MG_HUMAN	163272	1	40	QGIPFFGQVR	38.3	574.825	1147.64	1148.62	18.92
2		Alpha-2-macroglobulin OS=Homo sapiens GN=A2M PE=1 SV=3	A2M	sp|P01023|A2MG_HUMAN	163272	1	40	QGIPFFGQVR	38.5	574.824	1147.63	1148.62	16.3
2		Alpha-2-macroglobulin OS=Homo sapiens GN=A2M PE=1 SV=3	A2M	sp|P01023|A2MG_HUMAN	163272	1	40	QTVSWAVTPK	45.1	558.813	1115.61	1116.6	12.95
2		Alpha-2-macroglobulin OS=Homo sapiens GN=A2M PE=1 SV=3	A2M	sp|P01023|A2MG_HUMAN	163272	1	40	QTVSWAVTPK	45.1	558.814	1115.61	1116.6	13.56
2		Alpha-2-macroglobulin OS=Homo sapiens GN=A2M PE=1 SV=3	A2M	sp|P01023|A2MG_HUMAN	163272	1	40	QTVSWAVTPK	45.1	558.814	1115.61	1116.6	13.97
2		Alpha-2-macroglobulin OS=Homo sapiens GN=A2M PE=1 SV=3	A2M	sp|P01023|A2MG_HUMAN	163272	1	40	QTVSWAVTPK	48.3	558.815	1115.62	1116.6	15.87
2		Alpha-2-macroglobulin OS=Homo sapiens GN=A2M PE=1 SV=3	A2M	sp|P01023|A2MG_HUMAN	163272	1	40	QTVSWAVTPK	49.4	558.813	1115.61	1116.6	13.29
2		Alpha-2-macroglobulin OS=Homo sapiens GN=A2M PE=1 SV=3	A2M	sp|P01023|A2MG_HUMAN	163272	1	40	QTVSWAVTPK	49.4	558.814	1115.61	1116.6	15.04
2		Alpha-2-macroglobulin OS=Homo sapiens GN=A2M PE=1 SV=3	A2M	sp|P01023|A2MG_HUMAN	163272	1	40	QTVSWAVTPK	49.4	558.815	1115.62	1116.6	15.81
2		Alpha-2-macroglobulin OS=Homo sapiens GN=A2M PE=1 SV=3	A2M	sp|P01023|A2MG_HUMAN	163272	1	40	QTVSWAVTPK	49.7	558.815	1115.61	1116.6	15.37
2		Alpha-2-macroglobulin OS=Homo sapiens GN=A2M PE=1 SV=3	A2M	sp|P01023|A2MG_HUMAN	163272	1	40	QTVSWAVTPK	49.8	558.814	1115.61	1116.6	14.49
2		Alpha-2-macroglobulin OS=Homo sapiens GN=A2M PE=1 SV=3	A2M	sp|P01023|A2MG_HUMAN	163272	1	40	QTVSWAVTPK	49.8	558.814	1115.61	1116.6	13.92
2		Alpha-2-macroglobulin OS=Homo sapiens GN=A2M PE=1 SV=3	A2M	sp|P01023|A2MG_HUMAN	163272	1	40	QTVSWAVTPK	49.8	558.814	1115.61	1116.6	14.83
2		Alpha-2-macroglobulin OS=Homo sapiens GN=A2M PE=1 SV=3	A2M	sp|P01023|A2MG_HUMAN	163272	1	40	QTVSWAVTPK	49.8	558.814	1115.61	1116.6	15.04
2		Alpha-2-macroglobulin OS=Homo sapiens GN=A2M PE=1 SV=3	A2M	sp|P01023|A2MG_HUMAN	163272	1	40	QTVSWAVTPK	50	558.814	1115.61	1116.6	14.6
2		Alpha-2-macroglobulin OS=Homo sapiens GN=A2M PE=1 SV=3	A2M	sp|P01023|A2MG_HUMAN	163272	1	40	SLFTDLEAENDVLHcVAFAVPK	42.4	825.767	2474.28	2475.22	25.89	c15: Carbamidomethyl (+57.02)
2		Alpha-2-macroglobulin OS=Homo sapiens GN=A2M PE=1 SV=3	A2M	sp|P01023|A2MG_HUMAN	163272	1	40	SLFTDLEAENDVLHcVAFAVPK	46.6	825.77	2474.29	2475.22	29.75	c15: Carbamidomethyl (+57.02)
2		Alpha-2-macroglobulin OS=Homo sapiens GN=A2M PE=1 SV=3	A2M	sp|P01023|A2MG_HUMAN	163272	1	40	SLFTDLEAENDVLHcVAFAVPK	47	825.769	2474.29	2475.22	28.86	c15: Carbamidomethyl (+57.02)
2		Alpha-2-macroglobulin OS=Homo sapiens GN=A2M PE=1 SV=3	A2M	sp|P01023|A2MG_HUMAN	163272	1	40	SLFTDLEAENDVLHcVAFAVPK	54	825.769	2474.28	2475.22	28.16	c15: Carbamidomethyl (+57.02)
2		Alpha-2-macroglobulin OS=Homo sapiens GN=A2M PE=1 SV=3	A2M	sp|P01023|A2MG_HUMAN	163272	1	40	SLFTDLEAENDVLHcVAFAVPK	55.6	825.764	2474.27	2475.22	22.49	c15: Carbamidomethyl (+57.02)
2		Alpha-2-macroglobulin OS=Homo sapiens GN=A2M PE=1 SV=3	A2M	sp|P01023|A2MG_HUMAN	163272	1	40	SLFTDLEAENDVLHcVAFAVPK	55.2	825.769	2474.28	2475.22	27.68	c15: Carbamidomethyl (+57.02)
2		Alpha-2-macroglobulin OS=Homo sapiens GN=A2M PE=1 SV=3	A2M	sp|P01023|A2MG_HUMAN	163272	1	40	SLFTDLEAENDVLHcVAFAVPK	60.6	825.766	2474.28	2475.22	24.72	c15: Carbamidomethyl (+57.02)
2		Alpha-2-macroglobulin OS=Homo sapiens GN=A2M PE=1 SV=3	A2M	sp|P01023|A2MG_HUMAN	163272	1	40	SLFTDLEAENDVLHcVAFAVPK	62.7	825.767	2474.28	2475.22	26.16	c15: Carbamidomethyl (+57.02)
2		Alpha-2-macroglobulin OS=Homo sapiens GN=A2M PE=1 SV=3	A2M	sp|P01023|A2MG_HUMAN	163272	1	40	SLFTDLEAENDVLHcVAFAVPK	65.2	825.772	2474.29	2475.22	31.66	c15: Carbamidomethyl (+57.02)
2		Alpha-2-macroglobulin OS=Homo sapiens GN=A2M PE=1 SV=3	A2M	sp|P01023|A2MG_HUMAN	163272	1	40	SLFTDLEAENDVLHcVAFAVPK	65.7	825.769	2474.28	2475.22	28.16	c15: Carbamidomethyl (+57.02)
2		Alpha-2-macroglobulin OS=Homo sapiens GN=A2M PE=1 SV=3	A2M	sp|P01023|A2MG_HUMAN	163272	1	40	SLFTDLEAENDVLHcVAFAVPK	66.3	825.766	2474.28	2475.22	24.62	c15: Carbamidomethyl (+57.02)
2		Alpha-2-macroglobulin OS=Homo sapiens GN=A2M PE=1 SV=3	A2M	sp|P01023|A2MG_HUMAN	163272	1	40	SLFTDLEAENDVLHcVAFAVPK	67.1	825.77	2474.29	2475.22	29.11	c15: Carbamidomethyl (+57.02)
2		Alpha-2-macroglobulin OS=Homo sapiens GN=A2M PE=1 SV=3	A2M	sp|P01023|A2MG_HUMAN	163272	1	40	SLFTDLEAENDVLHcVAFAVPK	68	825.773	2474.3	2475.22	33.5	c15: Carbamidomethyl (+57.02)
2		Alpha-2-macroglobulin OS=Homo sapiens GN=A2M PE=1 SV=3	A2M	sp|P01023|A2MG_HUMAN	163272	1	40	SLFTDLEAENDVLHcVAFAVPK	68.6	825.767	2474.28	2475.22	26.21	c15: Carbamidomethyl (+57.02)
2		Alpha-2-macroglobulin OS=Homo sapiens GN=A2M PE=1 SV=3	A2M	sp|P01023|A2MG_HUMAN	163272	1	40	SLFTDLEAENDVLHcVAFAVPK	71	825.77	2474.29	2475.22	29.25	c15: Carbamidomethyl (+57.02)
2		Alpha-2-macroglobulin OS=Homo sapiens GN=A2M PE=1 SV=3	A2M	sp|P01023|A2MG_HUMAN	163272	1	40	SLFTDLEAENDVLHcVAFAVPK	73.9	825.769	2474.28	2475.22	28.04	c15: Carbamidomethyl (+57.02)
2		Alpha-2-macroglobulin OS=Homo sapiens GN=A2M PE=1 SV=3	A2M	sp|P01023|A2MG_HUMAN	163272	1	40	SLFTDLEAENDVLHcVAFAVPK	74.1	825.771	2474.29	2475.22	31.02	c15: Carbamidomethyl (+57.02)
2		Alpha-2-macroglobulin OS=Homo sapiens GN=A2M PE=1 SV=3	A2M	sp|P01023|A2MG_HUMAN	163272	1	40	SLFTDLEAENDVLHcVAFAVPK	76.1	825.771	2474.29	2475.22	30.17	c15: Carbamidomethyl (+57.02)
2		Alpha-2-macroglobulin OS=Homo sapiens GN=A2M PE=1 SV=3	A2M	sp|P01023|A2MG_HUMAN	163272	1	40	SLFTDLEAENDVLHcVAFAVPK	76.9	825.768	2474.28	2475.22	26.5	c15: Carbamidomethyl (+57.02)
2		Alpha-2-macroglobulin OS=Homo sapiens GN=A2M PE=1 SV=3	A2M	sp|P01023|A2MG_HUMAN	163272	1	40	SLFTDLEAENDVLHcVAFAVPK	77.2	825.768	2474.28	2475.22	26.63	c15: Carbamidomethyl (+57.02)
2		Alpha-2-macroglobulin OS=Homo sapiens GN=A2M PE=1 SV=3	A2M	sp|P01023|A2MG_HUMAN	163272	1	40	SLFTDLEAENDVLHcVAFAVPK	81.1	825.769	2474.29	2475.22	28.84	c15: Carbamidomethyl (+57.02)
2		Alpha-2-macroglobulin OS=Homo sapiens GN=A2M PE=1 SV=3	A2M	sp|P01023|A2MG_HUMAN	163272	1	40	SLFTDLEAENDVLHcVAFAVPK	83.3	825.767	2474.28	2475.22	25.83	c15: Carbamidomethyl (+57.02)
2		Alpha-2-macroglobulin OS=Homo sapiens GN=A2M PE=1 SV=3	A2M	sp|P01023|A2MG_HUMAN	163272	1	40	SLFTDLEAENDVLHcVAFAVPK	85.1	825.767	2474.28	2475.22	25.31	c15: Carbamidomethyl (+57.02)
2		Alpha-2-macroglobulin OS=Homo sapiens GN=A2M PE=1 SV=3	A2M	sp|P01023|A2MG_HUMAN	163272	1	40	TAQEGDHGSHVYTK	24	510.576	1528.71	1529.7	9.5
2		Alpha-2-macroglobulin OS=Homo sapiens GN=A2M PE=1 SV=3	A2M	sp|P01023|A2MG_HUMAN	163272	1	40	TAQEGDHGSHVYTK	29.7	510.577	1528.71	1529.7	10.99
2		Alpha-2-macroglobulin OS=Homo sapiens GN=A2M PE=1 SV=3	A2M	sp|P01023|A2MG_HUMAN	163272	1	40	TAQEGDHGSHVYTK	30.7	765.361	1528.71	1529.7	11.37
2		Alpha-2-macroglobulin OS=Homo sapiens GN=A2M PE=1 SV=3	A2M	sp|P01023|A2MG_HUMAN	163272	1	40	TAQEGDHGSHVYTK	31.8	510.578	1528.71	1529.7	13.83
2		Alpha-2-macroglobulin OS=Homo sapiens GN=A2M PE=1 SV=3	A2M	sp|P01023|A2MG_HUMAN	163272	1	40	TAQEGDHGSHVYTK	32.4	510.578	1528.71	1529.7	13.15
2		Alpha-2-macroglobulin OS=Homo sapiens GN=A2M PE=1 SV=3	A2M	sp|P01023|A2MG_HUMAN	163272	1	40	TAQEGDHGSHVYTK	32.4	510.576	1528.71	1529.7	10.87
2		Alpha-2-macroglobulin OS=Homo sapiens GN=A2M PE=1 SV=3	A2M	sp|P01023|A2MG_HUMAN	163272	1	40	TAQEGDHGSHVYTK	39.2	510.578	1528.71	1529.7	13.3
2		Alpha-2-macroglobulin OS=Homo sapiens GN=A2M PE=1 SV=3	A2M	sp|P01023|A2MG_HUMAN	163272	1	40	TAQEGDHGSHVYTK	38.8	510.576	1528.71	1529.7	10.7
2		Alpha-2-macroglobulin OS=Homo sapiens GN=A2M PE=1 SV=3	A2M	sp|P01023|A2MG_HUMAN	163272	1	40	TAQEGDHGSHVYTK	39.4	510.577	1528.71	1529.7	11.4
2		Alpha-2-macroglobulin OS=Homo sapiens GN=A2M PE=1 SV=3	A2M	sp|P01023|A2MG_HUMAN	163272	1	40	TAQEGDHGSHVYTK	57.8	765.367	1528.72	1529.7	19.09
2		Alpha-2-macroglobulin OS=Homo sapiens GN=A2M PE=1 SV=3	A2M	sp|P01023|A2MG_HUMAN	163272	1	40	TAQEGDHGSHVYTK	70.9	765.365	1528.72	1529.7	16.39
2		Alpha-2-macroglobulin OS=Homo sapiens GN=A2M PE=1 SV=3	A2M	sp|P01023|A2MG_HUMAN	163272	1	40	TAQEGDHGSHVYTK	79	765.365	1528.72	1529.7	16.09
2		Alpha-2-macroglobulin OS=Homo sapiens GN=A2M PE=1 SV=3	A2M	sp|P01023|A2MG_HUMAN	163272	1	40	TAQEGDHGSHVYTK	84.7	765.365	1528.71	1529.7	15.71
2		Alpha-2-macroglobulin OS=Homo sapiens GN=A2M PE=1 SV=3	A2M	sp|P01023|A2MG_HUMAN	163272	1	40	TEHPFTVEEFVLPK	29.9	558.301	1671.88	1672.86	17.34
2		Alpha-2-macroglobulin OS=Homo sapiens GN=A2M PE=1 SV=3	A2M	sp|P01023|A2MG_HUMAN	163272	1	40	TEHPFTVEEFVLPK	47.3	558.3	1671.88	1672.86	16.21
2		Alpha-2-macroglobulin OS=Homo sapiens GN=A2M PE=1 SV=3	A2M	sp|P01023|A2MG_HUMAN	163272	1	40	TEHPFTVEEFVLPK	49.7	558.301	1671.88	1672.86	17.26
2		Alpha-2-macroglobulin OS=Homo sapiens GN=A2M PE=1 SV=3	A2M	sp|P01023|A2MG_HUMAN	163272	1	40	TEHPFTVEEFVLPK	56.8	558.298	1671.87	1672.86	13.5
2		Alpha-2-macroglobulin OS=Homo sapiens GN=A2M PE=1 SV=3	A2M	sp|P01023|A2MG_HUMAN	163272	1	40	TEHPFTVEEFVLPK	56.8	558.301	1671.88	1672.86	17.23
2		Alpha-2-macroglobulin OS=Homo sapiens GN=A2M PE=1 SV=3	A2M	sp|P01023|A2MG_HUMAN	163272	1	40	TEHPFTVEEFVLPK	56.9	558.302	1671.88	1672.86	19.2
2		Alpha-2-macroglobulin OS=Homo sapiens GN=A2M PE=1 SV=3	A2M	sp|P01023|A2MG_HUMAN	163272	1	40	TEHPFTVEEFVLPK	58.3	558.3	1671.88	1672.86	16.48
2		Alpha-2-macroglobulin OS=Homo sapiens GN=A2M PE=1 SV=3	A2M	sp|P01023|A2MG_HUMAN	163272	1	40	TEHPFTVEEFVLPK	62.8	558.302	1671.88	1672.86	19.92
2		Alpha-2-macroglobulin OS=Homo sapiens GN=A2M PE=1 SV=3	A2M	sp|P01023|A2MG_HUMAN	163272	1	40	TEHPFTVEEFVLPK	62.8	558.301	1671.88	1672.86	18.07
2		Alpha-2-macroglobulin OS=Homo sapiens GN=A2M PE=1 SV=3	A2M	sp|P01023|A2MG_HUMAN	163272	1	40	TEHPFTVEEFVLPK	63	558.302	1671.88	1672.86	20.06
2		Alpha-2-macroglobulin OS=Homo sapiens GN=A2M PE=1 SV=3	A2M	sp|P01023|A2MG_HUMAN	163272	1	40	TEHPFTVEEFVLPK	63	558.301	1671.88	1672.86	18.74
2		Alpha-2-macroglobulin OS=Homo sapiens GN=A2M PE=1 SV=3	A2M	sp|P01023|A2MG_HUMAN	163272	1	40	TEVSSNHVLIYLDK	27.6	539.962	1616.86	1617.85	14.48
2		Alpha-2-macroglobulin OS=Homo sapiens GN=A2M PE=1 SV=3	A2M	sp|P01023|A2MG_HUMAN	163272	1	40	TEVSSNHVLIYLDK	28.9	539.962	1616.87	1617.85	15.08
2		Alpha-2-macroglobulin OS=Homo sapiens GN=A2M PE=1 SV=3	A2M	sp|P01023|A2MG_HUMAN	163272	1	40	TEVSSNHVLIYLDK	29	539.962	1616.86	1617.85	14.43
2		Alpha-2-macroglobulin OS=Homo sapiens GN=A2M PE=1 SV=3	A2M	sp|P01023|A2MG_HUMAN	163272	1	40	TEVSSNHVLIYLDK	29	539.963	1616.87	1617.85	15.71
2		Alpha-2-macroglobulin OS=Homo sapiens GN=A2M PE=1 SV=3	A2M	sp|P01023|A2MG_HUMAN	163272	1	40	TEVSSNHVLIYLDK	29	539.963	1616.87	1617.85	16.62
2		Alpha-2-macroglobulin OS=Homo sapiens GN=A2M PE=1 SV=3	A2M	sp|P01023|A2MG_HUMAN	163272	1	40	TEVSSNHVLIYLDK	30.5	539.961	1616.86	1617.85	13.22
2		Alpha-2-macroglobulin OS=Homo sapiens GN=A2M PE=1 SV=3	A2M	sp|P01023|A2MG_HUMAN	163272	1	40	TEVSSNHVLIYLDK	30.5	539.963	1616.87	1617.85	16.08
2		Alpha-2-macroglobulin OS=Homo sapiens GN=A2M PE=1 SV=3	A2M	sp|P01023|A2MG_HUMAN	163272	1	40	TEVSSNHVLIYLDK	30.5	539.963	1616.87	1617.85	15.58
2		Alpha-2-macroglobulin OS=Homo sapiens GN=A2M PE=1 SV=3	A2M	sp|P01023|A2MG_HUMAN	163272	1	40	TEVSSNHVLIYLDK	30.5	539.962	1616.86	1617.85	14.56
2		Alpha-2-macroglobulin OS=Homo sapiens GN=A2M PE=1 SV=3	A2M	sp|P01023|A2MG_HUMAN	163272	1	40	TEVSSNHVLIYLDK	30.6	539.962	1616.87	1617.85	14.98
2		Alpha-2-macroglobulin OS=Homo sapiens GN=A2M PE=1 SV=3	A2M	sp|P01023|A2MG_HUMAN	163272	1	40	TEVSSNHVLIYLDK	30.7	539.963	1616.87	1617.85	16.32
2		Alpha-2-macroglobulin OS=Homo sapiens GN=A2M PE=1 SV=3	A2M	sp|P01023|A2MG_HUMAN	163272	1	40	TEVSSNHVLIYLDK	30.7	539.963	1616.87	1617.85	16.41
2		Alpha-2-macroglobulin OS=Homo sapiens GN=A2M PE=1 SV=3	A2M	sp|P01023|A2MG_HUMAN	163272	1	40	TEVSSNHVLIYLDK	30.7	539.963	1616.87	1617.85	15.3
2		Alpha-2-macroglobulin OS=Homo sapiens GN=A2M PE=1 SV=3	A2M	sp|P01023|A2MG_HUMAN	163272	1	40	TEVSSNHVLIYLDK	30.7	539.962	1616.86	1617.85	14.06
2		Alpha-2-macroglobulin OS=Homo sapiens GN=A2M PE=1 SV=3	A2M	sp|P01023|A2MG_HUMAN	163272	1	40	TEVSSNHVLIYLDK	30.7	539.964	1616.87	1617.85	17.17
2		Alpha-2-macroglobulin OS=Homo sapiens GN=A2M PE=1 SV=3	A2M	sp|P01023|A2MG_HUMAN	163272	1	40	TEVSSNHVLIYLDK	32	539.962	1616.86	1617.85	14.21
2		Alpha-2-macroglobulin OS=Homo sapiens GN=A2M PE=1 SV=3	A2M	sp|P01023|A2MG_HUMAN	163272	1	40	TEVSSNHVLIYLDK	32.2	539.963	1616.87	1617.85	16.06
2		Alpha-2-macroglobulin OS=Homo sapiens GN=A2M PE=1 SV=3	A2M	sp|P01023|A2MG_HUMAN	163272	1	40	TEVSSNHVLIYLDK	32.4	539.964	1616.87	1617.85	17.65
2		Alpha-2-macroglobulin OS=Homo sapiens GN=A2M PE=1 SV=3	A2M	sp|P01023|A2MG_HUMAN	163272	1	40	TEVSSNHVLIYLDK	33	539.962	1616.86	1617.85	14.02
2		Alpha-2-macroglobulin OS=Homo sapiens GN=A2M PE=1 SV=3	A2M	sp|P01023|A2MG_HUMAN	163272	1	40	TEVSSNHVLIYLDK	33.3	539.963	1616.87	1617.85	16.08
2		Alpha-2-macroglobulin OS=Homo sapiens GN=A2M PE=1 SV=3	A2M	sp|P01023|A2MG_HUMAN	163272	1	40	TEVSSNHVLIYLDK	33.8	539.962	1616.86	1617.85	13.72
2		Alpha-2-macroglobulin OS=Homo sapiens GN=A2M PE=1 SV=3	A2M	sp|P01023|A2MG_HUMAN	163272	1	40	TEVSSNHVLIYLDK	35.1	539.962	1616.86	1617.85	14.21
2		Alpha-2-macroglobulin OS=Homo sapiens GN=A2M PE=1 SV=3	A2M	sp|P01023|A2MG_HUMAN	163272	1	40	TEVSSNHVLIYLDK	35.1	539.962	1616.87	1617.85	15.19
2		Alpha-2-macroglobulin OS=Homo sapiens GN=A2M PE=1 SV=3	A2M	sp|P01023|A2MG_HUMAN	163272	1	40	TEVSSNHVLIYLDK	39.6	539.962	1616.87	1617.85	15.19
2		Alpha-2-macroglobulin OS=Homo sapiens GN=A2M PE=1 SV=3	A2M	sp|P01023|A2MG_HUMAN	163272	1	40	TEVSSNHVLIYLDK	107	809.445	1616.88	1617.85	21.48
2		Alpha-2-macroglobulin OS=Homo sapiens GN=A2M PE=1 SV=3	A2M	sp|P01023|A2MG_HUMAN	163272	1	40	TEVSSNHVLIYLDK	107	809.445	1616.88	1617.85	21.2
2		Alpha-2-macroglobulin OS=Homo sapiens GN=A2M PE=1 SV=3	A2M	sp|P01023|A2MG_HUMAN	163272	1	40	TEVSSNHVLIYLDK	111	809.448	1616.88	1617.85	24.65
2		Alpha-2-macroglobulin OS=Homo sapiens GN=A2M PE=1 SV=3	A2M	sp|P01023|A2MG_HUMAN	163272	1	40	TEVSSNHVLIYLDK	112	809.445	1616.88	1617.85	21.71
2		Alpha-2-macroglobulin OS=Homo sapiens GN=A2M PE=1 SV=3	A2M	sp|P01023|A2MG_HUMAN	163272	1	40	TEVSSNHVLIYLDK	112	809.448	1616.88	1617.85	25.49
2		Alpha-2-macroglobulin OS=Homo sapiens GN=A2M PE=1 SV=3	A2M	sp|P01023|A2MG_HUMAN	163272	1	40	TEVSSNHVLIYLDK	114	809.445	1616.88	1617.85	21.15
2		Alpha-2-macroglobulin OS=Homo sapiens GN=A2M PE=1 SV=3	A2M	sp|P01023|A2MG_HUMAN	163272	1	40	TEVSSNHVLIYLDK	120	809.444	1616.87	1617.85	20.56
2		Alpha-2-macroglobulin OS=Homo sapiens GN=A2M PE=1 SV=3	A2M	sp|P01023|A2MG_HUMAN	163272	1	40	VDLSFSPSQSLPASHAHLR	59.2	683.701	2048.08	2049.05	18.24
2		Alpha-2-macroglobulin OS=Homo sapiens GN=A2M PE=1 SV=3	A2M	sp|P01023|A2MG_HUMAN	163272	1	40	VDLSFSPSQSLPASHAHLR	59.3	683.701	2048.08	2049.05	17.72
2		Alpha-2-macroglobulin OS=Homo sapiens GN=A2M PE=1 SV=3	A2M	sp|P01023|A2MG_HUMAN	163272	1	40	VDLSFSPSQSLPASHAHLR	59.3	683.7	2048.08	2049.05	17.29
2		Alpha-2-macroglobulin OS=Homo sapiens GN=A2M PE=1 SV=3	A2M	sp|P01023|A2MG_HUMAN	163272	1	40	VDLSFSPSQSLPASHAHLR	59.3	683.7	2048.08	2049.05	17.17
2		Alpha-2-macroglobulin OS=Homo sapiens GN=A2M PE=1 SV=3	A2M	sp|P01023|A2MG_HUMAN	163272	1	40	VDLSFSPSQSLPASHAHLR	59.3	683.701	2048.08	2049.05	18.8
2		Alpha-2-macroglobulin OS=Homo sapiens GN=A2M PE=1 SV=3	A2M	sp|P01023|A2MG_HUMAN	163272	1	40	VDLSFSPSQSLPASHAHLR	59.3	683.7	2048.08	2049.05	17.03
2		Alpha-2-macroglobulin OS=Homo sapiens GN=A2M PE=1 SV=3	A2M	sp|P01023|A2MG_HUMAN	163272	1	40	VDLSFSPSQSLPASHAHLR	59.3	683.702	2048.08	2049.05	19.31
2		Alpha-2-macroglobulin OS=Homo sapiens GN=A2M PE=1 SV=3	A2M	sp|P01023|A2MG_HUMAN	163272	1	40	VDLSFSPSQSLPASHAHLR	59.3	683.702	2048.08	2049.05	18.96
2		Alpha-2-macroglobulin OS=Homo sapiens GN=A2M PE=1 SV=3	A2M	sp|P01023|A2MG_HUMAN	163272	1	40	VDLSFSPSQSLPASHAHLR	59.4	683.702	2048.08	2049.05	18.95
2		Alpha-2-macroglobulin OS=Homo sapiens GN=A2M PE=1 SV=3	A2M	sp|P01023|A2MG_HUMAN	163272	1	40	VDLSFSPSQSLPASHAHLR	59.4	683.701	2048.08	2049.05	17.35
2		Alpha-2-macroglobulin OS=Homo sapiens GN=A2M PE=1 SV=3	A2M	sp|P01023|A2MG_HUMAN	163272	1	40	VDLSFSPSQSLPASHAHLR	59.4	683.702	2048.08	2049.05	18.95
2		Alpha-2-macroglobulin OS=Homo sapiens GN=A2M PE=1 SV=3	A2M	sp|P01023|A2MG_HUMAN	163272	1	40	VDLSFSPSQSLPASHAHLR	59.4	683.701	2048.08	2049.05	17.69
2		Alpha-2-macroglobulin OS=Homo sapiens GN=A2M PE=1 SV=3	A2M	sp|P01023|A2MG_HUMAN	163272	1	40	VDLSFSPSQSLPASHAHLR	59.4	683.701	2048.08	2049.05	18.58
2		Alpha-2-macroglobulin OS=Homo sapiens GN=A2M PE=1 SV=3	A2M	sp|P01023|A2MG_HUMAN	163272	1	40	VDLSFSPSQSLPASHAHLR	62.1	683.701	2048.08	2049.05	17.39
2		Alpha-2-macroglobulin OS=Homo sapiens GN=A2M PE=1 SV=3	A2M	sp|P01023|A2MG_HUMAN	163272	1	40	VDLSFSPSQSLPASHAHLR	62.1	683.702	2048.08	2049.05	19.63
2		Alpha-2-macroglobulin OS=Homo sapiens GN=A2M PE=1 SV=3	A2M	sp|P01023|A2MG_HUMAN	163272	1	40	VDLSFSPSQSLPASHAHLR	62.2	683.701	2048.08	2049.05	17.64
2		Alpha-2-macroglobulin OS=Homo sapiens GN=A2M PE=1 SV=3	A2M	sp|P01023|A2MG_HUMAN	163272	1	40	VDLSFSPSQSLPASHAHLR	62.1	683.702	2048.08	2049.05	19.74
2		Alpha-2-macroglobulin OS=Homo sapiens GN=A2M PE=1 SV=3	A2M	sp|P01023|A2MG_HUMAN	163272	1	40	VDLSFSPSQSLPASHAHLR	62.2	683.701	2048.08	2049.05	18.45
2		Alpha-2-macroglobulin OS=Homo sapiens GN=A2M PE=1 SV=3	A2M	sp|P01023|A2MG_HUMAN	163272	1	40	VDLSFSPSQSLPASHAHLR	62.2	683.702	2048.08	2049.05	19.19
2		Alpha-2-macroglobulin OS=Homo sapiens GN=A2M PE=1 SV=3	A2M	sp|P01023|A2MG_HUMAN	163272	1	40	VDLSFSPSQSLPASHAHLR	62.2	683.701	2048.08	2049.05	18.36
2		Alpha-2-macroglobulin OS=Homo sapiens GN=A2M PE=1 SV=3	A2M	sp|P01023|A2MG_HUMAN	163272	1	40	VDLSFSPSQSLPASHAHLR	62.2	683.702	2048.08	2049.05	19.59
2		Alpha-2-macroglobulin OS=Homo sapiens GN=A2M PE=1 SV=3	A2M	sp|P01023|A2MG_HUMAN	163272	1	40	VDLSFSPSQSLPASHAHLR	62.2	683.702	2048.08	2049.05	19.8
2		Alpha-2-macroglobulin OS=Homo sapiens GN=A2M PE=1 SV=3	A2M	sp|P01023|A2MG_HUMAN	163272	1	40	VDLSFSPSQSLPASHAHLR	64.1	683.702	2048.08	2049.05	18.86
2		Alpha-2-macroglobulin OS=Homo sapiens GN=A2M PE=1 SV=3	A2M	sp|P01023|A2MG_HUMAN	163272	1	40	VDLSFSPSQSLPASHAHLR	64	683.705	2048.09	2049.05	23.95
2		Alpha-2-macroglobulin OS=Homo sapiens GN=A2M PE=1 SV=3	A2M	sp|P01023|A2MG_HUMAN	163272	1	40	VGFYESDVMGR	79.2	630.3	1258.59	1259.57	16.23
2		Alpha-2-macroglobulin OS=Homo sapiens GN=A2M PE=1 SV=3	A2M	sp|P01023|A2MG_HUMAN	163272	1	40	VGFYESDVMGR	88	630.302	1258.59	1259.57	19.85
2		Alpha-2-macroglobulin OS=Homo sapiens GN=A2M PE=1 SV=3	A2M	sp|P01023|A2MG_HUMAN	163272	1	40	VGFYESDVMGR	88	630.303	1258.59	1259.57	20.91
2		Alpha-2-macroglobulin OS=Homo sapiens GN=A2M PE=1 SV=3	A2M	sp|P01023|A2MG_HUMAN	163272	1	40	VGFYESDVMGR	88	630.302	1258.59	1259.57	19.85
2		Alpha-2-macroglobulin OS=Homo sapiens GN=A2M PE=1 SV=3	A2M	sp|P01023|A2MG_HUMAN	163272	1	40	VGFYESDVMGR	88	630.302	1258.59	1259.57	19.48
2		Alpha-2-macroglobulin OS=Homo sapiens GN=A2M PE=1 SV=3	A2M	sp|P01023|A2MG_HUMAN	163272	1	40	VGFYESDVMGR	88	630.302	1258.59	1259.57	18.88
2		Alpha-2-macroglobulin OS=Homo sapiens GN=A2M PE=1 SV=3	A2M	sp|P01023|A2MG_HUMAN	163272	1	40	VGFYESDVMGR	88	630.302	1258.59	1259.57	19.04
2		Alpha-2-macroglobulin OS=Homo sapiens GN=A2M PE=1 SV=3	A2M	sp|P01023|A2MG_HUMAN	163272	1	40	VGFYESDVMGR	88	630.302	1258.59	1259.57	19.51
2		Alpha-2-macroglobulin OS=Homo sapiens GN=A2M PE=1 SV=3	A2M	sp|P01023|A2MG_HUMAN	163272	1	40	VGFYESDVMGR	88.1	630.302	1258.59	1259.57	19.05
2		Alpha-2-macroglobulin OS=Homo sapiens GN=A2M PE=1 SV=3	A2M	sp|P01023|A2MG_HUMAN	163272	1	40	VGFYESDVMGR	88	630.301	1258.59	1259.57	17.32
2		Alpha-2-macroglobulin OS=Homo sapiens GN=A2M PE=1 SV=3	A2M	sp|P01023|A2MG_HUMAN	163272	1	40	VGFYESDVMGR	88	630.301	1258.59	1259.57	17.43
2		Alpha-2-macroglobulin OS=Homo sapiens GN=A2M PE=1 SV=3	A2M	sp|P01023|A2MG_HUMAN	163272	1	40	VGFYESDVMGR	88	630.301	1258.59	1259.57	17.1
2		Alpha-2-macroglobulin OS=Homo sapiens GN=A2M PE=1 SV=3	A2M	sp|P01023|A2MG_HUMAN	163272	1	40	VGFYESDVMGR	88	630.301	1258.59	1259.57	17.61
2		Alpha-2-macroglobulin OS=Homo sapiens GN=A2M PE=1 SV=3	A2M	sp|P01023|A2MG_HUMAN	163272	1	40	VGFYESDVMGR	88	630.301	1258.59	1259.57	18.31
2		Alpha-2-macroglobulin OS=Homo sapiens GN=A2M PE=1 SV=3	A2M	sp|P01023|A2MG_HUMAN	163272	1	40	VGFYESDVMGR	88.1	630.301	1258.59	1259.57	17.12
2		Alpha-2-macroglobulin OS=Homo sapiens GN=A2M PE=1 SV=3	A2M	sp|P01023|A2MG_HUMAN	163272	1	40	VGFYESDVMGR	95.5	630.302	1258.59	1259.57	19.5
2		Alpha-2-macroglobulin OS=Homo sapiens GN=A2M PE=1 SV=3	A2M	sp|P01023|A2MG_HUMAN	163272	1	40	VGFYESDVMGR	95.6	630.302	1258.59	1259.57	18.85
2		Alpha-2-macroglobulin OS=Homo sapiens GN=A2M PE=1 SV=3	A2M	sp|P01023|A2MG_HUMAN	163272	1	40	VGFYESDVMGR	95.7	630.302	1258.59	1259.57	18.99
2		Alpha-2-macroglobulin OS=Homo sapiens GN=A2M PE=1 SV=3	A2M	sp|P01023|A2MG_HUMAN	163272	1	40	VGFYESDVMGR	95.6	630.301	1258.59	1259.57	16.97
2		Alpha-2-macroglobulin OS=Homo sapiens GN=A2M PE=1 SV=3	A2M	sp|P01023|A2MG_HUMAN	163272	1	40	VGFYESDVMGR	95.6	630.301	1258.59	1259.57	16.8
2		Alpha-2-macroglobulin OS=Homo sapiens GN=A2M PE=1 SV=3	A2M	sp|P01023|A2MG_HUMAN	163272	1	40	VGFYESDVMGR	95.7	630.301	1258.59	1259.57	17.16
2		Alpha-2-macroglobulin OS=Homo sapiens GN=A2M PE=1 SV=3	A2M	sp|P01023|A2MG_HUMAN	163272	1	40	VSNQTLSLFFTVLQDVPVR	28.8	721.751	2162.23	2163.18	26.51
2		Alpha-2-macroglobulin OS=Homo sapiens GN=A2M PE=1 SV=3	A2M	sp|P01023|A2MG_HUMAN	163272	1	40	VSNQTLSLFFTVLQDVPVR	29.6	721.752	2162.23	2163.18	27.46
2		Alpha-2-macroglobulin OS=Homo sapiens GN=A2M PE=1 SV=3	A2M	sp|P01023|A2MG_HUMAN	163272	1	40	VSNQTLSLFFTVLQDVPVR	30.5	721.752	2162.23	2163.18	27.46
2		Alpha-2-macroglobulin OS=Homo sapiens GN=A2M PE=1 SV=3	A2M	sp|P01023|A2MG_HUMAN	163272	1	40	VSNQTLSLFFTVLQDVPVR	42.2	721.75	2162.23	2163.18	24.72
2		Alpha-2-macroglobulin OS=Homo sapiens GN=A2M PE=1 SV=3	A2M	sp|P01023|A2MG_HUMAN	163272	1	40	VTAAPQSVcALR	46.8	636.849	1271.68	1272.67	14.1	c9: Carbamidomethyl (+57.02)
2		Alpha-2-macroglobulin OS=Homo sapiens GN=A2M PE=1 SV=3	A2M	sp|P01023|A2MG_HUMAN	163272	1	40	VTAAPQSVcALR	46.8	636.85	1271.68	1272.67	14.85	c9: Carbamidomethyl (+57.02)
2		Alpha-2-macroglobulin OS=Homo sapiens GN=A2M PE=1 SV=3	A2M	sp|P01023|A2MG_HUMAN	163272	1	40	VTAAPQSVcALR	46.9	636.849	1271.68	1272.67	14.59	c9: Carbamidomethyl (+57.02)
2		Alpha-2-macroglobulin OS=Homo sapiens GN=A2M PE=1 SV=3	A2M	sp|P01023|A2MG_HUMAN	163272	1	40	VTAAPQSVcALR	47	636.85	1271.68	1272.67	15.11	c9: Carbamidomethyl (+57.02)
2		Alpha-2-macroglobulin OS=Homo sapiens GN=A2M PE=1 SV=3	A2M	sp|P01023|A2MG_HUMAN	163272	1	40	VTAAPQSVcALR	47	636.85	1271.69	1272.67	16.02	c9: Carbamidomethyl (+57.02)
2		Alpha-2-macroglobulin OS=Homo sapiens GN=A2M PE=1 SV=3	A2M	sp|P01023|A2MG_HUMAN	163272	1	40	VTAAPQSVcALR	49	636.849	1271.68	1272.67	14.23	c9: Carbamidomethyl (+57.02)
2		Alpha-2-macroglobulin OS=Homo sapiens GN=A2M PE=1 SV=3	A2M	sp|P01023|A2MG_HUMAN	163272	1	40	VTAAPQSVcALR	49	636.85	1271.68	1272.67	15.15	c9: Carbamidomethyl (+57.02)
2		Alpha-2-macroglobulin OS=Homo sapiens GN=A2M PE=1 SV=3	A2M	sp|P01023|A2MG_HUMAN	163272	1	40	VTAAPQSVcALR	49	636.85	1271.69	1272.67	15.81	c9: Carbamidomethyl (+57.02)
2		Alpha-2-macroglobulin OS=Homo sapiens GN=A2M PE=1 SV=3	A2M	sp|P01023|A2MG_HUMAN	163272	1	40	VTAAPQSVcALR	60.7	636.851	1271.69	1272.67	16.43	c9: Carbamidomethyl (+57.02)
2		Alpha-2-macroglobulin OS=Homo sapiens GN=A2M PE=1 SV=3	A2M	sp|P01023|A2MG_HUMAN	163272	1	40	VTAAPQSVcALR	60.8	636.849	1271.68	1272.67	14.05	c9: Carbamidomethyl (+57.02)
2		Alpha-2-macroglobulin OS=Homo sapiens GN=A2M PE=1 SV=3	A2M	sp|P01023|A2MG_HUMAN	163272	1	40	VTAAPQSVcALR	60.9	636.849	1271.68	1272.67	14.51	c9: Carbamidomethyl (+57.02)
2		Alpha-2-macroglobulin OS=Homo sapiens GN=A2M PE=1 SV=3	A2M	sp|P01023|A2MG_HUMAN	163272	1	40	VTAAPQSVcALR	60.9	636.849	1271.68	1272.67	14.32	c9: Carbamidomethyl (+57.02)
2		Alpha-2-macroglobulin OS=Homo sapiens GN=A2M PE=1 SV=3	A2M	sp|P01023|A2MG_HUMAN	163272	1	40	VTAAPQSVcALR	60.9	636.849	1271.68	1272.67	14.23	c9: Carbamidomethyl (+57.02)
2		Alpha-2-macroglobulin OS=Homo sapiens GN=A2M PE=1 SV=3	A2M	sp|P01023|A2MG_HUMAN	163272	1	40	VTAAPQSVcALR	60.9	636.85	1271.68	1272.67	14.81	c9: Carbamidomethyl (+57.02)
2		Alpha-2-macroglobulin OS=Homo sapiens GN=A2M PE=1 SV=3	A2M	sp|P01023|A2MG_HUMAN	163272	1	40	VTAAPQSVcALR	60.9	636.85	1271.69	1272.67	16.17	c9: Carbamidomethyl (+57.02)
2		Alpha-2-macroglobulin OS=Homo sapiens GN=A2M PE=1 SV=3	A2M	sp|P01023|A2MG_HUMAN	163272	1	40	VTAAPQSVcALR	60.9	636.85	1271.69	1272.67	15.47	c9: Carbamidomethyl (+57.02)
2		Alpha-2-macroglobulin OS=Homo sapiens GN=A2M PE=1 SV=3	A2M	sp|P01023|A2MG_HUMAN	163272	1	40	VTAAPQSVcALR	60.9	636.85	1271.69	1272.67	15.58	c9: Carbamidomethyl (+57.02)
2		Alpha-2-macroglobulin OS=Homo sapiens GN=A2M PE=1 SV=3	A2M	sp|P01023|A2MG_HUMAN	163272	1	40	VTAAPQSVcALR	60.9	636.85	1271.69	1272.67	15.56	c9: Carbamidomethyl (+57.02)
2		Alpha-2-macroglobulin OS=Homo sapiens GN=A2M PE=1 SV=3	A2M	sp|P01023|A2MG_HUMAN	163272	1	40	VTAAPQSVcALR	60.9	636.85	1271.68	1272.67	15.12	c9: Carbamidomethyl (+57.02)
2		Alpha-2-macroglobulin OS=Homo sapiens GN=A2M PE=1 SV=3	A2M	sp|P01023|A2MG_HUMAN	163272	1	40	VTAAPQSVcALR	60.9	636.85	1271.69	1272.67	15.86	c9: Carbamidomethyl (+57.02)
2		Alpha-2-macroglobulin OS=Homo sapiens GN=A2M PE=1 SV=3	A2M	sp|P01023|A2MG_HUMAN	163272	1	40	VTAAPQSVcALR	61.1	636.85	1271.69	1272.67	15.4	c9: Carbamidomethyl (+57.02)
2		Alpha-2-macroglobulin OS=Homo sapiens GN=A2M PE=1 SV=3	A2M	sp|P01023|A2MG_HUMAN	163272	1	40	VTAAPQSVcALR	63.6	636.849	1271.68	1272.67	14.07	c9: Carbamidomethyl (+57.02)
2		Alpha-2-macroglobulin OS=Homo sapiens GN=A2M PE=1 SV=3	A2M	sp|P01023|A2MG_HUMAN	163272	1	40	VTAAPQSVcALR	63.6	636.85	1271.68	1272.67	14.71	c9: Carbamidomethyl (+57.02)
2		Alpha-2-macroglobulin OS=Homo sapiens GN=A2M PE=1 SV=3	A2M	sp|P01023|A2MG_HUMAN	163272	1	40	VTAAPQSVcALR	63.7	636.85	1271.69	1272.67	15.45	c9: Carbamidomethyl (+57.02)
2		Alpha-2-macroglobulin OS=Homo sapiens GN=A2M PE=1 SV=3	A2M	sp|P01023|A2MG_HUMAN	163272	1	40	VVSMDENFHPLNELIPLVYIQDPK	28.4	937.514	2809.52	2810.44	29.89
2		Alpha-2-macroglobulin OS=Homo sapiens GN=A2M PE=1 SV=3	A2M	sp|P01023|A2MG_HUMAN	163272	1	40	VVSMDENFHPLNELIPLVYIQDPK	30.8	937.515	2809.52	2810.44	31.02
2		Alpha-2-macroglobulin OS=Homo sapiens GN=A2M PE=1 SV=3	A2M	sp|P01023|A2MG_HUMAN	163272	1	40	VVSMDENFHPLNELIPLVYIQDPK	32.3	937.52	2809.54	2810.44	35.9
2		Alpha-2-macroglobulin OS=Homo sapiens GN=A2M PE=1 SV=3	A2M	sp|P01023|A2MG_HUMAN	163272	1	40	VVSMDENFHPLNELIPLVYIQDPK	33.3	937.518	2809.53	2810.44	33.66
2		Alpha-2-macroglobulin OS=Homo sapiens GN=A2M PE=1 SV=3	A2M	sp|P01023|A2MG_HUMAN	163272	1	40	VVSMDENFHPLNELIPLVYIQDPK	42.5	937.511	2809.51	2810.44	26.59
2		Alpha-2-macroglobulin OS=Homo sapiens GN=A2M PE=1 SV=3	A2M	sp|P01023|A2MG_HUMAN	163272	1	40	VVSMDENFHPLNELIPLVYIQDPK	42.4	937.516	2809.53	2810.44	32.39
2		Alpha-2-macroglobulin OS=Homo sapiens GN=A2M PE=1 SV=3	A2M	sp|P01023|A2MG_HUMAN	163272	1	40	VVSMDENFHPLNELIPLVYIQDPK	44.5	937.514	2809.52	2810.44	29.42
2		Alpha-2-macroglobulin OS=Homo sapiens GN=A2M PE=1 SV=3	A2M	sp|P01023|A2MG_HUMAN	163272	1	40	VVSMDENFHPLNELIPLVYIQDPK	46.2	937.516	2809.53	2810.44	32.02
2		Alpha-2-macroglobulin OS=Homo sapiens GN=A2M PE=1 SV=3	A2M	sp|P01023|A2MG_HUMAN	163272	1	40	YDVENcLANK	38.1	613.288	1224.56	1225.55	13.29	c6: Carbamidomethyl (+57.02)
2		Alpha-2-macroglobulin OS=Homo sapiens GN=A2M PE=1 SV=3	A2M	sp|P01023|A2MG_HUMAN	163272	1	40	YDVENcLANK	40.9	613.289	1224.56	1225.55	15.18	c6: Carbamidomethyl (+57.02)
2		Alpha-2-macroglobulin OS=Homo sapiens GN=A2M PE=1 SV=3	A2M	sp|P01023|A2MG_HUMAN	163272	1	40	YDVENcLANK	41.6	613.288	1224.56	1225.55	13.58	c6: Carbamidomethyl (+57.02)
2		Alpha-2-macroglobulin OS=Homo sapiens GN=A2M PE=1 SV=3	A2M	sp|P01023|A2MG_HUMAN	163272	1	40	YDVENcLANK	43.7	613.287	1224.56	1225.55	12.88	c6: Carbamidomethyl (+57.02)
2		Alpha-2-macroglobulin OS=Homo sapiens GN=A2M PE=1 SV=3	A2M	sp|P01023|A2MG_HUMAN	163272	1	40	YDVENcLANK	44.1	613.288	1224.56	1225.55	13.45	c6: Carbamidomethyl (+57.02)
2		Alpha-2-macroglobulin OS=Homo sapiens GN=A2M PE=1 SV=3	A2M	sp|P01023|A2MG_HUMAN	163272	1	40	YDVENcLANK	44.6	613.289	1224.56	1225.55	15.02	c6: Carbamidomethyl (+57.02)
2		Alpha-2-macroglobulin OS=Homo sapiens GN=A2M PE=1 SV=3	A2M	sp|P01023|A2MG_HUMAN	163272	1	40	YDVENcLANK	44.8	613.288	1224.56	1225.55	13.56	c6: Carbamidomethyl (+57.02)
2		Alpha-2-macroglobulin OS=Homo sapiens GN=A2M PE=1 SV=3	A2M	sp|P01023|A2MG_HUMAN	163272	1	40	YDVENcLANK	45.5	613.289	1224.56	1225.55	14.8	c6: Carbamidomethyl (+57.02)
2		Alpha-2-macroglobulin OS=Homo sapiens GN=A2M PE=1 SV=3	A2M	sp|P01023|A2MG_HUMAN	163272	1	40	YDVENcLANK	45.9	613.288	1224.56	1225.55	13.76	c6: Carbamidomethyl (+57.02)
2		Alpha-2-macroglobulin OS=Homo sapiens GN=A2M PE=1 SV=3	A2M	sp|P01023|A2MG_HUMAN	163272	1	40	YDVENcLANK	46.6	613.288	1224.56	1225.55	12.98	c6: Carbamidomethyl (+57.02)
2		Alpha-2-macroglobulin OS=Homo sapiens GN=A2M PE=1 SV=3	A2M	sp|P01023|A2MG_HUMAN	163272	1	40	YDVENcLANK	47.4	613.289	1224.56	1225.55	15.46	c6: Carbamidomethyl (+57.02)
2		Alpha-2-macroglobulin OS=Homo sapiens GN=A2M PE=1 SV=3	A2M	sp|P01023|A2MG_HUMAN	163272	1	40	YDVENcLANK	47.9	613.288	1224.56	1225.55	13.53	c6: Carbamidomethyl (+57.02)
2		Alpha-2-macroglobulin OS=Homo sapiens GN=A2M PE=1 SV=3	A2M	sp|P01023|A2MG_HUMAN	163272	1	40	YDVENcLANK	48.1	613.288	1224.56	1225.55	13.96	c6: Carbamidomethyl (+57.02)
2		Alpha-2-macroglobulin OS=Homo sapiens GN=A2M PE=1 SV=3	A2M	sp|P01023|A2MG_HUMAN	163272	1	40	YDVENcLANK	48.9	613.288	1224.56	1225.55	14.02	c6: Carbamidomethyl (+57.02)
2		Alpha-2-macroglobulin OS=Homo sapiens GN=A2M PE=1 SV=3	A2M	sp|P01023|A2MG_HUMAN	163272	1	40	YDVENcLANK	49.4	613.289	1224.56	1225.55	14.72	c6: Carbamidomethyl (+57.02)
2		Alpha-2-macroglobulin OS=Homo sapiens GN=A2M PE=1 SV=3	A2M	sp|P01023|A2MG_HUMAN	163272	1	40	YDVENcLANK	49.9	613.288	1224.56	1225.55	13.32	c6: Carbamidomethyl (+57.02)
2		Alpha-2-macroglobulin OS=Homo sapiens GN=A2M PE=1 SV=3	A2M	sp|P01023|A2MG_HUMAN	163272	1	40	YDVENcLANK	51.1	613.288	1224.56	1225.55	14.45	c6: Carbamidomethyl (+57.02)
2		Alpha-2-macroglobulin OS=Homo sapiens GN=A2M PE=1 SV=3	A2M	sp|P01023|A2MG_HUMAN	163272	1	40	YDVENcLANK	51.3	613.289	1224.56	1225.55	14.74	c6: Carbamidomethyl (+57.02)
2		Alpha-2-macroglobulin OS=Homo sapiens GN=A2M PE=1 SV=3	A2M	sp|P01023|A2MG_HUMAN	163272	1	40	YDVENcLANK	53.6	613.288	1224.56	1225.55	14.2	c6: Carbamidomethyl (+57.02)
2		Alpha-2-macroglobulin OS=Homo sapiens GN=A2M PE=1 SV=3	A2M	sp|P01023|A2MG_HUMAN	163272	1	40	YDVENcLANK	54	613.289	1224.56	1225.55	15.05	c6: Carbamidomethyl (+57.02)
2		Alpha-2-macroglobulin OS=Homo sapiens GN=A2M PE=1 SV=3	A2M	sp|P01023|A2MG_HUMAN	163272	1	40	YDVENcLANK	54.1	613.289	1224.56	1225.55	14.97	c6: Carbamidomethyl (+57.02)
2		Alpha-2-macroglobulin OS=Homo sapiens GN=A2M PE=1 SV=3	A2M	sp|P01023|A2MG_HUMAN	163272	1	40	YDVENcLANK	55.2	613.288	1224.56	1225.55	13.73	c6: Carbamidomethyl (+57.02)
2		Alpha-2-macroglobulin OS=Homo sapiens GN=A2M PE=1 SV=3	A2M	sp|P01023|A2MG_HUMAN	163272	1	40	YDVENcLANK	57.7	613.289	1224.56	1225.55	15.05	c6: Carbamidomethyl (+57.02)
2		Alpha-2-macroglobulin OS=Homo sapiens GN=A2M PE=1 SV=3	A2M	sp|P01023|A2MG_HUMAN	163272	1	40	YDVENcLANK	60.1	613.287	1224.56	1225.55	12.8	c6: Carbamidomethyl (+57.02)
2		Alpha-2-macroglobulin OS=Homo sapiens GN=A2M PE=1 SV=3	A2M	sp|P01023|A2MG_HUMAN	163272	1	40	YDVENcLANK	62.7	613.291	1224.57	1225.55	18.82	c6: Carbamidomethyl (+57.02)
2		Alpha-2-macroglobulin OS=Homo sapiens GN=A2M PE=1 SV=3	A2M	sp|P01023|A2MG_HUMAN	163272	1	40	YGAATFTR	50.7	443.728	885.442	886.442	8.774
2		Alpha-2-macroglobulin OS=Homo sapiens GN=A2M PE=1 SV=3	A2M	sp|P01023|A2MG_HUMAN	163272	1	40	YGAATFTR	50.7	443.728	885.442	886.442	8.865
2		Alpha-2-macroglobulin OS=Homo sapiens GN=A2M PE=1 SV=3	A2M	sp|P01023|A2MG_HUMAN	163272	1	40	YGAATFTR	50.7	443.729	885.443	886.442	9.88
2		Alpha-2-macroglobulin OS=Homo sapiens GN=A2M PE=1 SV=3	A2M	sp|P01023|A2MG_HUMAN	163272	1	40	YGAATFTR	50.8	443.729	885.443	886.442	10.24
2		Alpha-2-macroglobulin OS=Homo sapiens GN=A2M PE=1 SV=3	A2M	sp|P01023|A2MG_HUMAN	163272	1	40	YGAATFTR	50.8	443.729	885.443	886.442	9.632
2		Alpha-2-macroglobulin OS=Homo sapiens GN=A2M PE=1 SV=3	A2M	sp|P01023|A2MG_HUMAN	163272	1	40	YGAATFTR	50.8	443.729	885.443	886.442	10.22
2		Alpha-2-macroglobulin OS=Homo sapiens GN=A2M PE=1 SV=3	A2M	sp|P01023|A2MG_HUMAN	163272	1	40	YGAATFTR	50.8	443.729	885.443	886.442	9.429
2		Alpha-2-macroglobulin OS=Homo sapiens GN=A2M PE=1 SV=3	A2M	sp|P01023|A2MG_HUMAN	163272	1	40	YGAATFTR	50.8	443.728	885.442	886.442	8.932
2		Alpha-2-macroglobulin OS=Homo sapiens GN=A2M PE=1 SV=3	A2M	sp|P01023|A2MG_HUMAN	163272	1	40	YGAATFTR	50.8	443.729	885.443	886.442	9.361
2		Alpha-2-macroglobulin OS=Homo sapiens GN=A2M PE=1 SV=3	A2M	sp|P01023|A2MG_HUMAN	163272	1	40	YGAATFTR	50.8	443.729	885.442	886.442	9.113
2		Alpha-2-macroglobulin OS=Homo sapiens GN=A2M PE=1 SV=3	A2M	sp|P01023|A2MG_HUMAN	163272	1	40	YGAATFTR	50.8	443.729	885.443	886.442	9.384
2		Alpha-2-macroglobulin OS=Homo sapiens GN=A2M PE=1 SV=3	A2M	sp|P01023|A2MG_HUMAN	163272	1	40	YGAATFTR	51	443.728	885.442	886.442	8.729
2		Alpha-2-macroglobulin OS=Homo sapiens GN=A2M PE=1 SV=3	A2M	sp|P01023|A2MG_HUMAN	163272	1	40	YGAATFTR	51	443.729	885.443	886.442	9.135
2		Alpha-2-macroglobulin OS=Homo sapiens GN=A2M PE=1 SV=3	A2M	sp|P01023|A2MG_HUMAN	163272	1	40	YGAATFTR	51	443.728	885.442	886.442	9.09
2		Alpha-2-macroglobulin OS=Homo sapiens GN=A2M PE=1 SV=3	A2M	sp|P01023|A2MG_HUMAN	163272	1	40	YGAATFTR	51	443.729	885.444	886.442	11.21
2		Alpha-2-macroglobulin OS=Homo sapiens GN=A2M PE=1 SV=3	A2M	sp|P01023|A2MG_HUMAN	163272	1	40	YGAATFTR	51	443.729	885.443	886.442	9.699
2		Alpha-2-macroglobulin OS=Homo sapiens GN=A2M PE=1 SV=3	A2M	sp|P01023|A2MG_HUMAN	163272	1	40	YGAATFTR	51	443.729	885.443	886.442	9.338
2		Alpha-2-macroglobulin OS=Homo sapiens GN=A2M PE=1 SV=3	A2M	sp|P01023|A2MG_HUMAN	163272	1	40	YGAATFTR	51	443.729	885.444	886.442	10.85
2		Alpha-2-macroglobulin OS=Homo sapiens GN=A2M PE=1 SV=3	A2M	sp|P01023|A2MG_HUMAN	163272	1	40	YGAATFTR	51	443.729	885.444	886.442	10.58
2		Alpha-2-macroglobulin OS=Homo sapiens GN=A2M PE=1 SV=3	A2M	sp|P01023|A2MG_HUMAN	163272	1	40	YGAATFTR	51	443.729	885.443	886.442	9.338
2		Alpha-2-macroglobulin OS=Homo sapiens GN=A2M PE=1 SV=3	A2M	sp|P01023|A2MG_HUMAN	163272	1	40	YGAATFTR	51	443.728	885.442	886.442	9
2		Alpha-2-macroglobulin OS=Homo sapiens GN=A2M PE=1 SV=3	A2M	sp|P01023|A2MG_HUMAN	163272	1	40	YGAATFTR	51	443.728	885.442	886.442	8.977
2		Alpha-2-macroglobulin OS=Homo sapiens GN=A2M PE=1 SV=3	A2M	sp|P01023|A2MG_HUMAN	163272	1	40	YGAATFTR	51	443.729	885.443	886.442	9.767
2		Alpha-2-macroglobulin OS=Homo sapiens GN=A2M PE=1 SV=3	A2M	sp|P01023|A2MG_HUMAN	163272	1	40	YGAATFTR	51.2	443.729	885.443	886.442	10.08
2		Alpha-2-macroglobulin OS=Homo sapiens GN=A2M PE=1 SV=3	A2M	sp|P01023|A2MG_HUMAN	163272	1	40	YNILPEK	37.1	438.75	875.486	876.483	12.64
2		Alpha-2-macroglobulin OS=Homo sapiens GN=A2M PE=1 SV=3	A2M	sp|P01023|A2MG_HUMAN	163272	1	40	YNILPEKEEFPFALGVQTLPQTcDEPK	29.8	1055.24	3162.69	3163.57	42.43	c23: Carbamidomethyl (+57.02)
2		Alpha-2-macroglobulin OS=Homo sapiens GN=A2M PE=1 SV=3	A2M	sp|P01023|A2MG_HUMAN	163272	1	40	YNILPEKEEFPFALGVQTLPQTcDEPK	32.4	1055.23	3162.66	3163.57	31.34	c23: Carbamidomethyl (+57.02)
2		Alpha-2-macroglobulin OS=Homo sapiens GN=A2M PE=1 SV=3	A2M	sp|P01023|A2MG_HUMAN	163272	1	40	YNILPEKEEFPFALGVQTLPQTcDEPK	41.7	1055.24	3162.69	3163.57	40.73	c23: Carbamidomethyl (+57.02)
2		Alpha-2-macroglobulin OS=Homo sapiens GN=A2M PE=1 SV=3	A2M	sp|P01023|A2MG_HUMAN	163272	1	40	YNILPEKEEFPFALGVQTLPQTcDEPK	43.6	1055.23	3162.68	3163.57	38.74	c23: Carbamidomethyl (+57.02)
2		Alpha-2-macroglobulin OS=Homo sapiens GN=A2M PE=1 SV=3	A2M	sp|P01023|A2MG_HUMAN	163272	1	40	YNILPEKEEFPFALGVQTLPQTcDEPK	43.7	1055.23	3162.68	3163.57	38.36	c23: Carbamidomethyl (+57.02)
2		Alpha-2-macroglobulin OS=Homo sapiens GN=A2M PE=1 SV=3	A2M	sp|P01023|A2MG_HUMAN	163272	1	40	YNILPEKEEFPFALGVQTLPQTcDEPK	47.1	1055.23	3162.66	3163.57	33.33	c23: Carbamidomethyl (+57.02)
2		Alpha-2-macroglobulin OS=Homo sapiens GN=A2M PE=1 SV=3	A2M	sp|P01023|A2MG_HUMAN	163272	1	40	YNILPEKEEFPFALGVQTLPQTcDEPK	47.1	1055.23	3162.67	3163.57	36.65	c23: Carbamidomethyl (+57.02)
2		Alpha-2-macroglobulin OS=Homo sapiens GN=A2M PE=1 SV=3	A2M	sp|P01023|A2MG_HUMAN	163272	1	40	YNILPEKEEFPFALGVQTLPQTcDEPK	51	1055.23	3162.66	3163.57	32.86	c23: Carbamidomethyl (+57.02)
2		Alpha-2-macroglobulin OS=Homo sapiens GN=A2M PE=1 SV=3	A2M	sp|P01023|A2MG_HUMAN	163272	1	40	YNILPEKEEFPFALGVQTLPQTcDEPK	51.3	1055.23	3162.66	3163.57	33.43	c23: Carbamidomethyl (+57.02)
2		Alpha-2-macroglobulin OS=Homo sapiens GN=A2M PE=1 SV=3	A2M	sp|P01023|A2MG_HUMAN	163272	1	40	YNILPEKEEFPFALGVQTLPQTcDEPK	84.8	1055.23	3162.68	3163.57	38.64	c23: Carbamidomethyl (+57.02)
2		Alpha-2-macroglobulin OS=Homo sapiens GN=A2M PE=1 SV=3	A2M	sp|P01023|A2MG_HUMAN	163272	1	40	YSDASDcHGEDSQAFcEK	61.9	702.61	2104.81	2105.78	16.37	c7: Carbamidomethyl (+57.02), c16: Carbamidomethyl (+57.02)
2		Alpha-2-macroglobulin OS=Homo sapiens GN=A2M PE=1 SV=3	A2M	sp|P01023|A2MG_HUMAN	163272	1	40	YSDASDcHGEDSQAFcEK	62.2	702.61	2104.81	2105.78	15.55	c7: Carbamidomethyl (+57.02), c16: Carbamidomethyl (+57.02)
2		Alpha-2-macroglobulin OS=Homo sapiens GN=A2M PE=1 SV=3	A2M	sp|P01023|A2MG_HUMAN	163272	1	40	YSDASDcHGEDSQAFcEK	68.3	702.611	2104.81	2105.78	17.65	c7: Carbamidomethyl (+57.02), c16: Carbamidomethyl (+57.02)
2		Alpha-2-macroglobulin OS=Homo sapiens GN=A2M PE=1 SV=3	A2M	sp|P01023|A2MG_HUMAN	163272	1	40	YSDASDcHGEDSQAFcEK	70.5	702.611	2104.81	2105.78	18.39	c7: Carbamidomethyl (+57.02), c16: Carbamidomethyl (+57.02)
2		Alpha-2-macroglobulin OS=Homo sapiens GN=A2M PE=1 SV=3	A2M	sp|P01023|A2MG_HUMAN	163272	1	40	YSDASDcHGEDSQAFcEK	70.5	702.61	2104.81	2105.78	15.68	c7: Carbamidomethyl (+57.02), c16: Carbamidomethyl (+57.02)
2		Alpha-2-macroglobulin OS=Homo sapiens GN=A2M PE=1 SV=3	A2M	sp|P01023|A2MG_HUMAN	163272	1	40	YSDASDcHGEDSQAFcEK	70.6	702.609	2104.81	2105.78	14.87	c7: Carbamidomethyl (+57.02), c16: Carbamidomethyl (+57.02)
2		Alpha-2-macroglobulin OS=Homo sapiens GN=A2M PE=1 SV=3	A2M	sp|P01023|A2MG_HUMAN	163272	1	40	YSDASDcHGEDSQAFcEK	73.4	702.611	2104.81	2105.78	17.38	c7: Carbamidomethyl (+57.02), c16: Carbamidomethyl (+57.02)
2		Alpha-2-macroglobulin OS=Homo sapiens GN=A2M PE=1 SV=3	A2M	sp|P01023|A2MG_HUMAN	163272	1	40	YSDASDcHGEDSQAFcEK	73.4	702.609	2104.81	2105.78	15.18	c7: Carbamidomethyl (+57.02), c16: Carbamidomethyl (+57.02)
2		Alpha-2-macroglobulin OS=Homo sapiens GN=A2M PE=1 SV=3	A2M	sp|P01023|A2MG_HUMAN	163272	1	40	YSDASDcHGEDSQAFcEK	73.4	702.611	2104.81	2105.78	17.22	c7: Carbamidomethyl (+57.02), c16: Carbamidomethyl (+57.02)
2		Alpha-2-macroglobulin OS=Homo sapiens GN=A2M PE=1 SV=3	A2M	sp|P01023|A2MG_HUMAN	163272	1	40	YSDASDcHGEDSQAFcEK	73.4	702.609	2104.8	2105.78	14.74	c7: Carbamidomethyl (+57.02), c16: Carbamidomethyl (+57.02)
2		Alpha-2-macroglobulin OS=Homo sapiens GN=A2M PE=1 SV=3	A2M	sp|P01023|A2MG_HUMAN	163272	1	40	YSDASDcHGEDSQAFcEK	73.4	702.61	2104.81	2105.78	16.22	c7: Carbamidomethyl (+57.02), c16: Carbamidomethyl (+57.02)
2		Alpha-2-macroglobulin OS=Homo sapiens GN=A2M PE=1 SV=3	A2M	sp|P01023|A2MG_HUMAN	163272	1	40	YSDASDcHGEDSQAFcEK	73.5	702.611	2104.81	2105.78	17.14	c7: Carbamidomethyl (+57.02), c16: Carbamidomethyl (+57.02)
2		Alpha-2-macroglobulin OS=Homo sapiens GN=A2M PE=1 SV=3	A2M	sp|P01023|A2MG_HUMAN	163272	1	40	YSDASDcHGEDSQAFcEK	73.5	702.61	2104.81	2105.78	16.61	c7: Carbamidomethyl (+57.02), c16: Carbamidomethyl (+57.02)
2		Alpha-2-macroglobulin OS=Homo sapiens GN=A2M PE=1 SV=3	A2M	sp|P01023|A2MG_HUMAN	163272	1	40	YSDASDcHGEDSQAFcEK	73.5	702.61	2104.81	2105.78	15.61	c7: Carbamidomethyl (+57.02), c16: Carbamidomethyl (+57.02)
2		Alpha-2-macroglobulin OS=Homo sapiens GN=A2M PE=1 SV=3	A2M	sp|P01023|A2MG_HUMAN	163272	1	40	YSDASDcHGEDSQAFcEK	73.5	702.611	2104.81	2105.78	17.73	c7: Carbamidomethyl (+57.02), c16: Carbamidomethyl (+57.02)
2		Alpha-2-macroglobulin OS=Homo sapiens GN=A2M PE=1 SV=3	A2M	sp|P01023|A2MG_HUMAN	163272	1	40	YSDASDcHGEDSQAFcEK	73.4	702.609	2104.81	2105.78	14.8	c7: Carbamidomethyl (+57.02), c16: Carbamidomethyl (+57.02)
2		Alpha-2-macroglobulin OS=Homo sapiens GN=A2M PE=1 SV=3	A2M	sp|P01023|A2MG_HUMAN	163272	1	40	YSDASDcHGEDSQAFcEK	73.6	702.61	2104.81	2105.78	15.97	c7: Carbamidomethyl (+57.02), c16: Carbamidomethyl (+57.02)
2		Alpha-2-macroglobulin OS=Homo sapiens GN=A2M PE=1 SV=3	A2M	sp|P01023|A2MG_HUMAN	163272	1	40	YSDASDcHGEDSQAFcEK	73.6	702.61	2104.81	2105.78	15.81	c7: Carbamidomethyl (+57.02), c16: Carbamidomethyl (+57.02)
2		Alpha-2-macroglobulin OS=Homo sapiens GN=A2M PE=1 SV=3	A2M	sp|P01023|A2MG_HUMAN	163272	1	40	YSDASDcHGEDSQAFcEK	73.5	702.611	2104.81	2105.78	17.16	c7: Carbamidomethyl (+57.02), c16: Carbamidomethyl (+57.02)
2		Alpha-2-macroglobulin OS=Homo sapiens GN=A2M PE=1 SV=3	A2M	sp|P01023|A2MG_HUMAN	163272	1	40	YSDASDcHGEDSQAFcEK	73.7	702.61	2104.81	2105.78	16.05	c7: Carbamidomethyl (+57.02), c16: Carbamidomethyl (+57.02)
2		Alpha-2-macroglobulin OS=Homo sapiens GN=A2M PE=1 SV=3	A2M	sp|P01023|A2MG_HUMAN	163272	1	40	YSDASDcHGEDSQAFcEK	76.6	702.61	2104.81	2105.78	15.82	c7: Carbamidomethyl (+57.02), c16: Carbamidomethyl (+57.02)
2		Alpha-2-macroglobulin OS=Homo sapiens GN=A2M PE=1 SV=3	A2M	sp|P01023|A2MG_HUMAN	163272	1	40	YSDASDcHGEDSQAFcEK	76.7	702.61	2104.81	2105.78	15.87	c7: Carbamidomethyl (+57.02), c16: Carbamidomethyl (+57.02)
2		Alpha-2-macroglobulin OS=Homo sapiens GN=A2M PE=1 SV=3	A2M	sp|P01023|A2MG_HUMAN	163272	1	40	YSDASDcHGEDSQAFcEK	76.8	702.611	2104.81	2105.78	17.76	c7: Carbamidomethyl (+57.02), c16: Carbamidomethyl (+57.02)
2		Alpha-2-macroglobulin OS=Homo sapiens GN=A2M PE=1 SV=3	A2M	sp|P01023|A2MG_HUMAN	163272	1	40	YSDASDcHGEDSQAFcEK	76.8	702.61	2104.81	2105.78	16.44	c7: Carbamidomethyl (+57.02), c16: Carbamidomethyl (+57.02)
3		Angiotensin-converting enzyme OS=Homo sapiens GN=ACE PE=1 SV=1	ACE	sp|P12821|ACE_HUMAN	149701	1	7	AILQFYPK	58.9	490.292	978.57	979.561	16.17
3		Angiotensin-converting enzyme OS=Homo sapiens GN=ACE PE=1 SV=1	ACE	sp|P12821|ACE_HUMAN	149701	1	7	DMVGLDALDAQPLLK	76.5	799.948	1597.88	1598.85	27.23
3		Angiotensin-converting enzyme OS=Homo sapiens GN=ACE PE=1 SV=1	ACE	sp|P12821|ACE_HUMAN	149701	1	7	FVEEYDR	49.9	479.234	956.453	957.431	29.93
3		Angiotensin-converting enzyme OS=Homo sapiens GN=ACE PE=1 SV=1	ACE	sp|P12821|ACE_HUMAN	149701	1	7	KVQDLER	52.2	444.255	886.496	887.495	10.05
3		Angiotensin-converting enzyme OS=Homo sapiens GN=ACE PE=1 SV=1	ACE	sp|P12821|ACE_HUMAN	149701	1	7	SMYETPSLEQDLER	85.9	849.413	1696.81	1697.77	29.11
3		Angiotensin-converting enzyme OS=Homo sapiens GN=ACE PE=1 SV=1	ACE	sp|P12821|ACE_HUMAN	149701	1	7	TQGDFDPGAK	38.2	518.247	1034.48	1035.47	12.3
3		Angiotensin-converting enzyme OS=Homo sapiens GN=ACE PE=1 SV=1	ACE	sp|P12821|ACE_HUMAN	149701	1	7	VLQAGSSRPWQEVLK	36.1	566.66	1696.96	1697.93	19.75
4		Afamin OS=Homo sapiens GN=AFM PE=1 SV=1	AFM	sp|P43652|AFAM_HUMAN	69052.1	1	5	AFSSYQK	26	415.71	829.405	830.404	9.607
4		Afamin OS=Homo sapiens GN=AFM PE=1 SV=1	AFM	sp|P43652|AFAM_HUMAN	69052.1	1	5	AFSSYQK	28.5	415.709	829.404	830.404	8.788
4		Afamin OS=Homo sapiens GN=AFM PE=1 SV=1	AFM	sp|P43652|AFAM_HUMAN	69052.1	1	5	AFSSYQK	31.5	415.709	829.404	830.404	8.427
4		Afamin OS=Homo sapiens GN=AFM PE=1 SV=1	AFM	sp|P43652|AFAM_HUMAN	69052.1	1	5	FTDSENVcQER	60.4	692.806	1383.6	1384.58	17.7	c8: Carbamidomethyl (+57.02)
4		Afamin OS=Homo sapiens GN=AFM PE=1 SV=1	AFM	sp|P43652|AFAM_HUMAN	69052.1	1	5	FTDSENVcQER	62.3	692.806	1383.6	1384.58	18.13	c8: Carbamidomethyl (+57.02)
4		Afamin OS=Homo sapiens GN=AFM PE=1 SV=1	AFM	sp|P43652|AFAM_HUMAN	69052.1	1	5	FTDSENVcQER	62.4	692.805	1383.6	1384.58	16.25	c8: Carbamidomethyl (+57.02)
4		Afamin OS=Homo sapiens GN=AFM PE=1 SV=1	AFM	sp|P43652|AFAM_HUMAN	69052.1	1	5	FTDSENVcQER	62.4	692.804	1383.59	1384.58	15.23	c8: Carbamidomethyl (+57.02)
4		Afamin OS=Homo sapiens GN=AFM PE=1 SV=1	AFM	sp|P43652|AFAM_HUMAN	69052.1	1	5	FTDSENVcQER	62.9	692.806	1383.6	1384.58	17.28	c8: Carbamidomethyl (+57.02)
4		Afamin OS=Homo sapiens GN=AFM PE=1 SV=1	AFM	sp|P43652|AFAM_HUMAN	69052.1	1	5	FTDSENVcQER	64.6	692.805	1383.6	1384.58	16.48	c8: Carbamidomethyl (+57.02)
4		Afamin OS=Homo sapiens GN=AFM PE=1 SV=1	AFM	sp|P43652|AFAM_HUMAN	69052.1	1	5	FTDSENVcQER	64.9	692.806	1383.6	1384.58	17.77	c8: Carbamidomethyl (+57.02)
4		Afamin OS=Homo sapiens GN=AFM PE=1 SV=1	AFM	sp|P43652|AFAM_HUMAN	69052.1	1	5	FTDSENVcQER	65.1	692.806	1383.6	1384.58	17.21	c8: Carbamidomethyl (+57.02)
4		Afamin OS=Homo sapiens GN=AFM PE=1 SV=1	AFM	sp|P43652|AFAM_HUMAN	69052.1	1	5	FTDSENVcQER	64.8	692.804	1383.59	1384.58	14.52	c8: Carbamidomethyl (+57.02)
4		Afamin OS=Homo sapiens GN=AFM PE=1 SV=1	AFM	sp|P43652|AFAM_HUMAN	69052.1	1	5	FTDSENVcQER	65	692.804	1383.59	1384.58	15.89	c8: Carbamidomethyl (+57.02)
4		Afamin OS=Homo sapiens GN=AFM PE=1 SV=1	AFM	sp|P43652|AFAM_HUMAN	69052.1	1	5	FTDSENVcQER	66.9	692.805	1383.6	1384.58	16.46	c8: Carbamidomethyl (+57.02)
4		Afamin OS=Homo sapiens GN=AFM PE=1 SV=1	AFM	sp|P43652|AFAM_HUMAN	69052.1	1	5	FTDSENVcQER	66.9	692.804	1383.59	1384.58	15.72	c8: Carbamidomethyl (+57.02)
4		Afamin OS=Homo sapiens GN=AFM PE=1 SV=1	AFM	sp|P43652|AFAM_HUMAN	69052.1	1	5	FTDSENVcQER	68.3	692.805	1383.59	1384.58	15.92	c8: Carbamidomethyl (+57.02)
4		Afamin OS=Homo sapiens GN=AFM PE=1 SV=1	AFM	sp|P43652|AFAM_HUMAN	69052.1	1	5	HELTDEELQSLFTNFANVVDK	33.2	817.089	2448.25	2449.19	26.53
4		Afamin OS=Homo sapiens GN=AFM PE=1 SV=1	AFM	sp|P43652|AFAM_HUMAN	69052.1	1	5	HELTDEELQSLFTNFANVVDK	51	817.091	2448.25	2449.19	28.7
4		Afamin OS=Homo sapiens GN=AFM PE=1 SV=1	AFM	sp|P43652|AFAM_HUMAN	69052.1	1	5	HELTDEELQSLFTNFANVVDK	51.1	817.093	2448.26	2449.19	31.02
4		Afamin OS=Homo sapiens GN=AFM PE=1 SV=1	AFM	sp|P43652|AFAM_HUMAN	69052.1	1	5	HELTDEELQSLFTNFANVVDK	54.9	817.092	2448.25	2449.19	29.37
4		Afamin OS=Homo sapiens GN=AFM PE=1 SV=1	AFM	sp|P43652|AFAM_HUMAN	69052.1	1	5	HELTDEELQSLFTNFANVVDK	58.5	817.089	2448.25	2449.19	26.71
4		Afamin OS=Homo sapiens GN=AFM PE=1 SV=1	AFM	sp|P43652|AFAM_HUMAN	69052.1	1	5	HELTDEELQSLFTNFANVVDK	63.3	817.089	2448.24	2449.19	25.95
4		Afamin OS=Homo sapiens GN=AFM PE=1 SV=1	AFM	sp|P43652|AFAM_HUMAN	69052.1	1	5	HELTDEELQSLFTNFANVVDK	64.3	817.089	2448.25	2449.19	26.71
4		Afamin OS=Homo sapiens GN=AFM PE=1 SV=1	AFM	sp|P43652|AFAM_HUMAN	69052.1	1	5	HELTDEELQSLFTNFANVVDK	65.2	817.091	2448.25	2449.19	28.18
4		Afamin OS=Homo sapiens GN=AFM PE=1 SV=1	AFM	sp|P43652|AFAM_HUMAN	69052.1	1	5	HELTDEELQSLFTNFANVVDK	67.8	817.09	2448.25	2449.19	27.62
4		Afamin OS=Homo sapiens GN=AFM PE=1 SV=1	AFM	sp|P43652|AFAM_HUMAN	69052.1	1	5	HELTDEELQSLFTNFANVVDK	73	817.09	2448.25	2449.19	27.59
4		Afamin OS=Homo sapiens GN=AFM PE=1 SV=1	AFM	sp|P43652|AFAM_HUMAN	69052.1	1	5	HELTDEELQSLFTNFANVVDK	79.5	817.091	2448.25	2449.19	28.55
4		Afamin OS=Homo sapiens GN=AFM PE=1 SV=1	AFM	sp|P43652|AFAM_HUMAN	69052.1	1	5	HELTDEELQSLFTNFANVVDK	84.1	817.089	2448.25	2449.19	26.2
4		Afamin OS=Homo sapiens GN=AFM PE=1 SV=1	AFM	sp|P43652|AFAM_HUMAN	69052.1	1	5	HELTDEELQSLFTNFANVVDK	86.6	817.091	2448.25	2449.19	28.92
4		Afamin OS=Homo sapiens GN=AFM PE=1 SV=1	AFM	sp|P43652|AFAM_HUMAN	69052.1	1	5	TINPAVDHccK	34.9	438.873	1313.6	1314.59	8.713	c9: Carbamidomethyl (+57.02), c10: Carbamidomethyl (+57.02)
4		Afamin OS=Homo sapiens GN=AFM PE=1 SV=1	AFM	sp|P43652|AFAM_HUMAN	69052.1	1	5	TINPAVDHccK	51.1	438.874	1313.6	1314.59	10.65	c9: Carbamidomethyl (+57.02), c10: Carbamidomethyl (+57.02)
4		Afamin OS=Homo sapiens GN=AFM PE=1 SV=1	AFM	sp|P43652|AFAM_HUMAN	69052.1	1	5	VNcLQTR	36.6	445.735	889.455	890.451	12.45	c3: Carbamidomethyl (+57.02)
4		Afamin OS=Homo sapiens GN=AFM PE=1 SV=1	AFM	sp|P43652|AFAM_HUMAN	69052.1	1	5	VNcLQTR	36.5	445.734	889.453	890.451	10.61	c3: Carbamidomethyl (+57.02)
4		Afamin OS=Homo sapiens GN=AFM PE=1 SV=1	AFM	sp|P43652|AFAM_HUMAN	69052.1	1	5	VNcLQTR	51.2	445.734	889.454	890.451	11.03	c3: Carbamidomethyl (+57.02)
5		Angiotensinogen variant (Fragment) OS=Homo sapiens PE=2 SV=1	AGT	tr|Q53GY3|Q53GY3_HUMAN,tr|Q53YY1|Q53YY1_HUMAN,tr|Q59EP2|Q59EP2_HUMAN,tr|Q86U78|Q86U78_HUMAN	53066.7	1	6	AAMVGMLANFLGFR	51.7	749.41	1496.81	1497.77	28.63
5		Angiotensinogen variant (Fragment) OS=Homo sapiens PE=2 SV=1	AGT	tr|Q53GY3|Q53GY3_HUMAN,tr|Q53YY1|Q53YY1_HUMAN,tr|Q59EP2|Q59EP2_HUMAN,tr|Q86U78|Q86U78_HUMAN	53066.7	1	6	AAMVGMLANFLGFR	51.7	749.358	1496.7	1497.77	-41.28
5		Angiotensinogen variant (Fragment) OS=Homo sapiens PE=2 SV=1	AGT	tr|Q53GY3|Q53GY3_HUMAN,tr|Q53YY1|Q53YY1_HUMAN,tr|Q59EP2|Q59EP2_HUMAN,tr|Q86U78|Q86U78_HUMAN	53066.7	1	6	ADSQAQLLLSTVVGVFTAPGLHLK	64.7	617.08	2464.29	2465.38	-31.47
5		Angiotensinogen variant (Fragment) OS=Homo sapiens PE=2 SV=1	AGT	tr|Q53GY3|Q53GY3_HUMAN,tr|Q53YY1|Q53YY1_HUMAN,tr|Q59EP2|Q59EP2_HUMAN,tr|Q86U78|Q86U78_HUMAN	53066.7	1	6	ADSQAQLLLSTVVGVFTAPGLHLK	65.5	617.08	2464.29	2465.38	-31.47
5		Angiotensinogen variant (Fragment) OS=Homo sapiens PE=2 SV=1	AGT	tr|Q53GY3|Q53GY3_HUMAN,tr|Q53YY1|Q53YY1_HUMAN,tr|Q59EP2|Q59EP2_HUMAN,tr|Q86U78|Q86U78_HUMAN	53066.7	1	6	ADSQAQLLLSTVVGVFTAPGLHLK	91.4	822.49	2464.45	2465.38	32.57
5		Angiotensinogen variant (Fragment) OS=Homo sapiens PE=2 SV=1	AGT	tr|Q53GY3|Q53GY3_HUMAN,tr|Q53YY1|Q53YY1_HUMAN,tr|Q59EP2|Q59EP2_HUMAN,tr|Q86U78|Q86U78_HUMAN	53066.7	1	6	ADSQAQLLLSTVVGVFTAPGLHLK	99.5	822.49	2464.45	2465.38	32.57
5		Angiotensinogen variant (Fragment) OS=Homo sapiens PE=2 SV=1	AGT	tr|Q53GY3|Q53GY3_HUMAN,tr|Q53YY1|Q53YY1_HUMAN,tr|Q59EP2|Q59EP2_HUMAN,tr|Q86U78|Q86U78_HUMAN	53066.7	1	6	ADSQAQLLLSTVVGVFTAPGLHLK	99.5	822.49	2464.45	2465.38	32.57
5		Angiotensinogen variant (Fragment) OS=Homo sapiens PE=2 SV=1	AGT	tr|Q53GY3|Q53GY3_HUMAN,tr|Q53YY1|Q53YY1_HUMAN,tr|Q59EP2|Q59EP2_HUMAN,tr|Q86U78|Q86U78_HUMAN	53066.7	1	6	ADSQAQLLLSTVVGVFTAPGLHLK	99.5	822.49	2464.45	2465.38	32.57
5		Angiotensinogen variant (Fragment) OS=Homo sapiens PE=2 SV=1	AGT	tr|Q53GY3|Q53GY3_HUMAN,tr|Q53YY1|Q53YY1_HUMAN,tr|Q59EP2|Q59EP2_HUMAN,tr|Q86U78|Q86U78_HUMAN	53066.7	1	6	ALQDQLVLVAAK	78.6	634.89	1267.77	1268.76	12.67
5		Angiotensinogen variant (Fragment) OS=Homo sapiens PE=2 SV=1	AGT	tr|Q53GY3|Q53GY3_HUMAN,tr|Q53YY1|Q53YY1_HUMAN,tr|Q59EP2|Q59EP2_HUMAN,tr|Q86U78|Q86U78_HUMAN	53066.7	1	6	ALQDQLVLVAAK	78.6	634.9	1267.79	1268.76	28.43
5		Angiotensinogen variant (Fragment) OS=Homo sapiens PE=2 SV=1	AGT	tr|Q53GY3|Q53GY3_HUMAN,tr|Q53YY1|Q53YY1_HUMAN,tr|Q59EP2|Q59EP2_HUMAN,tr|Q86U78|Q86U78_HUMAN	53066.7	1	6	DPTFIPAPIQAK	45	649.336	1296.66	1297.72	-38.7
5		Angiotensinogen variant (Fragment) OS=Homo sapiens PE=2 SV=1	AGT	tr|Q53GY3|Q53GY3_HUMAN,tr|Q53YY1|Q53YY1_HUMAN,tr|Q59EP2|Q59EP2_HUMAN,tr|Q86U78|Q86U78_HUMAN	53066.7	1	6	DPTFIPAPIQAK	48	649.336	1296.66	1297.72	-38.7
5		Angiotensinogen variant (Fragment) OS=Homo sapiens PE=2 SV=1	AGT	tr|Q53GY3|Q53GY3_HUMAN,tr|Q53YY1|Q53YY1_HUMAN,tr|Q59EP2|Q59EP2_HUMAN,tr|Q86U78|Q86U78_HUMAN	53066.7	1	6	SLDFTELDVAAEK	99.9	719.37	1436.73	1437.71	15.63
5		Angiotensinogen variant (Fragment) OS=Homo sapiens PE=2 SV=1	AGT	tr|Q53GY3|Q53GY3_HUMAN,tr|Q53YY1|Q53YY1_HUMAN,tr|Q59EP2|Q59EP2_HUMAN,tr|Q86U78|Q86U78_HUMAN	53066.7	1	6	VLSALQAVQGLLVAQGR	82.3	575.02	1722.04	1723.02	14.1
5		Angiotensinogen variant (Fragment) OS=Homo sapiens PE=2 SV=1	AGT	tr|Q53GY3|Q53GY3_HUMAN,tr|Q53YY1|Q53YY1_HUMAN,tr|Q59EP2|Q59EP2_HUMAN,tr|Q86U78|Q86U78_HUMAN	53066.7	1	6	VLSALQAVQGLLVAQGR	82.3	575.02	1722.04	1723.02	14.1
5		Angiotensinogen variant (Fragment) OS=Homo sapiens PE=2 SV=1	AGT	tr|Q53GY3|Q53GY3_HUMAN,tr|Q53YY1|Q53YY1_HUMAN,tr|Q59EP2|Q59EP2_HUMAN,tr|Q86U78|Q86U78_HUMAN	53066.7	1	6	VLSALQAVQGLLVAQGR	104	862.03	1722.05	1723.02	17.92
5		Angiotensinogen variant (Fragment) OS=Homo sapiens PE=2 SV=1	AGT	tr|Q53GY3|Q53GY3_HUMAN,tr|Q53YY1|Q53YY1_HUMAN,tr|Q59EP2|Q59EP2_HUMAN,tr|Q86U78|Q86U78_HUMAN	53066.7	1	6	VLSALQAVQGLLVAQGR	108	862.04	1722.07	1723.02	29.47
5		Angiotensinogen variant (Fragment) OS=Homo sapiens PE=2 SV=1	AGT	tr|Q53GY3|Q53GY3_HUMAN,tr|Q53YY1|Q53YY1_HUMAN,tr|Q59EP2|Q59EP2_HUMAN,tr|Q86U78|Q86U78_HUMAN	53066.7	1	11	AAMVGMLANFLGFR	43.4	749.41	1496.81	1497.77	28.08
5		Angiotensinogen variant (Fragment) OS=Homo sapiens PE=2 SV=1	AGT	tr|Q53GY3|Q53GY3_HUMAN,tr|Q53YY1|Q53YY1_HUMAN,tr|Q59EP2|Q59EP2_HUMAN,tr|Q86U78|Q86U78_HUMAN	53066.7	1	11	AAMVGMLANFLGFR	46.3	749.408	1496.8	1497.77	25.58
5		Angiotensinogen variant (Fragment) OS=Homo sapiens PE=2 SV=1	AGT	tr|Q53GY3|Q53GY3_HUMAN,tr|Q53YY1|Q53YY1_HUMAN,tr|Q59EP2|Q59EP2_HUMAN,tr|Q86U78|Q86U78_HUMAN	53066.7	1	11	AAMVGMLANFLGFR	49	749.406	1496.8	1497.77	23.22
5		Angiotensinogen variant (Fragment) OS=Homo sapiens PE=2 SV=1	AGT	tr|Q53GY3|Q53GY3_HUMAN,tr|Q53YY1|Q53YY1_HUMAN,tr|Q59EP2|Q59EP2_HUMAN,tr|Q86U78|Q86U78_HUMAN	53066.7	1	11	AAMVGMLANFLGFR	52.1	749.407	1496.8	1497.77	24.53
5		Angiotensinogen variant (Fragment) OS=Homo sapiens PE=2 SV=1	AGT	tr|Q53GY3|Q53GY3_HUMAN,tr|Q53YY1|Q53YY1_HUMAN,tr|Q59EP2|Q59EP2_HUMAN,tr|Q86U78|Q86U78_HUMAN	53066.7	1	11	AAMVGMLANFLGFR	55.1	749.408	1496.8	1497.77	24.81
5		Angiotensinogen variant (Fragment) OS=Homo sapiens PE=2 SV=1	AGT	tr|Q53GY3|Q53GY3_HUMAN,tr|Q53YY1|Q53YY1_HUMAN,tr|Q59EP2|Q59EP2_HUMAN,tr|Q86U78|Q86U78_HUMAN	53066.7	1	11	AAMVGMLANFLGFR	55.5	749.408	1496.8	1497.77	26
5		Angiotensinogen variant (Fragment) OS=Homo sapiens PE=2 SV=1	AGT	tr|Q53GY3|Q53GY3_HUMAN,tr|Q53YY1|Q53YY1_HUMAN,tr|Q59EP2|Q59EP2_HUMAN,tr|Q86U78|Q86U78_HUMAN	53066.7	1	11	AAMVGMLANFLGFR	55.5	749.41	1496.8	1497.77	27.63
5		Angiotensinogen variant (Fragment) OS=Homo sapiens PE=2 SV=1	AGT	tr|Q53GY3|Q53GY3_HUMAN,tr|Q53YY1|Q53YY1_HUMAN,tr|Q59EP2|Q59EP2_HUMAN,tr|Q86U78|Q86U78_HUMAN	53066.7	1	11	AAMVGMLANFLGFR	56.9	749.408	1496.8	1497.77	25.61
5		Angiotensinogen variant (Fragment) OS=Homo sapiens PE=2 SV=1	AGT	tr|Q53GY3|Q53GY3_HUMAN,tr|Q53YY1|Q53YY1_HUMAN,tr|Q59EP2|Q59EP2_HUMAN,tr|Q86U78|Q86U78_HUMAN	53066.7	1	11	AAMVGMLANFLGFR	58.1	749.406	1496.8	1497.77	22.38
5		Angiotensinogen variant (Fragment) OS=Homo sapiens PE=2 SV=1	AGT	tr|Q53GY3|Q53GY3_HUMAN,tr|Q53YY1|Q53YY1_HUMAN,tr|Q59EP2|Q59EP2_HUMAN,tr|Q86U78|Q86U78_HUMAN	53066.7	1	11	AAMVGMLANFLGFR	58.8	749.408	1496.8	1497.77	25.14
5		Angiotensinogen variant (Fragment) OS=Homo sapiens PE=2 SV=1	AGT	tr|Q53GY3|Q53GY3_HUMAN,tr|Q53YY1|Q53YY1_HUMAN,tr|Q59EP2|Q59EP2_HUMAN,tr|Q86U78|Q86U78_HUMAN	53066.7	1	11	AAMVGMLANFLGFR	58.9	749.408	1496.8	1497.77	25.16
5		Angiotensinogen variant (Fragment) OS=Homo sapiens PE=2 SV=1	AGT	tr|Q53GY3|Q53GY3_HUMAN,tr|Q53YY1|Q53YY1_HUMAN,tr|Q59EP2|Q59EP2_HUMAN,tr|Q86U78|Q86U78_HUMAN	53066.7	1	11	AAMVGMLANFLGFR	59.1	749.409	1496.8	1497.77	26.88
5		Angiotensinogen variant (Fragment) OS=Homo sapiens PE=2 SV=1	AGT	tr|Q53GY3|Q53GY3_HUMAN,tr|Q53YY1|Q53YY1_HUMAN,tr|Q59EP2|Q59EP2_HUMAN,tr|Q86U78|Q86U78_HUMAN	53066.7	1	11	AAMVGMLANFLGFR	60.6	749.407	1496.8	1497.77	23.46
5		Angiotensinogen variant (Fragment) OS=Homo sapiens PE=2 SV=1	AGT	tr|Q53GY3|Q53GY3_HUMAN,tr|Q53YY1|Q53YY1_HUMAN,tr|Q59EP2|Q59EP2_HUMAN,tr|Q86U78|Q86U78_HUMAN	53066.7	1	11	AAMVGMLANFLGFR	60.6	749.41	1496.81	1497.77	27.89
5		Angiotensinogen variant (Fragment) OS=Homo sapiens PE=2 SV=1	AGT	tr|Q53GY3|Q53GY3_HUMAN,tr|Q53YY1|Q53YY1_HUMAN,tr|Q59EP2|Q59EP2_HUMAN,tr|Q86U78|Q86U78_HUMAN	53066.7	1	11	AAMVGMLANFLGFR	60.8	749.408	1496.8	1497.77	25.9
5		Angiotensinogen variant (Fragment) OS=Homo sapiens PE=2 SV=1	AGT	tr|Q53GY3|Q53GY3_HUMAN,tr|Q53YY1|Q53YY1_HUMAN,tr|Q59EP2|Q59EP2_HUMAN,tr|Q86U78|Q86U78_HUMAN	53066.7	1	11	AAMVGMLANFLGFR	61.8	749.407	1496.8	1497.77	24.43
5		Angiotensinogen variant (Fragment) OS=Homo sapiens PE=2 SV=1	AGT	tr|Q53GY3|Q53GY3_HUMAN,tr|Q53YY1|Q53YY1_HUMAN,tr|Q59EP2|Q59EP2_HUMAN,tr|Q86U78|Q86U78_HUMAN	53066.7	1	11	AAMVGMLANFLGFR	65	749.408	1496.8	1497.77	25.93
5		Angiotensinogen variant (Fragment) OS=Homo sapiens PE=2 SV=1	AGT	tr|Q53GY3|Q53GY3_HUMAN,tr|Q53YY1|Q53YY1_HUMAN,tr|Q59EP2|Q59EP2_HUMAN,tr|Q86U78|Q86U78_HUMAN	53066.7	1	11	AAMVGMLANFLGFR	67.2	749.407	1496.8	1497.77	23.7
5		Angiotensinogen variant (Fragment) OS=Homo sapiens PE=2 SV=1	AGT	tr|Q53GY3|Q53GY3_HUMAN,tr|Q53YY1|Q53YY1_HUMAN,tr|Q59EP2|Q59EP2_HUMAN,tr|Q86U78|Q86U78_HUMAN	53066.7	1	11	AAMVGMLANFLGFR	67.4	749.406	1496.8	1497.77	23.06
5		Angiotensinogen variant (Fragment) OS=Homo sapiens PE=2 SV=1	AGT	tr|Q53GY3|Q53GY3_HUMAN,tr|Q53YY1|Q53YY1_HUMAN,tr|Q59EP2|Q59EP2_HUMAN,tr|Q86U78|Q86U78_HUMAN	53066.7	1	11	AAMVGMLANFLGFR	68.1	749.406	1496.8	1497.77	22.53
5		Angiotensinogen variant (Fragment) OS=Homo sapiens PE=2 SV=1	AGT	tr|Q53GY3|Q53GY3_HUMAN,tr|Q53YY1|Q53YY1_HUMAN,tr|Q59EP2|Q59EP2_HUMAN,tr|Q86U78|Q86U78_HUMAN	53066.7	1	11	AAMVGMLANFLGFR	69.7	749.405	1496.8	1497.77	21.84
5		Angiotensinogen variant (Fragment) OS=Homo sapiens PE=2 SV=1	AGT	tr|Q53GY3|Q53GY3_HUMAN,tr|Q53YY1|Q53YY1_HUMAN,tr|Q59EP2|Q59EP2_HUMAN,tr|Q86U78|Q86U78_HUMAN	53066.7	1	11	AAMVGMLANFLGFR	72.1	749.408	1496.8	1497.77	25.38
5		Angiotensinogen variant (Fragment) OS=Homo sapiens PE=2 SV=1	AGT	tr|Q53GY3|Q53GY3_HUMAN,tr|Q53YY1|Q53YY1_HUMAN,tr|Q59EP2|Q59EP2_HUMAN,tr|Q86U78|Q86U78_HUMAN	53066.7	1	11	AAMVGMLANFLGFR	81.7	749.409	1496.8	1497.77	26.41
5		Angiotensinogen variant (Fragment) OS=Homo sapiens PE=2 SV=1	AGT	tr|Q53GY3|Q53GY3_HUMAN,tr|Q53YY1|Q53YY1_HUMAN,tr|Q59EP2|Q59EP2_HUMAN,tr|Q86U78|Q86U78_HUMAN	53066.7	1	11	AAMVGMLANFLGFR	91	749.406	1496.8	1497.77	23.27
5		Angiotensinogen variant (Fragment) OS=Homo sapiens PE=2 SV=1	AGT	tr|Q53GY3|Q53GY3_HUMAN,tr|Q53YY1|Q53YY1_HUMAN,tr|Q59EP2|Q59EP2_HUMAN,tr|Q86U78|Q86U78_HUMAN	53066.7	1	11	ADSQAQLLLSTVVGVFTAPGLHLK	26.2	822.497	2464.47	2465.38	40.08
5		Angiotensinogen variant (Fragment) OS=Homo sapiens PE=2 SV=1	AGT	tr|Q53GY3|Q53GY3_HUMAN,tr|Q53YY1|Q53YY1_HUMAN,tr|Q59EP2|Q59EP2_HUMAN,tr|Q86U78|Q86U78_HUMAN	53066.7	1	11	ADSQAQLLLSTVVGVFTAPGLHLK	27.7	822.496	2464.47	2465.38	39.12
5		Angiotensinogen variant (Fragment) OS=Homo sapiens PE=2 SV=1	AGT	tr|Q53GY3|Q53GY3_HUMAN,tr|Q53YY1|Q53YY1_HUMAN,tr|Q59EP2|Q59EP2_HUMAN,tr|Q86U78|Q86U78_HUMAN	53066.7	1	11	ADSQAQLLLSTVVGVFTAPGLHLK	32.7	822.495	2464.46	2465.38	38.17
5		Angiotensinogen variant (Fragment) OS=Homo sapiens PE=2 SV=1	AGT	tr|Q53GY3|Q53GY3_HUMAN,tr|Q53YY1|Q53YY1_HUMAN,tr|Q59EP2|Q59EP2_HUMAN,tr|Q86U78|Q86U78_HUMAN	53066.7	1	11	ADSQAQLLLSTVVGVFTAPGLHLK	32.6	822.5	2464.48	2465.38	44.32
5		Angiotensinogen variant (Fragment) OS=Homo sapiens PE=2 SV=1	AGT	tr|Q53GY3|Q53GY3_HUMAN,tr|Q53YY1|Q53YY1_HUMAN,tr|Q59EP2|Q59EP2_HUMAN,tr|Q86U78|Q86U78_HUMAN	53066.7	1	11	ADSQAQLLLSTVVGVFTAPGLHLK	51.8	822.495	2464.46	2465.38	37.59
5		Angiotensinogen variant (Fragment) OS=Homo sapiens PE=2 SV=1	AGT	tr|Q53GY3|Q53GY3_HUMAN,tr|Q53YY1|Q53YY1_HUMAN,tr|Q59EP2|Q59EP2_HUMAN,tr|Q86U78|Q86U78_HUMAN	53066.7	1	11	ADSQAQLLLSTVVGVFTAPGLHLK	56.1	822.492	2464.45	2465.38	34.79
5		Angiotensinogen variant (Fragment) OS=Homo sapiens PE=2 SV=1	AGT	tr|Q53GY3|Q53GY3_HUMAN,tr|Q53YY1|Q53YY1_HUMAN,tr|Q59EP2|Q59EP2_HUMAN,tr|Q86U78|Q86U78_HUMAN	53066.7	1	11	ADSQAQLLLSTVVGVFTAPGLHLK	56.6	822.493	2464.46	2465.38	35.43
5		Angiotensinogen variant (Fragment) OS=Homo sapiens PE=2 SV=1	AGT	tr|Q53GY3|Q53GY3_HUMAN,tr|Q53YY1|Q53YY1_HUMAN,tr|Q59EP2|Q59EP2_HUMAN,tr|Q86U78|Q86U78_HUMAN	53066.7	1	11	ADSQAQLLLSTVVGVFTAPGLHLK	56.7	822.497	2464.47	2465.38	40.98
5		Angiotensinogen variant (Fragment) OS=Homo sapiens PE=2 SV=1	AGT	tr|Q53GY3|Q53GY3_HUMAN,tr|Q53YY1|Q53YY1_HUMAN,tr|Q59EP2|Q59EP2_HUMAN,tr|Q86U78|Q86U78_HUMAN	53066.7	1	11	ADSQAQLLLSTVVGVFTAPGLHLK	82.4	822.487	2464.44	2465.38	28.92
5		Angiotensinogen variant (Fragment) OS=Homo sapiens PE=2 SV=1	AGT	tr|Q53GY3|Q53GY3_HUMAN,tr|Q53YY1|Q53YY1_HUMAN,tr|Q59EP2|Q59EP2_HUMAN,tr|Q86U78|Q86U78_HUMAN	53066.7	1	11	ADSQAQLLLSTVVGVFTAPGLHLK	83.9	822.485	2464.43	2465.38	26.38
5		Angiotensinogen variant (Fragment) OS=Homo sapiens PE=2 SV=1	AGT	tr|Q53GY3|Q53GY3_HUMAN,tr|Q53YY1|Q53YY1_HUMAN,tr|Q59EP2|Q59EP2_HUMAN,tr|Q86U78|Q86U78_HUMAN	53066.7	1	11	ADSQAQLLLSTVVGVFTAPGLHLK	84.5	822.493	2464.46	2465.38	35.75
5		Angiotensinogen variant (Fragment) OS=Homo sapiens PE=2 SV=1	AGT	tr|Q53GY3|Q53GY3_HUMAN,tr|Q53YY1|Q53YY1_HUMAN,tr|Q59EP2|Q59EP2_HUMAN,tr|Q86U78|Q86U78_HUMAN	53066.7	1	11	ADSQAQLLLSTVVGVFTAPGLHLK	86.5	822.488	2464.44	2465.38	29.64
5		Angiotensinogen variant (Fragment) OS=Homo sapiens PE=2 SV=1	AGT	tr|Q53GY3|Q53GY3_HUMAN,tr|Q53YY1|Q53YY1_HUMAN,tr|Q59EP2|Q59EP2_HUMAN,tr|Q86U78|Q86U78_HUMAN	53066.7	1	11	ADSQAQLLLSTVVGVFTAPGLHLK	87.7	822.485	2464.43	2465.38	25.88
5		Angiotensinogen variant (Fragment) OS=Homo sapiens PE=2 SV=1	AGT	tr|Q53GY3|Q53GY3_HUMAN,tr|Q53YY1|Q53YY1_HUMAN,tr|Q59EP2|Q59EP2_HUMAN,tr|Q86U78|Q86U78_HUMAN	53066.7	1	11	ADSQAQLLLSTVVGVFTAPGLHLK	86.4	822.494	2464.46	2465.38	37.2
5		Angiotensinogen variant (Fragment) OS=Homo sapiens PE=2 SV=1	AGT	tr|Q53GY3|Q53GY3_HUMAN,tr|Q53YY1|Q53YY1_HUMAN,tr|Q59EP2|Q59EP2_HUMAN,tr|Q86U78|Q86U78_HUMAN	53066.7	1	11	ADSQAQLLLSTVVGVFTAPGLHLK	88.3	822.488	2464.44	2465.38	29.24
5		Angiotensinogen variant (Fragment) OS=Homo sapiens PE=2 SV=1	AGT	tr|Q53GY3|Q53GY3_HUMAN,tr|Q53YY1|Q53YY1_HUMAN,tr|Q59EP2|Q59EP2_HUMAN,tr|Q86U78|Q86U78_HUMAN	53066.7	1	11	ADSQAQLLLSTVVGVFTAPGLHLK	89.3	822.486	2464.44	2465.38	27.32
5		Angiotensinogen variant (Fragment) OS=Homo sapiens PE=2 SV=1	AGT	tr|Q53GY3|Q53GY3_HUMAN,tr|Q53YY1|Q53YY1_HUMAN,tr|Q59EP2|Q59EP2_HUMAN,tr|Q86U78|Q86U78_HUMAN	53066.7	1	11	ADSQAQLLLSTVVGVFTAPGLHLK	90.7	822.487	2464.44	2465.38	28.84
5		Angiotensinogen variant (Fragment) OS=Homo sapiens PE=2 SV=1	AGT	tr|Q53GY3|Q53GY3_HUMAN,tr|Q53YY1|Q53YY1_HUMAN,tr|Q59EP2|Q59EP2_HUMAN,tr|Q86U78|Q86U78_HUMAN	53066.7	1	11	ADSQAQLLLSTVVGVFTAPGLHLK	91	822.486	2464.44	2465.38	26.88
5		Angiotensinogen variant (Fragment) OS=Homo sapiens PE=2 SV=1	AGT	tr|Q53GY3|Q53GY3_HUMAN,tr|Q53YY1|Q53YY1_HUMAN,tr|Q59EP2|Q59EP2_HUMAN,tr|Q86U78|Q86U78_HUMAN	53066.7	1	11	ADSQAQLLLSTVVGVFTAPGLHLK	92.4	822.485	2464.43	2465.38	25.58
5		Angiotensinogen variant (Fragment) OS=Homo sapiens PE=2 SV=1	AGT	tr|Q53GY3|Q53GY3_HUMAN,tr|Q53YY1|Q53YY1_HUMAN,tr|Q59EP2|Q59EP2_HUMAN,tr|Q86U78|Q86U78_HUMAN	53066.7	1	11	ADSQAQLLLSTVVGVFTAPGLHLK	92.1	822.488	2464.44	2465.38	29.95
5		Angiotensinogen variant (Fragment) OS=Homo sapiens PE=2 SV=1	AGT	tr|Q53GY3|Q53GY3_HUMAN,tr|Q53YY1|Q53YY1_HUMAN,tr|Q59EP2|Q59EP2_HUMAN,tr|Q86U78|Q86U78_HUMAN	53066.7	1	11	ADSQAQLLLSTVVGVFTAPGLHLK	92.4	822.487	2464.44	2465.38	28.04
5		Angiotensinogen variant (Fragment) OS=Homo sapiens PE=2 SV=1	AGT	tr|Q53GY3|Q53GY3_HUMAN,tr|Q53YY1|Q53YY1_HUMAN,tr|Q59EP2|Q59EP2_HUMAN,tr|Q86U78|Q86U78_HUMAN	53066.7	1	11	ADSQAQLLLSTVVGVFTAPGLHLK	92.5	822.486	2464.44	2465.38	27.09
5		Angiotensinogen variant (Fragment) OS=Homo sapiens PE=2 SV=1	AGT	tr|Q53GY3|Q53GY3_HUMAN,tr|Q53YY1|Q53YY1_HUMAN,tr|Q59EP2|Q59EP2_HUMAN,tr|Q86U78|Q86U78_HUMAN	53066.7	1	11	ADSQAQLLLSTVVGVFTAPGLHLK	92.7	822.492	2464.45	2465.38	34.1
5		Angiotensinogen variant (Fragment) OS=Homo sapiens PE=2 SV=1	AGT	tr|Q53GY3|Q53GY3_HUMAN,tr|Q53YY1|Q53YY1_HUMAN,tr|Q59EP2|Q59EP2_HUMAN,tr|Q86U78|Q86U78_HUMAN	53066.7	1	11	ADSQAQLLLSTVVGVFTAPGLHLK	95.7	822.484	2464.43	2465.38	24.79
5		Angiotensinogen variant (Fragment) OS=Homo sapiens PE=2 SV=1	AGT	tr|Q53GY3|Q53GY3_HUMAN,tr|Q53YY1|Q53YY1_HUMAN,tr|Q59EP2|Q59EP2_HUMAN,tr|Q86U78|Q86U78_HUMAN	53066.7	1	11	ADSQAQLLLSTVVGVFTAPGLHLK	95.9	822.486	2464.44	2465.38	27.15
5		Angiotensinogen variant (Fragment) OS=Homo sapiens PE=2 SV=1	AGT	tr|Q53GY3|Q53GY3_HUMAN,tr|Q53YY1|Q53YY1_HUMAN,tr|Q59EP2|Q59EP2_HUMAN,tr|Q86U78|Q86U78_HUMAN	53066.7	1	11	ADSQAQLLLSTVVGVFTAPGLHLK	96.8	822.487	2464.44	2465.38	27.91
5		Angiotensinogen variant (Fragment) OS=Homo sapiens PE=2 SV=1	AGT	tr|Q53GY3|Q53GY3_HUMAN,tr|Q53YY1|Q53YY1_HUMAN,tr|Q59EP2|Q59EP2_HUMAN,tr|Q86U78|Q86U78_HUMAN	53066.7	1	11	ADSQAQLLLSTVVGVFTAPGLHLK	97.1	822.487	2464.44	2465.38	28.46
5		Angiotensinogen variant (Fragment) OS=Homo sapiens PE=2 SV=1	AGT	tr|Q53GY3|Q53GY3_HUMAN,tr|Q53YY1|Q53YY1_HUMAN,tr|Q59EP2|Q59EP2_HUMAN,tr|Q86U78|Q86U78_HUMAN	53066.7	1	11	ADSQAQLLLSTVVGVFTAPGLHLK	97.2	822.487	2464.44	2465.38	28.62
5		Angiotensinogen variant (Fragment) OS=Homo sapiens PE=2 SV=1	AGT	tr|Q53GY3|Q53GY3_HUMAN,tr|Q53YY1|Q53YY1_HUMAN,tr|Q59EP2|Q59EP2_HUMAN,tr|Q86U78|Q86U78_HUMAN	53066.7	1	11	ADSQAQLLLSTVVGVFTAPGLHLK	95.9	822.495	2464.46	2465.38	37.6
5		Angiotensinogen variant (Fragment) OS=Homo sapiens PE=2 SV=1	AGT	tr|Q53GY3|Q53GY3_HUMAN,tr|Q53YY1|Q53YY1_HUMAN,tr|Q59EP2|Q59EP2_HUMAN,tr|Q86U78|Q86U78_HUMAN	53066.7	1	11	ADSQAQLLLSTVVGVFTAPGLHLK	99.4	822.486	2464.44	2465.38	27.55
5		Angiotensinogen variant (Fragment) OS=Homo sapiens PE=2 SV=1	AGT	tr|Q53GY3|Q53GY3_HUMAN,tr|Q53YY1|Q53YY1_HUMAN,tr|Q59EP2|Q59EP2_HUMAN,tr|Q86U78|Q86U78_HUMAN	53066.7	1	11	ADSQAQLLLSTVVGVFTAPGLHLK	101	822.485	2464.43	2465.38	26.25
5		Angiotensinogen variant (Fragment) OS=Homo sapiens PE=2 SV=1	AGT	tr|Q53GY3|Q53GY3_HUMAN,tr|Q53YY1|Q53YY1_HUMAN,tr|Q59EP2|Q59EP2_HUMAN,tr|Q86U78|Q86U78_HUMAN	53066.7	1	11	ADSQAQLLLSTVVGVFTAPGLHLK	103	822.486	2464.44	2465.38	27.72
5		Angiotensinogen variant (Fragment) OS=Homo sapiens PE=2 SV=1	AGT	tr|Q53GY3|Q53GY3_HUMAN,tr|Q53YY1|Q53YY1_HUMAN,tr|Q59EP2|Q59EP2_HUMAN,tr|Q86U78|Q86U78_HUMAN	53066.7	1	11	ADSQAQLLLSTVVGVFTAPGLHLK	104	822.487	2464.44	2465.38	27.81
5		Angiotensinogen variant (Fragment) OS=Homo sapiens PE=2 SV=1	AGT	tr|Q53GY3|Q53GY3_HUMAN,tr|Q53YY1|Q53YY1_HUMAN,tr|Q59EP2|Q59EP2_HUMAN,tr|Q86U78|Q86U78_HUMAN	53066.7	1	11	ADSQAQLLLSTVVGVFTAPGLHLK	104	822.486	2464.44	2465.38	27.76
5		Angiotensinogen variant (Fragment) OS=Homo sapiens PE=2 SV=1	AGT	tr|Q53GY3|Q53GY3_HUMAN,tr|Q53YY1|Q53YY1_HUMAN,tr|Q59EP2|Q59EP2_HUMAN,tr|Q86U78|Q86U78_HUMAN	53066.7	1	11	ADSQAQLLLSTVVGVFTAPGLHLK	107	822.488	2464.44	2465.38	29.34
5		Angiotensinogen variant (Fragment) OS=Homo sapiens PE=2 SV=1	AGT	tr|Q53GY3|Q53GY3_HUMAN,tr|Q53YY1|Q53YY1_HUMAN,tr|Q59EP2|Q59EP2_HUMAN,tr|Q86U78|Q86U78_HUMAN	53066.7	1	11	ALQDQLVLVAAK	58.5	634.894	1267.77	1268.76	18.43
5		Angiotensinogen variant (Fragment) OS=Homo sapiens PE=2 SV=1	AGT	tr|Q53GY3|Q53GY3_HUMAN,tr|Q53YY1|Q53YY1_HUMAN,tr|Q59EP2|Q59EP2_HUMAN,tr|Q86U78|Q86U78_HUMAN	53066.7	1	11	ALQDQLVLVAAK	58.9	634.894	1267.77	1268.76	17.57
5		Angiotensinogen variant (Fragment) OS=Homo sapiens PE=2 SV=1	AGT	tr|Q53GY3|Q53GY3_HUMAN,tr|Q53YY1|Q53YY1_HUMAN,tr|Q59EP2|Q59EP2_HUMAN,tr|Q86U78|Q86U78_HUMAN	53066.7	1	11	ALQDQLVLVAAK	58.9	634.894	1267.77	1268.76	17.86
5		Angiotensinogen variant (Fragment) OS=Homo sapiens PE=2 SV=1	AGT	tr|Q53GY3|Q53GY3_HUMAN,tr|Q53YY1|Q53YY1_HUMAN,tr|Q59EP2|Q59EP2_HUMAN,tr|Q86U78|Q86U78_HUMAN	53066.7	1	11	ALQDQLVLVAAK	58.9	634.893	1267.77	1268.76	17.29
5		Angiotensinogen variant (Fragment) OS=Homo sapiens PE=2 SV=1	AGT	tr|Q53GY3|Q53GY3_HUMAN,tr|Q53YY1|Q53YY1_HUMAN,tr|Q59EP2|Q59EP2_HUMAN,tr|Q86U78|Q86U78_HUMAN	53066.7	1	11	ALQDQLVLVAAK	60.6	634.895	1267.78	1268.76	19.77
5		Angiotensinogen variant (Fragment) OS=Homo sapiens PE=2 SV=1	AGT	tr|Q53GY3|Q53GY3_HUMAN,tr|Q53YY1|Q53YY1_HUMAN,tr|Q59EP2|Q59EP2_HUMAN,tr|Q86U78|Q86U78_HUMAN	53066.7	1	11	ALQDQLVLVAAK	65.8	634.893	1267.77	1268.76	16.83
5		Angiotensinogen variant (Fragment) OS=Homo sapiens PE=2 SV=1	AGT	tr|Q53GY3|Q53GY3_HUMAN,tr|Q53YY1|Q53YY1_HUMAN,tr|Q59EP2|Q59EP2_HUMAN,tr|Q86U78|Q86U78_HUMAN	53066.7	1	11	ALQDQLVLVAAK	69	634.893	1267.77	1268.76	17.26
5		Angiotensinogen variant (Fragment) OS=Homo sapiens PE=2 SV=1	AGT	tr|Q53GY3|Q53GY3_HUMAN,tr|Q53YY1|Q53YY1_HUMAN,tr|Q59EP2|Q59EP2_HUMAN,tr|Q86U78|Q86U78_HUMAN	53066.7	1	11	ALQDQLVLVAAK	73.3	634.894	1267.77	1268.76	18.74
5		Angiotensinogen variant (Fragment) OS=Homo sapiens PE=2 SV=1	AGT	tr|Q53GY3|Q53GY3_HUMAN,tr|Q53YY1|Q53YY1_HUMAN,tr|Q59EP2|Q59EP2_HUMAN,tr|Q86U78|Q86U78_HUMAN	53066.7	1	11	ALQDQLVLVAAK	73.3	634.893	1267.77	1268.76	17.27
5		Angiotensinogen variant (Fragment) OS=Homo sapiens PE=2 SV=1	AGT	tr|Q53GY3|Q53GY3_HUMAN,tr|Q53YY1|Q53YY1_HUMAN,tr|Q59EP2|Q59EP2_HUMAN,tr|Q86U78|Q86U78_HUMAN	53066.7	1	11	ALQDQLVLVAAK	73.3	634.894	1267.77	1268.76	18.33
5		Angiotensinogen variant (Fragment) OS=Homo sapiens PE=2 SV=1	AGT	tr|Q53GY3|Q53GY3_HUMAN,tr|Q53YY1|Q53YY1_HUMAN,tr|Q59EP2|Q59EP2_HUMAN,tr|Q86U78|Q86U78_HUMAN	53066.7	1	11	ALQDQLVLVAAK	73.3	634.894	1267.77	1268.76	19.09
5		Angiotensinogen variant (Fragment) OS=Homo sapiens PE=2 SV=1	AGT	tr|Q53GY3|Q53GY3_HUMAN,tr|Q53YY1|Q53YY1_HUMAN,tr|Q59EP2|Q59EP2_HUMAN,tr|Q86U78|Q86U78_HUMAN	53066.7	1	11	ALQDQLVLVAAK	73.3	634.895	1267.78	1268.76	19.66
5		Angiotensinogen variant (Fragment) OS=Homo sapiens PE=2 SV=1	AGT	tr|Q53GY3|Q53GY3_HUMAN,tr|Q53YY1|Q53YY1_HUMAN,tr|Q59EP2|Q59EP2_HUMAN,tr|Q86U78|Q86U78_HUMAN	53066.7	1	11	ALQDQLVLVAAK	75.6	634.894	1267.77	1268.76	18.39
5		Angiotensinogen variant (Fragment) OS=Homo sapiens PE=2 SV=1	AGT	tr|Q53GY3|Q53GY3_HUMAN,tr|Q53YY1|Q53YY1_HUMAN,tr|Q59EP2|Q59EP2_HUMAN,tr|Q86U78|Q86U78_HUMAN	53066.7	1	11	ALQDQLVLVAAK	75.8	634.894	1267.77	1268.76	17.86
5		Angiotensinogen variant (Fragment) OS=Homo sapiens PE=2 SV=1	AGT	tr|Q53GY3|Q53GY3_HUMAN,tr|Q53YY1|Q53YY1_HUMAN,tr|Q59EP2|Q59EP2_HUMAN,tr|Q86U78|Q86U78_HUMAN	53066.7	1	11	ALQDQLVLVAAK	75.8	634.894	1267.77	1268.76	18.28
5		Angiotensinogen variant (Fragment) OS=Homo sapiens PE=2 SV=1	AGT	tr|Q53GY3|Q53GY3_HUMAN,tr|Q53YY1|Q53YY1_HUMAN,tr|Q59EP2|Q59EP2_HUMAN,tr|Q86U78|Q86U78_HUMAN	53066.7	1	11	ALQDQLVLVAAK	75.9	634.893	1267.77	1268.76	17.16
5		Angiotensinogen variant (Fragment) OS=Homo sapiens PE=2 SV=1	AGT	tr|Q53GY3|Q53GY3_HUMAN,tr|Q53YY1|Q53YY1_HUMAN,tr|Q59EP2|Q59EP2_HUMAN,tr|Q86U78|Q86U78_HUMAN	53066.7	1	11	ALQDQLVLVAAK	75.9	634.895	1267.78	1268.76	20.24
5		Angiotensinogen variant (Fragment) OS=Homo sapiens PE=2 SV=1	AGT	tr|Q53GY3|Q53GY3_HUMAN,tr|Q53YY1|Q53YY1_HUMAN,tr|Q59EP2|Q59EP2_HUMAN,tr|Q86U78|Q86U78_HUMAN	53066.7	1	11	ALQDQLVLVAAK	78.1	634.894	1267.77	1268.76	18.03
5		Angiotensinogen variant (Fragment) OS=Homo sapiens PE=2 SV=1	AGT	tr|Q53GY3|Q53GY3_HUMAN,tr|Q53YY1|Q53YY1_HUMAN,tr|Q59EP2|Q59EP2_HUMAN,tr|Q86U78|Q86U78_HUMAN	53066.7	1	11	ALQDQLVLVAAK	78.4	634.894	1267.77	1268.76	18.77
5		Angiotensinogen variant (Fragment) OS=Homo sapiens PE=2 SV=1	AGT	tr|Q53GY3|Q53GY3_HUMAN,tr|Q53YY1|Q53YY1_HUMAN,tr|Q59EP2|Q59EP2_HUMAN,tr|Q86U78|Q86U78_HUMAN	53066.7	1	11	ALQDQLVLVAAK	78.4	634.894	1267.77	1268.76	18.46
5		Angiotensinogen variant (Fragment) OS=Homo sapiens PE=2 SV=1	AGT	tr|Q53GY3|Q53GY3_HUMAN,tr|Q53YY1|Q53YY1_HUMAN,tr|Q59EP2|Q59EP2_HUMAN,tr|Q86U78|Q86U78_HUMAN	53066.7	1	11	ALQDQLVLVAAK	78.4	634.895	1267.77	1268.76	19.23
5		Angiotensinogen variant (Fragment) OS=Homo sapiens PE=2 SV=1	AGT	tr|Q53GY3|Q53GY3_HUMAN,tr|Q53YY1|Q53YY1_HUMAN,tr|Q59EP2|Q59EP2_HUMAN,tr|Q86U78|Q86U78_HUMAN	53066.7	1	11	ALQDQLVLVAAK	80.9	634.894	1267.77	1268.76	19.2
5		Angiotensinogen variant (Fragment) OS=Homo sapiens PE=2 SV=1	AGT	tr|Q53GY3|Q53GY3_HUMAN,tr|Q53YY1|Q53YY1_HUMAN,tr|Q59EP2|Q59EP2_HUMAN,tr|Q86U78|Q86U78_HUMAN	53066.7	1	11	ALQDQLVLVAAK	83.8	634.893	1267.77	1268.76	17.07
5		Angiotensinogen variant (Fragment) OS=Homo sapiens PE=2 SV=1	AGT	tr|Q53GY3|Q53GY3_HUMAN,tr|Q53YY1|Q53YY1_HUMAN,tr|Q59EP2|Q59EP2_HUMAN,tr|Q86U78|Q86U78_HUMAN	53066.7	1	11	ALQDQLVLVAAK	88.9	634.893	1267.77	1268.76	17.46
5		Angiotensinogen variant (Fragment) OS=Homo sapiens PE=2 SV=1	AGT	tr|Q53GY3|Q53GY3_HUMAN,tr|Q53YY1|Q53YY1_HUMAN,tr|Q59EP2|Q59EP2_HUMAN,tr|Q86U78|Q86U78_HUMAN	53066.7	1	11	DPTFIPAPIQAK	31.3	649.373	1296.73	1297.72	18
5		Angiotensinogen variant (Fragment) OS=Homo sapiens PE=2 SV=1	AGT	tr|Q53GY3|Q53GY3_HUMAN,tr|Q53YY1|Q53YY1_HUMAN,tr|Q59EP2|Q59EP2_HUMAN,tr|Q86U78|Q86U78_HUMAN	53066.7	1	11	DPTFIPAPIQAK	34.3	649.373	1296.73	1297.72	18.05
5		Angiotensinogen variant (Fragment) OS=Homo sapiens PE=2 SV=1	AGT	tr|Q53GY3|Q53GY3_HUMAN,tr|Q53YY1|Q53YY1_HUMAN,tr|Q59EP2|Q59EP2_HUMAN,tr|Q86U78|Q86U78_HUMAN	53066.7	1	11	DPTFIPAPIQAK	34.4	649.373	1296.73	1297.72	18.55
5		Angiotensinogen variant (Fragment) OS=Homo sapiens PE=2 SV=1	AGT	tr|Q53GY3|Q53GY3_HUMAN,tr|Q53YY1|Q53YY1_HUMAN,tr|Q59EP2|Q59EP2_HUMAN,tr|Q86U78|Q86U78_HUMAN	53066.7	1	11	DPTFIPAPIQAK	34.4	649.373	1296.73	1297.72	17.92
5		Angiotensinogen variant (Fragment) OS=Homo sapiens PE=2 SV=1	AGT	tr|Q53GY3|Q53GY3_HUMAN,tr|Q53YY1|Q53YY1_HUMAN,tr|Q59EP2|Q59EP2_HUMAN,tr|Q86U78|Q86U78_HUMAN	53066.7	1	11	DPTFIPAPIQAK	34.3	649.374	1296.73	1297.72	19.11
5		Angiotensinogen variant (Fragment) OS=Homo sapiens PE=2 SV=1	AGT	tr|Q53GY3|Q53GY3_HUMAN,tr|Q53YY1|Q53YY1_HUMAN,tr|Q59EP2|Q59EP2_HUMAN,tr|Q86U78|Q86U78_HUMAN	53066.7	1	11	DPTFIPAPIQAK	34.3	649.374	1296.73	1297.72	18.91
5		Angiotensinogen variant (Fragment) OS=Homo sapiens PE=2 SV=1	AGT	tr|Q53GY3|Q53GY3_HUMAN,tr|Q53YY1|Q53YY1_HUMAN,tr|Q59EP2|Q59EP2_HUMAN,tr|Q86U78|Q86U78_HUMAN	53066.7	1	11	DPTFIPAPIQAK	34.3	649.374	1296.73	1297.72	19.86
5		Angiotensinogen variant (Fragment) OS=Homo sapiens PE=2 SV=1	AGT	tr|Q53GY3|Q53GY3_HUMAN,tr|Q53YY1|Q53YY1_HUMAN,tr|Q59EP2|Q59EP2_HUMAN,tr|Q86U78|Q86U78_HUMAN	53066.7	1	11	DPTFIPAPIQAK	38.6	649.372	1296.73	1297.72	16.57
5		Angiotensinogen variant (Fragment) OS=Homo sapiens PE=2 SV=1	AGT	tr|Q53GY3|Q53GY3_HUMAN,tr|Q53YY1|Q53YY1_HUMAN,tr|Q59EP2|Q59EP2_HUMAN,tr|Q86U78|Q86U78_HUMAN	53066.7	1	11	DPTFIPAPIQAK	38.6	649.373	1296.73	1297.72	18.49
5		Angiotensinogen variant (Fragment) OS=Homo sapiens PE=2 SV=1	AGT	tr|Q53GY3|Q53GY3_HUMAN,tr|Q53YY1|Q53YY1_HUMAN,tr|Q59EP2|Q59EP2_HUMAN,tr|Q86U78|Q86U78_HUMAN	53066.7	1	11	DPTFIPAPIQAK	38.6	649.373	1296.73	1297.72	17.44
5		Angiotensinogen variant (Fragment) OS=Homo sapiens PE=2 SV=1	AGT	tr|Q53GY3|Q53GY3_HUMAN,tr|Q53YY1|Q53YY1_HUMAN,tr|Q59EP2|Q59EP2_HUMAN,tr|Q86U78|Q86U78_HUMAN	53066.7	1	11	DPTFIPAPIQAK	38.6	649.373	1296.73	1297.72	17.63
5		Angiotensinogen variant (Fragment) OS=Homo sapiens PE=2 SV=1	AGT	tr|Q53GY3|Q53GY3_HUMAN,tr|Q53YY1|Q53YY1_HUMAN,tr|Q59EP2|Q59EP2_HUMAN,tr|Q86U78|Q86U78_HUMAN	53066.7	1	11	DPTFIPAPIQAK	38.6	649.373	1296.73	1297.72	18.51
5		Angiotensinogen variant (Fragment) OS=Homo sapiens PE=2 SV=1	AGT	tr|Q53GY3|Q53GY3_HUMAN,tr|Q53YY1|Q53YY1_HUMAN,tr|Q59EP2|Q59EP2_HUMAN,tr|Q86U78|Q86U78_HUMAN	53066.7	1	11	DPTFIPAPIQAK	38.6	649.373	1296.73	1297.72	18.05
5		Angiotensinogen variant (Fragment) OS=Homo sapiens PE=2 SV=1	AGT	tr|Q53GY3|Q53GY3_HUMAN,tr|Q53YY1|Q53YY1_HUMAN,tr|Q59EP2|Q59EP2_HUMAN,tr|Q86U78|Q86U78_HUMAN	53066.7	1	11	DPTFIPAPIQAK	38.6	649.373	1296.73	1297.72	17.35
5		Angiotensinogen variant (Fragment) OS=Homo sapiens PE=2 SV=1	AGT	tr|Q53GY3|Q53GY3_HUMAN,tr|Q53YY1|Q53YY1_HUMAN,tr|Q59EP2|Q59EP2_HUMAN,tr|Q86U78|Q86U78_HUMAN	53066.7	1	11	DPTFIPAPIQAK	38.6	649.372	1296.73	1297.72	16.86
5		Angiotensinogen variant (Fragment) OS=Homo sapiens PE=2 SV=1	AGT	tr|Q53GY3|Q53GY3_HUMAN,tr|Q53YY1|Q53YY1_HUMAN,tr|Q59EP2|Q59EP2_HUMAN,tr|Q86U78|Q86U78_HUMAN	53066.7	1	11	DPTFIPAPIQAK	38.6	649.373	1296.73	1297.72	18.45
5		Angiotensinogen variant (Fragment) OS=Homo sapiens PE=2 SV=1	AGT	tr|Q53GY3|Q53GY3_HUMAN,tr|Q53YY1|Q53YY1_HUMAN,tr|Q59EP2|Q59EP2_HUMAN,tr|Q86U78|Q86U78_HUMAN	53066.7	1	11	DPTFIPAPIQAK	38.6	649.373	1296.73	1297.72	17.69
5		Angiotensinogen variant (Fragment) OS=Homo sapiens PE=2 SV=1	AGT	tr|Q53GY3|Q53GY3_HUMAN,tr|Q53YY1|Q53YY1_HUMAN,tr|Q59EP2|Q59EP2_HUMAN,tr|Q86U78|Q86U78_HUMAN	53066.7	1	11	DPTFIPAPIQAK	38.6	649.373	1296.73	1297.72	17.97
5		Angiotensinogen variant (Fragment) OS=Homo sapiens PE=2 SV=1	AGT	tr|Q53GY3|Q53GY3_HUMAN,tr|Q53YY1|Q53YY1_HUMAN,tr|Q59EP2|Q59EP2_HUMAN,tr|Q86U78|Q86U78_HUMAN	53066.7	1	11	DPTFIPAPIQAK	38.6	649.374	1296.73	1297.72	19.03
5		Angiotensinogen variant (Fragment) OS=Homo sapiens PE=2 SV=1	AGT	tr|Q53GY3|Q53GY3_HUMAN,tr|Q53YY1|Q53YY1_HUMAN,tr|Q59EP2|Q59EP2_HUMAN,tr|Q86U78|Q86U78_HUMAN	53066.7	1	11	DPTFIPAPIQAK	38.6	649.374	1296.73	1297.72	18.86
5		Angiotensinogen variant (Fragment) OS=Homo sapiens PE=2 SV=1	AGT	tr|Q53GY3|Q53GY3_HUMAN,tr|Q53YY1|Q53YY1_HUMAN,tr|Q59EP2|Q59EP2_HUMAN,tr|Q86U78|Q86U78_HUMAN	53066.7	1	11	DPTFIPAPIQAK	38.6	649.375	1296.73	1297.72	20.28
5		Angiotensinogen variant (Fragment) OS=Homo sapiens PE=2 SV=1	AGT	tr|Q53GY3|Q53GY3_HUMAN,tr|Q53YY1|Q53YY1_HUMAN,tr|Q59EP2|Q59EP2_HUMAN,tr|Q86U78|Q86U78_HUMAN	53066.7	1	11	DPTFIPAPIQAK	38.6	649.374	1296.73	1297.72	19.23
5		Angiotensinogen variant (Fragment) OS=Homo sapiens PE=2 SV=1	AGT	tr|Q53GY3|Q53GY3_HUMAN,tr|Q53YY1|Q53YY1_HUMAN,tr|Q59EP2|Q59EP2_HUMAN,tr|Q86U78|Q86U78_HUMAN	53066.7	1	11	DPTFIPAPIQAK	38.6	649.374	1296.73	1297.72	19.52
5		Angiotensinogen variant (Fragment) OS=Homo sapiens PE=2 SV=1	AGT	tr|Q53GY3|Q53GY3_HUMAN,tr|Q53YY1|Q53YY1_HUMAN,tr|Q59EP2|Q59EP2_HUMAN,tr|Q86U78|Q86U78_HUMAN	53066.7	1	11	DPTFIPAPIQAK	38.6	649.374	1296.73	1297.72	19.63
5		Angiotensinogen variant (Fragment) OS=Homo sapiens PE=2 SV=1	AGT	tr|Q53GY3|Q53GY3_HUMAN,tr|Q53YY1|Q53YY1_HUMAN,tr|Q59EP2|Q59EP2_HUMAN,tr|Q86U78|Q86U78_HUMAN	53066.7	1	11	FMQAVTGWK	56.8	534.278	1066.54	1067.53	12.68
5		Angiotensinogen variant (Fragment) OS=Homo sapiens PE=2 SV=1	AGT	tr|Q53GY3|Q53GY3_HUMAN,tr|Q53YY1|Q53YY1_HUMAN,tr|Q59EP2|Q59EP2_HUMAN,tr|Q86U78|Q86U78_HUMAN	53066.7	1	11	FMQAVTGWK	56.8	534.277	1066.54	1067.53	12.42
5		Angiotensinogen variant (Fragment) OS=Homo sapiens PE=2 SV=1	AGT	tr|Q53GY3|Q53GY3_HUMAN,tr|Q53YY1|Q53YY1_HUMAN,tr|Q59EP2|Q59EP2_HUMAN,tr|Q86U78|Q86U78_HUMAN	53066.7	1	11	FMQAVTGWK	56.8	534.278	1066.54	1067.53	13.66
5		Angiotensinogen variant (Fragment) OS=Homo sapiens PE=2 SV=1	AGT	tr|Q53GY3|Q53GY3_HUMAN,tr|Q53YY1|Q53YY1_HUMAN,tr|Q59EP2|Q59EP2_HUMAN,tr|Q86U78|Q86U78_HUMAN	53066.7	1	11	FMQAVTGWK	56.9	534.278	1066.54	1067.53	14.16
5		Angiotensinogen variant (Fragment) OS=Homo sapiens PE=2 SV=1	AGT	tr|Q53GY3|Q53GY3_HUMAN,tr|Q53YY1|Q53YY1_HUMAN,tr|Q59EP2|Q59EP2_HUMAN,tr|Q86U78|Q86U78_HUMAN	53066.7	1	11	FMQAVTGWK	56.9	534.278	1066.54	1067.53	12.89
5		Angiotensinogen variant (Fragment) OS=Homo sapiens PE=2 SV=1	AGT	tr|Q53GY3|Q53GY3_HUMAN,tr|Q53YY1|Q53YY1_HUMAN,tr|Q59EP2|Q59EP2_HUMAN,tr|Q86U78|Q86U78_HUMAN	53066.7	1	11	FMQAVTGWK	56.9	534.278	1066.54	1067.53	14.24
5		Angiotensinogen variant (Fragment) OS=Homo sapiens PE=2 SV=1	AGT	tr|Q53GY3|Q53GY3_HUMAN,tr|Q53YY1|Q53YY1_HUMAN,tr|Q59EP2|Q59EP2_HUMAN,tr|Q86U78|Q86U78_HUMAN	53066.7	1	11	FMQAVTGWK	56.9	534.279	1066.54	1067.53	16
5		Angiotensinogen variant (Fragment) OS=Homo sapiens PE=2 SV=1	AGT	tr|Q53GY3|Q53GY3_HUMAN,tr|Q53YY1|Q53YY1_HUMAN,tr|Q59EP2|Q59EP2_HUMAN,tr|Q86U78|Q86U78_HUMAN	53066.7	1	11	FMQAVTGWK	56.9	534.277	1066.54	1067.53	12.14
5		Angiotensinogen variant (Fragment) OS=Homo sapiens PE=2 SV=1	AGT	tr|Q53GY3|Q53GY3_HUMAN,tr|Q53YY1|Q53YY1_HUMAN,tr|Q59EP2|Q59EP2_HUMAN,tr|Q86U78|Q86U78_HUMAN	53066.7	1	11	FMQAVTGWK	70	534.279	1066.54	1067.53	14.59
5		Angiotensinogen variant (Fragment) OS=Homo sapiens PE=2 SV=1	AGT	tr|Q53GY3|Q53GY3_HUMAN,tr|Q53YY1|Q53YY1_HUMAN,tr|Q59EP2|Q59EP2_HUMAN,tr|Q86U78|Q86U78_HUMAN	53066.7	1	11	FMQAVTGWK	70	534.279	1066.54	1067.53	14.97
5		Angiotensinogen variant (Fragment) OS=Homo sapiens PE=2 SV=1	AGT	tr|Q53GY3|Q53GY3_HUMAN,tr|Q53YY1|Q53YY1_HUMAN,tr|Q59EP2|Q59EP2_HUMAN,tr|Q86U78|Q86U78_HUMAN	53066.7	1	11	FMQAVTGWK	70	534.279	1066.54	1067.53	14.91
5		Angiotensinogen variant (Fragment) OS=Homo sapiens PE=2 SV=1	AGT	tr|Q53GY3|Q53GY3_HUMAN,tr|Q53YY1|Q53YY1_HUMAN,tr|Q59EP2|Q59EP2_HUMAN,tr|Q86U78|Q86U78_HUMAN	53066.7	1	11	FMQAVTGWK	70	534.278	1066.54	1067.53	13.99
5		Angiotensinogen variant (Fragment) OS=Homo sapiens PE=2 SV=1	AGT	tr|Q53GY3|Q53GY3_HUMAN,tr|Q53YY1|Q53YY1_HUMAN,tr|Q59EP2|Q59EP2_HUMAN,tr|Q86U78|Q86U78_HUMAN	53066.7	1	11	FMQAVTGWK	70.1	534.279	1066.54	1067.53	14.52
5		Angiotensinogen variant (Fragment) OS=Homo sapiens PE=2 SV=1	AGT	tr|Q53GY3|Q53GY3_HUMAN,tr|Q53YY1|Q53YY1_HUMAN,tr|Q59EP2|Q59EP2_HUMAN,tr|Q86U78|Q86U78_HUMAN	53066.7	1	11	FMQAVTGWK	70.1	534.278	1066.54	1067.53	13.34
5		Angiotensinogen variant (Fragment) OS=Homo sapiens PE=2 SV=1	AGT	tr|Q53GY3|Q53GY3_HUMAN,tr|Q53YY1|Q53YY1_HUMAN,tr|Q59EP2|Q59EP2_HUMAN,tr|Q86U78|Q86U78_HUMAN	53066.7	1	11	FMQAVTGWK	70.1	534.278	1066.54	1067.53	12.89
5		Angiotensinogen variant (Fragment) OS=Homo sapiens PE=2 SV=1	AGT	tr|Q53GY3|Q53GY3_HUMAN,tr|Q53YY1|Q53YY1_HUMAN,tr|Q59EP2|Q59EP2_HUMAN,tr|Q86U78|Q86U78_HUMAN	53066.7	1	11	FMQAVTGWK	70.1	534.278	1066.54	1067.53	13.34
5		Angiotensinogen variant (Fragment) OS=Homo sapiens PE=2 SV=1	AGT	tr|Q53GY3|Q53GY3_HUMAN,tr|Q53YY1|Q53YY1_HUMAN,tr|Q59EP2|Q59EP2_HUMAN,tr|Q86U78|Q86U78_HUMAN	53066.7	1	11	FMQAVTGWK	70.1	534.278	1066.54	1067.53	12.57
5		Angiotensinogen variant (Fragment) OS=Homo sapiens PE=2 SV=1	AGT	tr|Q53GY3|Q53GY3_HUMAN,tr|Q53YY1|Q53YY1_HUMAN,tr|Q59EP2|Q59EP2_HUMAN,tr|Q86U78|Q86U78_HUMAN	53066.7	1	11	FMQAVTGWK	70.1	534.278	1066.54	1067.53	12.79
5		Angiotensinogen variant (Fragment) OS=Homo sapiens PE=2 SV=1	AGT	tr|Q53GY3|Q53GY3_HUMAN,tr|Q53YY1|Q53YY1_HUMAN,tr|Q59EP2|Q59EP2_HUMAN,tr|Q86U78|Q86U78_HUMAN	53066.7	1	11	FMQAVTGWK	70.1	534.278	1066.54	1067.53	12.83
5		Angiotensinogen variant (Fragment) OS=Homo sapiens PE=2 SV=1	AGT	tr|Q53GY3|Q53GY3_HUMAN,tr|Q53YY1|Q53YY1_HUMAN,tr|Q59EP2|Q59EP2_HUMAN,tr|Q86U78|Q86U78_HUMAN	53066.7	1	11	FMQAVTGWK	70.1	534.278	1066.54	1067.53	13.62
5		Angiotensinogen variant (Fragment) OS=Homo sapiens PE=2 SV=1	AGT	tr|Q53GY3|Q53GY3_HUMAN,tr|Q53YY1|Q53YY1_HUMAN,tr|Q59EP2|Q59EP2_HUMAN,tr|Q86U78|Q86U78_HUMAN	53066.7	1	11	LQAILGVPWK	58.6	562.859	1123.7	1124.68	24.47
5		Angiotensinogen variant (Fragment) OS=Homo sapiens PE=2 SV=1	AGT	tr|Q53GY3|Q53GY3_HUMAN,tr|Q53YY1|Q53YY1_HUMAN,tr|Q59EP2|Q59EP2_HUMAN,tr|Q86U78|Q86U78_HUMAN	53066.7	1	11	qPFVQGLALYTPVVLPR	36	941.069	1880.12	1881.06	36.02	n-term: Gln->pyro-Glu (-17.03)
5		Angiotensinogen variant (Fragment) OS=Homo sapiens PE=2 SV=1	AGT	tr|Q53GY3|Q53GY3_HUMAN,tr|Q53YY1|Q53YY1_HUMAN,tr|Q59EP2|Q59EP2_HUMAN,tr|Q86U78|Q86U78_HUMAN	53066.7	1	11	qPFVQGLALYTPVVLPR	41.3	941.067	1880.12	1881.06	33.63	n-term: Gln->pyro-Glu (-17.03)
5		Angiotensinogen variant (Fragment) OS=Homo sapiens PE=2 SV=1	AGT	tr|Q53GY3|Q53GY3_HUMAN,tr|Q53YY1|Q53YY1_HUMAN,tr|Q59EP2|Q59EP2_HUMAN,tr|Q86U78|Q86U78_HUMAN	53066.7	1	11	qPFVQGLALYTPVVLPR	47.8	941.067	1880.12	1881.06	33.28	n-term: Gln->pyro-Glu (-17.03)
5		Angiotensinogen variant (Fragment) OS=Homo sapiens PE=2 SV=1	AGT	tr|Q53GY3|Q53GY3_HUMAN,tr|Q53YY1|Q53YY1_HUMAN,tr|Q59EP2|Q59EP2_HUMAN,tr|Q86U78|Q86U78_HUMAN	53066.7	1	11	qPFVQGLALYTPVVLPR	48.9	941.071	1880.13	1881.06	38.16	n-term: Gln->pyro-Glu (-17.03)
5		Angiotensinogen variant (Fragment) OS=Homo sapiens PE=2 SV=1	AGT	tr|Q53GY3|Q53GY3_HUMAN,tr|Q53YY1|Q53YY1_HUMAN,tr|Q59EP2|Q59EP2_HUMAN,tr|Q86U78|Q86U78_HUMAN	53066.7	1	11	QPFVQGLALYTPVVLPR	71.8	949.577	1897.14	1898.09	29.89
5		Angiotensinogen variant (Fragment) OS=Homo sapiens PE=2 SV=1	AGT	tr|Q53GY3|Q53GY3_HUMAN,tr|Q53YY1|Q53YY1_HUMAN,tr|Q59EP2|Q59EP2_HUMAN,tr|Q86U78|Q86U78_HUMAN	53066.7	1	11	QPFVQGLALYTPVVLPR	86	949.576	1897.14	1898.09	28.76
5		Angiotensinogen variant (Fragment) OS=Homo sapiens PE=2 SV=1	AGT	tr|Q53GY3|Q53GY3_HUMAN,tr|Q53YY1|Q53YY1_HUMAN,tr|Q59EP2|Q59EP2_HUMAN,tr|Q86U78|Q86U78_HUMAN	53066.7	1	11	QPFVQGLALYTPVVLPR	100	949.582	1897.15	1898.09	34.59
5		Angiotensinogen variant (Fragment) OS=Homo sapiens PE=2 SV=1	AGT	tr|Q53GY3|Q53GY3_HUMAN,tr|Q53YY1|Q53YY1_HUMAN,tr|Q59EP2|Q59EP2_HUMAN,tr|Q86U78|Q86U78_HUMAN	53066.7	1	11	SLDFTELDVAAEK	95	719.375	1436.74	1437.71	22.56
5		Angiotensinogen variant (Fragment) OS=Homo sapiens PE=2 SV=1	AGT	tr|Q53GY3|Q53GY3_HUMAN,tr|Q53YY1|Q53YY1_HUMAN,tr|Q59EP2|Q59EP2_HUMAN,tr|Q86U78|Q86U78_HUMAN	53066.7	1	11	SLDFTELDVAAEK	98.7	719.376	1436.74	1437.71	23.09
5		Angiotensinogen variant (Fragment) OS=Homo sapiens PE=2 SV=1	AGT	tr|Q53GY3|Q53GY3_HUMAN,tr|Q53YY1|Q53YY1_HUMAN,tr|Q59EP2|Q59EP2_HUMAN,tr|Q86U78|Q86U78_HUMAN	53066.7	1	11	SLDFTELDVAAEK	105	719.376	1436.74	1437.71	23.51
5		Angiotensinogen variant (Fragment) OS=Homo sapiens PE=2 SV=1	AGT	tr|Q53GY3|Q53GY3_HUMAN,tr|Q53YY1|Q53YY1_HUMAN,tr|Q59EP2|Q59EP2_HUMAN,tr|Q86U78|Q86U78_HUMAN	53066.7	1	11	SLDFTELDVAAEK	105	719.376	1436.74	1437.71	24.15
5		Angiotensinogen variant (Fragment) OS=Homo sapiens PE=2 SV=1	AGT	tr|Q53GY3|Q53GY3_HUMAN,tr|Q53YY1|Q53YY1_HUMAN,tr|Q59EP2|Q59EP2_HUMAN,tr|Q86U78|Q86U78_HUMAN	53066.7	1	11	SLDFTELDVAAEK	105	719.376	1436.74	1437.71	23.31
5		Angiotensinogen variant (Fragment) OS=Homo sapiens PE=2 SV=1	AGT	tr|Q53GY3|Q53GY3_HUMAN,tr|Q53YY1|Q53YY1_HUMAN,tr|Q59EP2|Q59EP2_HUMAN,tr|Q86U78|Q86U78_HUMAN	53066.7	1	11	SLDFTELDVAAEK	105	719.374	1436.73	1437.71	20.59
5		Angiotensinogen variant (Fragment) OS=Homo sapiens PE=2 SV=1	AGT	tr|Q53GY3|Q53GY3_HUMAN,tr|Q53YY1|Q53YY1_HUMAN,tr|Q59EP2|Q59EP2_HUMAN,tr|Q86U78|Q86U78_HUMAN	53066.7	1	11	SLDFTELDVAAEK	105	719.373	1436.73	1437.71	19.65
5		Angiotensinogen variant (Fragment) OS=Homo sapiens PE=2 SV=1	AGT	tr|Q53GY3|Q53GY3_HUMAN,tr|Q53YY1|Q53YY1_HUMAN,tr|Q59EP2|Q59EP2_HUMAN,tr|Q86U78|Q86U78_HUMAN	53066.7	1	11	SLDFTELDVAAEK	105	719.376	1436.74	1437.71	23.8
5		Angiotensinogen variant (Fragment) OS=Homo sapiens PE=2 SV=1	AGT	tr|Q53GY3|Q53GY3_HUMAN,tr|Q53YY1|Q53YY1_HUMAN,tr|Q59EP2|Q59EP2_HUMAN,tr|Q86U78|Q86U78_HUMAN	53066.7	1	11	SLDFTELDVAAEK	109	719.376	1436.74	1437.71	23.31
5		Angiotensinogen variant (Fragment) OS=Homo sapiens PE=2 SV=1	AGT	tr|Q53GY3|Q53GY3_HUMAN,tr|Q53YY1|Q53YY1_HUMAN,tr|Q59EP2|Q59EP2_HUMAN,tr|Q86U78|Q86U78_HUMAN	53066.7	1	11	SLDFTELDVAAEK	115	719.378	1436.74	1437.71	25.87
5		Angiotensinogen variant (Fragment) OS=Homo sapiens PE=2 SV=1	AGT	tr|Q53GY3|Q53GY3_HUMAN,tr|Q53YY1|Q53YY1_HUMAN,tr|Q59EP2|Q59EP2_HUMAN,tr|Q86U78|Q86U78_HUMAN	53066.7	1	11	SLDFTELDVAAEK	115	719.375	1436.73	1437.71	21.7
5		Angiotensinogen variant (Fragment) OS=Homo sapiens PE=2 SV=1	AGT	tr|Q53GY3|Q53GY3_HUMAN,tr|Q53YY1|Q53YY1_HUMAN,tr|Q59EP2|Q59EP2_HUMAN,tr|Q86U78|Q86U78_HUMAN	53066.7	1	11	TGcSLTGASVDSTLAFNTYVHFQGK	63.3	887.784	2660.33	2661.26	28.21	c3: Carbamidomethyl (+57.02)
5		Angiotensinogen variant (Fragment) OS=Homo sapiens PE=2 SV=1	AGT	tr|Q53GY3|Q53GY3_HUMAN,tr|Q53YY1|Q53YY1_HUMAN,tr|Q59EP2|Q59EP2_HUMAN,tr|Q86U78|Q86U78_HUMAN	53066.7	1	11	TGcSLTGASVDSTLAFNTYVHFQGK	63.3	887.784	2660.33	2661.26	28.05	c3: Carbamidomethyl (+57.02)
5		Angiotensinogen variant (Fragment) OS=Homo sapiens PE=2 SV=1	AGT	tr|Q53GY3|Q53GY3_HUMAN,tr|Q53YY1|Q53YY1_HUMAN,tr|Q59EP2|Q59EP2_HUMAN,tr|Q86U78|Q86U78_HUMAN	53066.7	1	11	TGcSLTGASVDSTLAFNTYVHFQGK	67.1	887.783	2660.33	2661.26	26.8	c3: Carbamidomethyl (+57.02)
5		Angiotensinogen variant (Fragment) OS=Homo sapiens PE=2 SV=1	AGT	tr|Q53GY3|Q53GY3_HUMAN,tr|Q53YY1|Q53YY1_HUMAN,tr|Q59EP2|Q59EP2_HUMAN,tr|Q86U78|Q86U78_HUMAN	53066.7	1	11	TGcSLTGASVDSTLAFNTYVHFQGK	76.9	887.783	2660.33	2661.26	27.7	c3: Carbamidomethyl (+57.02)
5		Angiotensinogen variant (Fragment) OS=Homo sapiens PE=2 SV=1	AGT	tr|Q53GY3|Q53GY3_HUMAN,tr|Q53YY1|Q53YY1_HUMAN,tr|Q59EP2|Q59EP2_HUMAN,tr|Q86U78|Q86U78_HUMAN	53066.7	1	11	TGcSLTGASVDSTLAFNTYVHFQGK	79.7	887.785	2660.33	2661.26	29.3	c3: Carbamidomethyl (+57.02)
5		Angiotensinogen variant (Fragment) OS=Homo sapiens PE=2 SV=1	AGT	tr|Q53GY3|Q53GY3_HUMAN,tr|Q53YY1|Q53YY1_HUMAN,tr|Q59EP2|Q59EP2_HUMAN,tr|Q86U78|Q86U78_HUMAN	53066.7	1	11	TGcSLTGASVDSTLAFNTYVHFQGK	79.7	887.784	2660.33	2661.26	28.63	c3: Carbamidomethyl (+57.02)
5		Angiotensinogen variant (Fragment) OS=Homo sapiens PE=2 SV=1	AGT	tr|Q53GY3|Q53GY3_HUMAN,tr|Q53YY1|Q53YY1_HUMAN,tr|Q59EP2|Q59EP2_HUMAN,tr|Q86U78|Q86U78_HUMAN	53066.7	1	11	TGcSLTGASVDSTLAFNTYVHFQGK	84.9	887.785	2660.33	2661.26	29.68	c3: Carbamidomethyl (+57.02)
5		Angiotensinogen variant (Fragment) OS=Homo sapiens PE=2 SV=1	AGT	tr|Q53GY3|Q53GY3_HUMAN,tr|Q53YY1|Q53YY1_HUMAN,tr|Q59EP2|Q59EP2_HUMAN,tr|Q86U78|Q86U78_HUMAN	53066.7	1	11	VEGLTFQQNSLNWMK	74.9	897.972	1793.93	1794.88	29.38
5		Angiotensinogen variant (Fragment) OS=Homo sapiens PE=2 SV=1	AGT	tr|Q53GY3|Q53GY3_HUMAN,tr|Q53YY1|Q53YY1_HUMAN,tr|Q59EP2|Q59EP2_HUMAN,tr|Q86U78|Q86U78_HUMAN	53066.7	1	11	VEGLTFQQNSLNWMK	79.3	897.972	1793.93	1794.88	28.64
5		Angiotensinogen variant (Fragment) OS=Homo sapiens PE=2 SV=1	AGT	tr|Q53GY3|Q53GY3_HUMAN,tr|Q53YY1|Q53YY1_HUMAN,tr|Q59EP2|Q59EP2_HUMAN,tr|Q86U78|Q86U78_HUMAN	53066.7	1	11	VEGLTFQQNSLNWMK	84.3	897.975	1793.94	1794.88	32.57
5		Angiotensinogen variant (Fragment) OS=Homo sapiens PE=2 SV=1	AGT	tr|Q53GY3|Q53GY3_HUMAN,tr|Q53YY1|Q53YY1_HUMAN,tr|Q59EP2|Q59EP2_HUMAN,tr|Q86U78|Q86U78_HUMAN	53066.7	1	11	VEGLTFQQNSLNWMK	92.7	897.977	1793.94	1794.88	34.74
5		Angiotensinogen variant (Fragment) OS=Homo sapiens PE=2 SV=1	AGT	tr|Q53GY3|Q53GY3_HUMAN,tr|Q53YY1|Q53YY1_HUMAN,tr|Q59EP2|Q59EP2_HUMAN,tr|Q86U78|Q86U78_HUMAN	53066.7	1	11	VLSALQAVQGLLVAQGR	37.5	575.023	1722.05	1723.02	17.62
5		Angiotensinogen variant (Fragment) OS=Homo sapiens PE=2 SV=1	AGT	tr|Q53GY3|Q53GY3_HUMAN,tr|Q53YY1|Q53YY1_HUMAN,tr|Q59EP2|Q59EP2_HUMAN,tr|Q86U78|Q86U78_HUMAN	53066.7	1	11	VLSALQAVQGLLVAQGR	41.9	575.024	1722.05	1723.02	20.75
5		Angiotensinogen variant (Fragment) OS=Homo sapiens PE=2 SV=1	AGT	tr|Q53GY3|Q53GY3_HUMAN,tr|Q53YY1|Q53YY1_HUMAN,tr|Q59EP2|Q59EP2_HUMAN,tr|Q86U78|Q86U78_HUMAN	53066.7	1	11	VLSALQAVQGLLVAQGR	54.3	862.038	1722.06	1723.02	26.56
5		Angiotensinogen variant (Fragment) OS=Homo sapiens PE=2 SV=1	AGT	tr|Q53GY3|Q53GY3_HUMAN,tr|Q53YY1|Q53YY1_HUMAN,tr|Q59EP2|Q59EP2_HUMAN,tr|Q86U78|Q86U78_HUMAN	53066.7	1	11	VLSALQAVQGLLVAQGR	62.5	862.038	1722.06	1723.02	26.28
5		Angiotensinogen variant (Fragment) OS=Homo sapiens PE=2 SV=1	AGT	tr|Q53GY3|Q53GY3_HUMAN,tr|Q53YY1|Q53YY1_HUMAN,tr|Q59EP2|Q59EP2_HUMAN,tr|Q86U78|Q86U78_HUMAN	53066.7	1	11	VLSALQAVQGLLVAQGR	65.6	862.038	1722.06	1723.02	27.04
5		Angiotensinogen variant (Fragment) OS=Homo sapiens PE=2 SV=1	AGT	tr|Q53GY3|Q53GY3_HUMAN,tr|Q53YY1|Q53YY1_HUMAN,tr|Q59EP2|Q59EP2_HUMAN,tr|Q86U78|Q86U78_HUMAN	53066.7	1	11	VLSALQAVQGLLVAQGR	69.1	862.042	1722.07	1723.02	30.92
5		Angiotensinogen variant (Fragment) OS=Homo sapiens PE=2 SV=1	AGT	tr|Q53GY3|Q53GY3_HUMAN,tr|Q53YY1|Q53YY1_HUMAN,tr|Q59EP2|Q59EP2_HUMAN,tr|Q86U78|Q86U78_HUMAN	53066.7	1	11	VLSALQAVQGLLVAQGR	70.1	862.038	1722.06	1723.02	26.83
5		Angiotensinogen variant (Fragment) OS=Homo sapiens PE=2 SV=1	AGT	tr|Q53GY3|Q53GY3_HUMAN,tr|Q53YY1|Q53YY1_HUMAN,tr|Q59EP2|Q59EP2_HUMAN,tr|Q86U78|Q86U78_HUMAN	53066.7	1	11	VLSALQAVQGLLVAQGR	73.4	862.036	1722.06	1723.02	24.62
5		Angiotensinogen variant (Fragment) OS=Homo sapiens PE=2 SV=1	AGT	tr|Q53GY3|Q53GY3_HUMAN,tr|Q53YY1|Q53YY1_HUMAN,tr|Q59EP2|Q59EP2_HUMAN,tr|Q86U78|Q86U78_HUMAN	53066.7	1	11	VLSALQAVQGLLVAQGR	76.6	862.035	1722.06	1723.02	23.82
5		Angiotensinogen variant (Fragment) OS=Homo sapiens PE=2 SV=1	AGT	tr|Q53GY3|Q53GY3_HUMAN,tr|Q53YY1|Q53YY1_HUMAN,tr|Q59EP2|Q59EP2_HUMAN,tr|Q86U78|Q86U78_HUMAN	53066.7	1	11	VLSALQAVQGLLVAQGR	76.6	862.035	1722.06	1723.02	23.82
5		Angiotensinogen variant (Fragment) OS=Homo sapiens PE=2 SV=1	AGT	tr|Q53GY3|Q53GY3_HUMAN,tr|Q53YY1|Q53YY1_HUMAN,tr|Q59EP2|Q59EP2_HUMAN,tr|Q86U78|Q86U78_HUMAN	53066.7	1	11	VLSALQAVQGLLVAQGR	76.8	862.037	1722.06	1723.02	25.51
5		Angiotensinogen variant (Fragment) OS=Homo sapiens PE=2 SV=1	AGT	tr|Q53GY3|Q53GY3_HUMAN,tr|Q53YY1|Q53YY1_HUMAN,tr|Q59EP2|Q59EP2_HUMAN,tr|Q86U78|Q86U78_HUMAN	53066.7	1	11	VLSALQAVQGLLVAQGR	76.6	862.038	1722.06	1723.02	26.78
5		Angiotensinogen variant (Fragment) OS=Homo sapiens PE=2 SV=1	AGT	tr|Q53GY3|Q53GY3_HUMAN,tr|Q53YY1|Q53YY1_HUMAN,tr|Q59EP2|Q59EP2_HUMAN,tr|Q86U78|Q86U78_HUMAN	53066.7	1	11	VLSALQAVQGLLVAQGR	80	862.033	1722.05	1723.02	21.23
5		Angiotensinogen variant (Fragment) OS=Homo sapiens PE=2 SV=1	AGT	tr|Q53GY3|Q53GY3_HUMAN,tr|Q53YY1|Q53YY1_HUMAN,tr|Q59EP2|Q59EP2_HUMAN,tr|Q86U78|Q86U78_HUMAN	53066.7	1	11	VLSALQAVQGLLVAQGR	80.1	862.035	1722.05	1723.02	22.83
5		Angiotensinogen variant (Fragment) OS=Homo sapiens PE=2 SV=1	AGT	tr|Q53GY3|Q53GY3_HUMAN,tr|Q53YY1|Q53YY1_HUMAN,tr|Q59EP2|Q59EP2_HUMAN,tr|Q86U78|Q86U78_HUMAN	53066.7	1	11	VLSALQAVQGLLVAQGR	80.2	862.033	1722.05	1723.02	21.24
5		Angiotensinogen variant (Fragment) OS=Homo sapiens PE=2 SV=1	AGT	tr|Q53GY3|Q53GY3_HUMAN,tr|Q53YY1|Q53YY1_HUMAN,tr|Q59EP2|Q59EP2_HUMAN,tr|Q86U78|Q86U78_HUMAN	53066.7	1	11	VLSALQAVQGLLVAQGR	80	862.036	1722.06	1723.02	24.47
5		Angiotensinogen variant (Fragment) OS=Homo sapiens PE=2 SV=1	AGT	tr|Q53GY3|Q53GY3_HUMAN,tr|Q53YY1|Q53YY1_HUMAN,tr|Q59EP2|Q59EP2_HUMAN,tr|Q86U78|Q86U78_HUMAN	53066.7	1	11	VLSALQAVQGLLVAQGR	80.1	862.035	1722.06	1723.02	23.53
5		Angiotensinogen variant (Fragment) OS=Homo sapiens PE=2 SV=1	AGT	tr|Q53GY3|Q53GY3_HUMAN,tr|Q53YY1|Q53YY1_HUMAN,tr|Q59EP2|Q59EP2_HUMAN,tr|Q86U78|Q86U78_HUMAN	53066.7	1	11	VLSALQAVQGLLVAQGR	80.1	862.038	1722.06	1723.02	26.68
5		Angiotensinogen variant (Fragment) OS=Homo sapiens PE=2 SV=1	AGT	tr|Q53GY3|Q53GY3_HUMAN,tr|Q53YY1|Q53YY1_HUMAN,tr|Q59EP2|Q59EP2_HUMAN,tr|Q86U78|Q86U78_HUMAN	53066.7	1	11	VLSALQAVQGLLVAQGR	80	862.039	1722.06	1723.02	28.29
5		Angiotensinogen variant (Fragment) OS=Homo sapiens PE=2 SV=1	AGT	tr|Q53GY3|Q53GY3_HUMAN,tr|Q53YY1|Q53YY1_HUMAN,tr|Q59EP2|Q59EP2_HUMAN,tr|Q86U78|Q86U78_HUMAN	53066.7	1	11	VLSALQAVQGLLVAQGR	80.1	862.038	1722.06	1723.02	27.08
5		Angiotensinogen variant (Fragment) OS=Homo sapiens PE=2 SV=1	AGT	tr|Q53GY3|Q53GY3_HUMAN,tr|Q53YY1|Q53YY1_HUMAN,tr|Q59EP2|Q59EP2_HUMAN,tr|Q86U78|Q86U78_HUMAN	53066.7	1	11	VLSALQAVQGLLVAQGR	83.8	862.038	1722.06	1723.02	26.3
5		Angiotensinogen variant (Fragment) OS=Homo sapiens PE=2 SV=1	AGT	tr|Q53GY3|Q53GY3_HUMAN,tr|Q53YY1|Q53YY1_HUMAN,tr|Q59EP2|Q59EP2_HUMAN,tr|Q86U78|Q86U78_HUMAN	53066.7	1	11	VLSALQAVQGLLVAQGR	83.9	862.037	1722.06	1723.02	26.01
5		Angiotensinogen variant (Fragment) OS=Homo sapiens PE=2 SV=1	AGT	tr|Q53GY3|Q53GY3_HUMAN,tr|Q53YY1|Q53YY1_HUMAN,tr|Q59EP2|Q59EP2_HUMAN,tr|Q86U78|Q86U78_HUMAN	53066.7	1	11	VLSALQAVQGLLVAQGR	83.8	862.039	1722.06	1723.02	27.82
5		Angiotensinogen variant (Fragment) OS=Homo sapiens PE=2 SV=1	AGT	tr|Q53GY3|Q53GY3_HUMAN,tr|Q53YY1|Q53YY1_HUMAN,tr|Q59EP2|Q59EP2_HUMAN,tr|Q86U78|Q86U78_HUMAN	53066.7	1	11	VLSALQAVQGLLVAQGR	84.1	862.04	1722.06	1723.02	28.75
5		Angiotensinogen variant (Fragment) OS=Homo sapiens PE=2 SV=1	AGT	tr|Q53GY3|Q53GY3_HUMAN,tr|Q53YY1|Q53YY1_HUMAN,tr|Q59EP2|Q59EP2_HUMAN,tr|Q86U78|Q86U78_HUMAN	53066.7	1	11	VLSALQAVQGLLVAQGR	84	862.041	1722.07	1723.02	29.95
5		Angiotensinogen variant (Fragment) OS=Homo sapiens PE=2 SV=1	AGT	tr|Q53GY3|Q53GY3_HUMAN,tr|Q53YY1|Q53YY1_HUMAN,tr|Q59EP2|Q59EP2_HUMAN,tr|Q86U78|Q86U78_HUMAN	53066.7	1	11	VLSALQAVQGLLVAQGR	83.8	862.042	1722.07	1723.02	31.67
5		Angiotensinogen variant (Fragment) OS=Homo sapiens PE=2 SV=1	AGT	tr|Q53GY3|Q53GY3_HUMAN,tr|Q53YY1|Q53YY1_HUMAN,tr|Q59EP2|Q59EP2_HUMAN,tr|Q86U78|Q86U78_HUMAN	53066.7	1	11	VLSALQAVQGLLVAQGR	76.4	575.021	1722.04	1723.02	15.18
5		Angiotensinogen variant (Fragment) OS=Homo sapiens PE=2 SV=1	AGT	tr|Q53GY3|Q53GY3_HUMAN,tr|Q53YY1|Q53YY1_HUMAN,tr|Q59EP2|Q59EP2_HUMAN,tr|Q86U78|Q86U78_HUMAN	53066.7	1	11	VLSALQAVQGLLVAQGR	76	575.023	1722.05	1723.02	19.01
5		Angiotensinogen variant (Fragment) OS=Homo sapiens PE=2 SV=1	AGT	tr|Q53GY3|Q53GY3_HUMAN,tr|Q53YY1|Q53YY1_HUMAN,tr|Q59EP2|Q59EP2_HUMAN,tr|Q86U78|Q86U78_HUMAN	53066.7	1	11	VLSALQAVQGLLVAQGR	87.6	862.04	1722.07	1723.02	29.66
5		Angiotensinogen variant (Fragment) OS=Homo sapiens PE=2 SV=1	AGT	tr|Q53GY3|Q53GY3_HUMAN,tr|Q53YY1|Q53YY1_HUMAN,tr|Q59EP2|Q59EP2_HUMAN,tr|Q86U78|Q86U78_HUMAN	53066.7	1	11	VLSALQAVQGLLVAQGR	78.7	575.02	1722.04	1723.02	14.09
5		Angiotensinogen variant (Fragment) OS=Homo sapiens PE=2 SV=1	AGT	tr|Q53GY3|Q53GY3_HUMAN,tr|Q53YY1|Q53YY1_HUMAN,tr|Q59EP2|Q59EP2_HUMAN,tr|Q86U78|Q86U78_HUMAN	53066.7	1	11	VLSALQAVQGLLVAQGR	78.7	575.021	1722.04	1723.02	15.1
5		Angiotensinogen variant (Fragment) OS=Homo sapiens PE=2 SV=1	AGT	tr|Q53GY3|Q53GY3_HUMAN,tr|Q53YY1|Q53YY1_HUMAN,tr|Q59EP2|Q59EP2_HUMAN,tr|Q86U78|Q86U78_HUMAN	53066.7	1	11	VLSALQAVQGLLVAQGR	78.7	575.021	1722.04	1723.02	15.03
5		Angiotensinogen variant (Fragment) OS=Homo sapiens PE=2 SV=1	AGT	tr|Q53GY3|Q53GY3_HUMAN,tr|Q53YY1|Q53YY1_HUMAN,tr|Q59EP2|Q59EP2_HUMAN,tr|Q86U78|Q86U78_HUMAN	53066.7	1	11	VLSALQAVQGLLVAQGR	78.7	575.022	1722.04	1723.02	16.58
5		Angiotensinogen variant (Fragment) OS=Homo sapiens PE=2 SV=1	AGT	tr|Q53GY3|Q53GY3_HUMAN,tr|Q53YY1|Q53YY1_HUMAN,tr|Q59EP2|Q59EP2_HUMAN,tr|Q86U78|Q86U78_HUMAN	53066.7	1	11	VLSALQAVQGLLVAQGR	78.7	575.022	1722.04	1723.02	17.08
5		Angiotensinogen variant (Fragment) OS=Homo sapiens PE=2 SV=1	AGT	tr|Q53GY3|Q53GY3_HUMAN,tr|Q53YY1|Q53YY1_HUMAN,tr|Q59EP2|Q59EP2_HUMAN,tr|Q86U78|Q86U78_HUMAN	53066.7	1	11	VLSALQAVQGLLVAQGR	78.7	575.023	1722.05	1723.02	17.95
5		Angiotensinogen variant (Fragment) OS=Homo sapiens PE=2 SV=1	AGT	tr|Q53GY3|Q53GY3_HUMAN,tr|Q53YY1|Q53YY1_HUMAN,tr|Q59EP2|Q59EP2_HUMAN,tr|Q86U78|Q86U78_HUMAN	53066.7	1	11	VLSALQAVQGLLVAQGR	78.7	575.023	1722.05	1723.02	17.86
5		Angiotensinogen variant (Fragment) OS=Homo sapiens PE=2 SV=1	AGT	tr|Q53GY3|Q53GY3_HUMAN,tr|Q53YY1|Q53YY1_HUMAN,tr|Q59EP2|Q59EP2_HUMAN,tr|Q86U78|Q86U78_HUMAN	53066.7	1	11	VLSALQAVQGLLVAQGR	78.8	575.022	1722.04	1723.02	16.51
5		Angiotensinogen variant (Fragment) OS=Homo sapiens PE=2 SV=1	AGT	tr|Q53GY3|Q53GY3_HUMAN,tr|Q53YY1|Q53YY1_HUMAN,tr|Q59EP2|Q59EP2_HUMAN,tr|Q86U78|Q86U78_HUMAN	53066.7	1	11	VLSALQAVQGLLVAQGR	78.8	575.022	1722.04	1723.02	16.51
5		Angiotensinogen variant (Fragment) OS=Homo sapiens PE=2 SV=1	AGT	tr|Q53GY3|Q53GY3_HUMAN,tr|Q53YY1|Q53YY1_HUMAN,tr|Q59EP2|Q59EP2_HUMAN,tr|Q86U78|Q86U78_HUMAN	53066.7	1	11	VLSALQAVQGLLVAQGR	78.6	575.023	1722.05	1723.02	18.77
5		Angiotensinogen variant (Fragment) OS=Homo sapiens PE=2 SV=1	AGT	tr|Q53GY3|Q53GY3_HUMAN,tr|Q53YY1|Q53YY1_HUMAN,tr|Q59EP2|Q59EP2_HUMAN,tr|Q86U78|Q86U78_HUMAN	53066.7	1	11	VLSALQAVQGLLVAQGR	78.8	575.023	1722.05	1723.02	17.52
5		Angiotensinogen variant (Fragment) OS=Homo sapiens PE=2 SV=1	AGT	tr|Q53GY3|Q53GY3_HUMAN,tr|Q53YY1|Q53YY1_HUMAN,tr|Q59EP2|Q59EP2_HUMAN,tr|Q86U78|Q86U78_HUMAN	53066.7	1	11	VLSALQAVQGLLVAQGR	78.7	575.024	1722.05	1723.02	20.22
5		Angiotensinogen variant (Fragment) OS=Homo sapiens PE=2 SV=1	AGT	tr|Q53GY3|Q53GY3_HUMAN,tr|Q53YY1|Q53YY1_HUMAN,tr|Q59EP2|Q59EP2_HUMAN,tr|Q86U78|Q86U78_HUMAN	53066.7	1	11	VLSALQAVQGLLVAQGR	78.7	575.023	1722.05	1723.02	19.01
5		Angiotensinogen variant (Fragment) OS=Homo sapiens PE=2 SV=1	AGT	tr|Q53GY3|Q53GY3_HUMAN,tr|Q53YY1|Q53YY1_HUMAN,tr|Q59EP2|Q59EP2_HUMAN,tr|Q86U78|Q86U78_HUMAN	53066.7	1	11	VLSALQAVQGLLVAQGR	78.7	575.023	1722.05	1723.02	18.67
5		Angiotensinogen variant (Fragment) OS=Homo sapiens PE=2 SV=1	AGT	tr|Q53GY3|Q53GY3_HUMAN,tr|Q53YY1|Q53YY1_HUMAN,tr|Q59EP2|Q59EP2_HUMAN,tr|Q86U78|Q86U78_HUMAN	53066.7	1	11	VLSALQAVQGLLVAQGR	85.8	575.021	1722.04	1723.02	15.34
5		Angiotensinogen variant (Fragment) OS=Homo sapiens PE=2 SV=1	AGT	tr|Q53GY3|Q53GY3_HUMAN,tr|Q53YY1|Q53YY1_HUMAN,tr|Q59EP2|Q59EP2_HUMAN,tr|Q86U78|Q86U78_HUMAN	53066.7	1	11	VLSALQAVQGLLVAQGR	85.8	575.021	1722.04	1723.02	15.51
5		Angiotensinogen variant (Fragment) OS=Homo sapiens PE=2 SV=1	AGT	tr|Q53GY3|Q53GY3_HUMAN,tr|Q53YY1|Q53YY1_HUMAN,tr|Q59EP2|Q59EP2_HUMAN,tr|Q86U78|Q86U78_HUMAN	53066.7	1	11	VLSALQAVQGLLVAQGR	86.1	575.021	1722.04	1723.02	15.65
5		Angiotensinogen variant (Fragment) OS=Homo sapiens PE=2 SV=1	AGT	tr|Q53GY3|Q53GY3_HUMAN,tr|Q53YY1|Q53YY1_HUMAN,tr|Q59EP2|Q59EP2_HUMAN,tr|Q86U78|Q86U78_HUMAN	53066.7	1	11	VLSALQAVQGLLVAQGR	85.8	575.022	1722.05	1723.02	17.41
5		Angiotensinogen variant (Fragment) OS=Homo sapiens PE=2 SV=1	AGT	tr|Q53GY3|Q53GY3_HUMAN,tr|Q53YY1|Q53YY1_HUMAN,tr|Q59EP2|Q59EP2_HUMAN,tr|Q86U78|Q86U78_HUMAN	53066.7	1	11	VLSALQAVQGLLVAQGR	85.8	575.022	1722.05	1723.02	17.19
5		Angiotensinogen variant (Fragment) OS=Homo sapiens PE=2 SV=1	AGT	tr|Q53GY3|Q53GY3_HUMAN,tr|Q53YY1|Q53YY1_HUMAN,tr|Q59EP2|Q59EP2_HUMAN,tr|Q86U78|Q86U78_HUMAN	53066.7	1	11	VLSALQAVQGLLVAQGR	86.2	575.022	1722.04	1723.02	16.05
5		Angiotensinogen variant (Fragment) OS=Homo sapiens PE=2 SV=1	AGT	tr|Q53GY3|Q53GY3_HUMAN,tr|Q53YY1|Q53YY1_HUMAN,tr|Q59EP2|Q59EP2_HUMAN,tr|Q86U78|Q86U78_HUMAN	53066.7	1	11	VLSALQAVQGLLVAQGR	85.8	575.022	1722.04	1723.02	17.06
5		Angiotensinogen variant (Fragment) OS=Homo sapiens PE=2 SV=1	AGT	tr|Q53GY3|Q53GY3_HUMAN,tr|Q53YY1|Q53YY1_HUMAN,tr|Q59EP2|Q59EP2_HUMAN,tr|Q86U78|Q86U78_HUMAN	53066.7	1	11	VLSALQAVQGLLVAQGR	86.2	575.023	1722.05	1723.02	17.99
5		Angiotensinogen variant (Fragment) OS=Homo sapiens PE=2 SV=1	AGT	tr|Q53GY3|Q53GY3_HUMAN,tr|Q53YY1|Q53YY1_HUMAN,tr|Q59EP2|Q59EP2_HUMAN,tr|Q86U78|Q86U78_HUMAN	53066.7	1	11	VLSALQAVQGLLVAQGR	86.2	575.023	1722.05	1723.02	18.84
6		Alpha-2-HS-glycoprotein OS=Homo sapiens GN=AHSG PE=1 SV=1	AHSG	sp|P02765|FETUA_HUMAN,tr|B7Z8Q2|B7Z8Q2_HUMAN	39305.4	1	5	AHYDLR	27	387.7	773.386	774.389	5.266
6		Alpha-2-HS-glycoprotein OS=Homo sapiens GN=AHSG PE=1 SV=1	AHSG	sp|P02765|FETUA_HUMAN,tr|B7Z8Q2|B7Z8Q2_HUMAN	39305.4	1	5	EHAVEGDcDFQLLK	45.8	554.27	1659.79	1660.76	19.96	c8: Carbamidomethyl (+57.02)
6		Alpha-2-HS-glycoprotein OS=Homo sapiens GN=AHSG PE=1 SV=1	AHSG	sp|P02765|FETUA_HUMAN,tr|B7Z8Q2|B7Z8Q2_HUMAN	39305.4	1	5	EHAVEGDcDFQLLK	45.8	554.242	1659.7	1660.76	-32.19	c8: Carbamidomethyl (+57.02)
6		Alpha-2-HS-glycoprotein OS=Homo sapiens GN=AHSG PE=1 SV=1	AHSG	sp|P02765|FETUA_HUMAN,tr|B7Z8Q2|B7Z8Q2_HUMAN	39305.4	1	5	FSVVYAK	35.2	407.23	812.446	813.45	3.661
6		Alpha-2-HS-glycoprotein OS=Homo sapiens GN=AHSG PE=1 SV=1	AHSG	sp|P02765|FETUA_HUMAN,tr|B7Z8Q2|B7Z8Q2_HUMAN	39305.4	1	5	FSVVYAK	35.2	407.23	812.446	813.45	3.661
6		Alpha-2-HS-glycoprotein OS=Homo sapiens GN=AHSG PE=1 SV=1	AHSG	sp|P02765|FETUA_HUMAN,tr|B7Z8Q2|B7Z8Q2_HUMAN	39305.4	1	5	FSVVYAK	35.2	407.23	812.446	813.45	3.661
6		Alpha-2-HS-glycoprotein OS=Homo sapiens GN=AHSG PE=1 SV=1	AHSG	sp|P02765|FETUA_HUMAN,tr|B7Z8Q2|B7Z8Q2_HUMAN	39305.4	1	5	HTFMGVVSLGSPSGEVSHPR	111	694.319	2079.94	2081.02	-38.68
6		Alpha-2-HS-glycoprotein OS=Homo sapiens GN=AHSG PE=1 SV=1	AHSG	sp|P02765|FETUA_HUMAN,tr|B7Z8Q2|B7Z8Q2_HUMAN	39305.4	1	5	HTFMGVVSLGSPSGEVSHPR	115	694.361	2080.06	2081.02	20.9
6		Alpha-2-HS-glycoprotein OS=Homo sapiens GN=AHSG PE=1 SV=1	AHSG	sp|P02765|FETUA_HUMAN,tr|B7Z8Q2|B7Z8Q2_HUMAN	39305.4	1	5	HTFMGVVSLGSPSGEVSHPR	115	694.319	2079.94	2081.02	-38.68
6		Alpha-2-HS-glycoprotein OS=Homo sapiens GN=AHSG PE=1 SV=1	AHSG	sp|P02765|FETUA_HUMAN,tr|B7Z8Q2|B7Z8Q2_HUMAN	39305.4	1	5	TVVQPSVGAAAGPVVPPcPGR	50.3	672.669	2014.98	2016.07	-38.42	c18: Carbamidomethyl (+57.02)
6		Alpha-2-HS-glycoprotein OS=Homo sapiens GN=AHSG PE=1 SV=1	AHSG	sp|P02765|FETUA_HUMAN,tr|B7Z8Q2|B7Z8Q2_HUMAN	39305.4	1	5	TVVQPSVGAAAGPVVPPcPGR	50.3	672.711	2015.11	2016.07	23.44	c18: Carbamidomethyl (+57.02)
6		Alpha-2-HS-glycoprotein OS=Homo sapiens GN=AHSG PE=1 SV=1	AHSG	sp|P02765|FETUA_HUMAN,tr|B7Z8Q2|B7Z8Q2_HUMAN	39305.4	1	5	TVVQPSVGAAAGPVVPPcPGR	56.4	672.669	2014.98	2016.07	-38.42	c18: Carbamidomethyl (+57.02)
6		Alpha-2-HS-glycoprotein OS=Homo sapiens GN=AHSG PE=1 SV=1	AHSG	sp|P02765|FETUA_HUMAN,tr|B7Z8Q2|B7Z8Q2_HUMAN	39305.4	1	8	AHYDLR	27.9	387.703	773.391	774.389	11.77
6		Alpha-2-HS-glycoprotein OS=Homo sapiens GN=AHSG PE=1 SV=1	AHSG	sp|P02765|FETUA_HUMAN,tr|B7Z8Q2|B7Z8Q2_HUMAN	39305.4	1	8	cDSSPDSAEDVRK	73.6	489.219	1464.63	1465.62	12.67	c1: Carbamidomethyl (+57.02)
6		Alpha-2-HS-glycoprotein OS=Homo sapiens GN=AHSG PE=1 SV=1	AHSG	sp|P02765|FETUA_HUMAN,tr|B7Z8Q2|B7Z8Q2_HUMAN	39305.4	1	8	cDSSPDSAEDVRK	77.3	489.217	1464.63	1465.62	10.6	c1: Carbamidomethyl (+57.02)
6		Alpha-2-HS-glycoprotein OS=Homo sapiens GN=AHSG PE=1 SV=1	AHSG	sp|P02765|FETUA_HUMAN,tr|B7Z8Q2|B7Z8Q2_HUMAN	39305.4	1	8	EHAVEGDcDFQLLK	31.7	830.904	1659.79	1660.76	21.74	c8: Carbamidomethyl (+57.02)
6		Alpha-2-HS-glycoprotein OS=Homo sapiens GN=AHSG PE=1 SV=1	AHSG	sp|P02765|FETUA_HUMAN,tr|B7Z8Q2|B7Z8Q2_HUMAN	39305.4	1	8	EHAVEGDcDFQLLK	44.8	830.903	1659.79	1660.76	21.14	c8: Carbamidomethyl (+57.02)
6		Alpha-2-HS-glycoprotein OS=Homo sapiens GN=AHSG PE=1 SV=1	AHSG	sp|P02765|FETUA_HUMAN,tr|B7Z8Q2|B7Z8Q2_HUMAN	39305.4	1	8	EHAVEGDcDFQLLK	54.7	830.905	1659.8	1660.76	23.63	c8: Carbamidomethyl (+57.02)
6		Alpha-2-HS-glycoprotein OS=Homo sapiens GN=AHSG PE=1 SV=1	AHSG	sp|P02765|FETUA_HUMAN,tr|B7Z8Q2|B7Z8Q2_HUMAN	39305.4	1	8	EHAVEGDcDFQLLK	66.6	830.906	1659.8	1660.76	25.17	c8: Carbamidomethyl (+57.02)
6		Alpha-2-HS-glycoprotein OS=Homo sapiens GN=AHSG PE=1 SV=1	AHSG	sp|P02765|FETUA_HUMAN,tr|B7Z8Q2|B7Z8Q2_HUMAN	39305.4	1	8	EHAVEGDcDFQLLK	63.8	554.268	1659.78	1660.76	16.13	c8: Carbamidomethyl (+57.02)
6		Alpha-2-HS-glycoprotein OS=Homo sapiens GN=AHSG PE=1 SV=1	AHSG	sp|P02765|FETUA_HUMAN,tr|B7Z8Q2|B7Z8Q2_HUMAN	39305.4	1	8	EHAVEGDcDFQLLK	67.9	554.268	1659.78	1660.76	14.94	c8: Carbamidomethyl (+57.02)
6		Alpha-2-HS-glycoprotein OS=Homo sapiens GN=AHSG PE=1 SV=1	AHSG	sp|P02765|FETUA_HUMAN,tr|B7Z8Q2|B7Z8Q2_HUMAN	39305.4	1	8	EHAVEGDcDFQLLK	68	554.268	1659.78	1660.76	15.41	c8: Carbamidomethyl (+57.02)
6		Alpha-2-HS-glycoprotein OS=Homo sapiens GN=AHSG PE=1 SV=1	AHSG	sp|P02765|FETUA_HUMAN,tr|B7Z8Q2|B7Z8Q2_HUMAN	39305.4	1	8	EHAVEGDcDFQLLK	79	830.903	1659.79	1660.76	21.34	c8: Carbamidomethyl (+57.02)
6		Alpha-2-HS-glycoprotein OS=Homo sapiens GN=AHSG PE=1 SV=1	AHSG	sp|P02765|FETUA_HUMAN,tr|B7Z8Q2|B7Z8Q2_HUMAN	39305.4	1	8	EHAVEGDcDFQLLK	70.2	554.268	1659.78	1660.76	15.39	c8: Carbamidomethyl (+57.02)
6		Alpha-2-HS-glycoprotein OS=Homo sapiens GN=AHSG PE=1 SV=1	AHSG	sp|P02765|FETUA_HUMAN,tr|B7Z8Q2|B7Z8Q2_HUMAN	39305.4	1	8	EHAVEGDcDFQLLK	70.8	554.268	1659.78	1660.76	14.49	c8: Carbamidomethyl (+57.02)
6		Alpha-2-HS-glycoprotein OS=Homo sapiens GN=AHSG PE=1 SV=1	AHSG	sp|P02765|FETUA_HUMAN,tr|B7Z8Q2|B7Z8Q2_HUMAN	39305.4	1	8	EHAVEGDcDFQLLK	70.8	554.268	1659.78	1660.76	14.67	c8: Carbamidomethyl (+57.02)
6		Alpha-2-HS-glycoprotein OS=Homo sapiens GN=AHSG PE=1 SV=1	AHSG	sp|P02765|FETUA_HUMAN,tr|B7Z8Q2|B7Z8Q2_HUMAN	39305.4	1	8	EHAVEGDcDFQLLK	70.8	554.268	1659.78	1660.76	15.84	c8: Carbamidomethyl (+57.02)
6		Alpha-2-HS-glycoprotein OS=Homo sapiens GN=AHSG PE=1 SV=1	AHSG	sp|P02765|FETUA_HUMAN,tr|B7Z8Q2|B7Z8Q2_HUMAN	39305.4	1	8	EHAVEGDcDFQLLK	70.8	554.268	1659.78	1660.76	14.92	c8: Carbamidomethyl (+57.02)
6		Alpha-2-HS-glycoprotein OS=Homo sapiens GN=AHSG PE=1 SV=1	AHSG	sp|P02765|FETUA_HUMAN,tr|B7Z8Q2|B7Z8Q2_HUMAN	39305.4	1	8	EHAVEGDcDFQLLK	71.1	554.267	1659.78	1660.76	13.85	c8: Carbamidomethyl (+57.02)
6		Alpha-2-HS-glycoprotein OS=Homo sapiens GN=AHSG PE=1 SV=1	AHSG	sp|P02765|FETUA_HUMAN,tr|B7Z8Q2|B7Z8Q2_HUMAN	39305.4	1	8	EHAVEGDcDFQLLK	72.3	554.268	1659.78	1660.76	14.65	c8: Carbamidomethyl (+57.02)
6		Alpha-2-HS-glycoprotein OS=Homo sapiens GN=AHSG PE=1 SV=1	AHSG	sp|P02765|FETUA_HUMAN,tr|B7Z8Q2|B7Z8Q2_HUMAN	39305.4	1	8	EHAVEGDcDFQLLK	72.7	554.269	1659.78	1660.76	16.8	c8: Carbamidomethyl (+57.02)
6		Alpha-2-HS-glycoprotein OS=Homo sapiens GN=AHSG PE=1 SV=1	AHSG	sp|P02765|FETUA_HUMAN,tr|B7Z8Q2|B7Z8Q2_HUMAN	39305.4	1	8	EHAVEGDcDFQLLK	72.6	554.267	1659.78	1660.76	14.12	c8: Carbamidomethyl (+57.02)
6		Alpha-2-HS-glycoprotein OS=Homo sapiens GN=AHSG PE=1 SV=1	AHSG	sp|P02765|FETUA_HUMAN,tr|B7Z8Q2|B7Z8Q2_HUMAN	39305.4	1	8	EHAVEGDcDFQLLK	72.7	554.267	1659.78	1660.76	14.41	c8: Carbamidomethyl (+57.02)
6		Alpha-2-HS-glycoprotein OS=Homo sapiens GN=AHSG PE=1 SV=1	AHSG	sp|P02765|FETUA_HUMAN,tr|B7Z8Q2|B7Z8Q2_HUMAN	39305.4	1	8	EHAVEGDcDFQLLK	84.3	830.902	1659.79	1660.76	19.81	c8: Carbamidomethyl (+57.02)
6		Alpha-2-HS-glycoprotein OS=Homo sapiens GN=AHSG PE=1 SV=1	AHSG	sp|P02765|FETUA_HUMAN,tr|B7Z8Q2|B7Z8Q2_HUMAN	39305.4	1	8	EHAVEGDcDFQLLK	73.9	554.268	1659.78	1660.76	14.58	c8: Carbamidomethyl (+57.02)
6		Alpha-2-HS-glycoprotein OS=Homo sapiens GN=AHSG PE=1 SV=1	AHSG	sp|P02765|FETUA_HUMAN,tr|B7Z8Q2|B7Z8Q2_HUMAN	39305.4	1	8	EHAVEGDcDFQLLK	84.6	830.902	1659.79	1660.76	20.11	c8: Carbamidomethyl (+57.02)
6		Alpha-2-HS-glycoprotein OS=Homo sapiens GN=AHSG PE=1 SV=1	AHSG	sp|P02765|FETUA_HUMAN,tr|B7Z8Q2|B7Z8Q2_HUMAN	39305.4	1	8	EHAVEGDcDFQLLK	85.6	830.902	1659.79	1660.76	19.43	c8: Carbamidomethyl (+57.02)
6		Alpha-2-HS-glycoprotein OS=Homo sapiens GN=AHSG PE=1 SV=1	AHSG	sp|P02765|FETUA_HUMAN,tr|B7Z8Q2|B7Z8Q2_HUMAN	39305.4	1	8	EHAVEGDcDFQLLK	75.3	554.269	1659.78	1660.76	16.33	c8: Carbamidomethyl (+57.02)
6		Alpha-2-HS-glycoprotein OS=Homo sapiens GN=AHSG PE=1 SV=1	AHSG	sp|P02765|FETUA_HUMAN,tr|B7Z8Q2|B7Z8Q2_HUMAN	39305.4	1	8	EHAVEGDcDFQLLK	75.2	554.267	1659.78	1660.76	14.23	c8: Carbamidomethyl (+57.02)
6		Alpha-2-HS-glycoprotein OS=Homo sapiens GN=AHSG PE=1 SV=1	AHSG	sp|P02765|FETUA_HUMAN,tr|B7Z8Q2|B7Z8Q2_HUMAN	39305.4	1	8	EHAVEGDcDFQLLK	75.2	554.267	1659.78	1660.76	14.18	c8: Carbamidomethyl (+57.02)
6		Alpha-2-HS-glycoprotein OS=Homo sapiens GN=AHSG PE=1 SV=1	AHSG	sp|P02765|FETUA_HUMAN,tr|B7Z8Q2|B7Z8Q2_HUMAN	39305.4	1	8	EHAVEGDcDFQLLK	75.4	554.268	1659.78	1660.76	15.77	c8: Carbamidomethyl (+57.02)
6		Alpha-2-HS-glycoprotein OS=Homo sapiens GN=AHSG PE=1 SV=1	AHSG	sp|P02765|FETUA_HUMAN,tr|B7Z8Q2|B7Z8Q2_HUMAN	39305.4	1	8	EHAVEGDcDFQLLK	88.4	830.905	1659.8	1660.76	23.21	c8: Carbamidomethyl (+57.02)
6		Alpha-2-HS-glycoprotein OS=Homo sapiens GN=AHSG PE=1 SV=1	AHSG	sp|P02765|FETUA_HUMAN,tr|B7Z8Q2|B7Z8Q2_HUMAN	39305.4	1	8	EHAVEGDcDFQLLK	78.1	554.269	1659.78	1660.76	16.31	c8: Carbamidomethyl (+57.02)
6		Alpha-2-HS-glycoprotein OS=Homo sapiens GN=AHSG PE=1 SV=1	AHSG	sp|P02765|FETUA_HUMAN,tr|B7Z8Q2|B7Z8Q2_HUMAN	39305.4	1	8	EHAVEGDcDFQLLK	78.2	554.268	1659.78	1660.76	15.5	c8: Carbamidomethyl (+57.02)
6		Alpha-2-HS-glycoprotein OS=Homo sapiens GN=AHSG PE=1 SV=1	AHSG	sp|P02765|FETUA_HUMAN,tr|B7Z8Q2|B7Z8Q2_HUMAN	39305.4	1	8	EHAVEGDcDFQLLK	97.3	830.903	1659.79	1660.76	20.61	c8: Carbamidomethyl (+57.02)
6		Alpha-2-HS-glycoprotein OS=Homo sapiens GN=AHSG PE=1 SV=1	AHSG	sp|P02765|FETUA_HUMAN,tr|B7Z8Q2|B7Z8Q2_HUMAN	39305.4	1	8	EHAVEGDcDFQLLK	97.3	830.903	1659.79	1660.76	20.46	c8: Carbamidomethyl (+57.02)
6		Alpha-2-HS-glycoprotein OS=Homo sapiens GN=AHSG PE=1 SV=1	AHSG	sp|P02765|FETUA_HUMAN,tr|B7Z8Q2|B7Z8Q2_HUMAN	39305.4	1	8	EHAVEGDcDFQLLK	97.5	830.903	1659.79	1660.76	20.53	c8: Carbamidomethyl (+57.02)
6		Alpha-2-HS-glycoprotein OS=Homo sapiens GN=AHSG PE=1 SV=1	AHSG	sp|P02765|FETUA_HUMAN,tr|B7Z8Q2|B7Z8Q2_HUMAN	39305.4	1	8	EHAVEGDcDFQLLK	97.4	830.904	1659.79	1660.76	22.06	c8: Carbamidomethyl (+57.02)
6		Alpha-2-HS-glycoprotein OS=Homo sapiens GN=AHSG PE=1 SV=1	AHSG	sp|P02765|FETUA_HUMAN,tr|B7Z8Q2|B7Z8Q2_HUMAN	39305.4	1	8	EHAVEGDcDFQLLK	102	830.906	1659.8	1660.76	25.13	c8: Carbamidomethyl (+57.02)
6		Alpha-2-HS-glycoprotein OS=Homo sapiens GN=AHSG PE=1 SV=1	AHSG	sp|P02765|FETUA_HUMAN,tr|B7Z8Q2|B7Z8Q2_HUMAN	39305.4	1	8	EHAVEGDcDFQLLK	103	830.904	1659.79	1660.76	22.29	c8: Carbamidomethyl (+57.02)
6		Alpha-2-HS-glycoprotein OS=Homo sapiens GN=AHSG PE=1 SV=1	AHSG	sp|P02765|FETUA_HUMAN,tr|B7Z8Q2|B7Z8Q2_HUMAN	39305.4	1	8	EHAVEGDcDFQLLK	107	830.904	1659.79	1660.76	22.55	c8: Carbamidomethyl (+57.02)
6		Alpha-2-HS-glycoprotein OS=Homo sapiens GN=AHSG PE=1 SV=1	AHSG	sp|P02765|FETUA_HUMAN,tr|B7Z8Q2|B7Z8Q2_HUMAN	39305.4	1	8	FSVVYAK	35.3	407.233	812.452	813.45	10.55
6		Alpha-2-HS-glycoprotein OS=Homo sapiens GN=AHSG PE=1 SV=1	AHSG	sp|P02765|FETUA_HUMAN,tr|B7Z8Q2|B7Z8Q2_HUMAN	39305.4	1	8	FSVVYAK	35.4	407.233	812.451	813.45	9.586
6		Alpha-2-HS-glycoprotein OS=Homo sapiens GN=AHSG PE=1 SV=1	AHSG	sp|P02765|FETUA_HUMAN,tr|B7Z8Q2|B7Z8Q2_HUMAN	39305.4	1	8	FSVVYAK	35.8	407.233	812.452	813.45	10.72
6		Alpha-2-HS-glycoprotein OS=Homo sapiens GN=AHSG PE=1 SV=1	AHSG	sp|P02765|FETUA_HUMAN,tr|B7Z8Q2|B7Z8Q2_HUMAN	39305.4	1	8	FSVVYAK	36.6	407.233	812.451	813.45	9.439
6		Alpha-2-HS-glycoprotein OS=Homo sapiens GN=AHSG PE=1 SV=1	AHSG	sp|P02765|FETUA_HUMAN,tr|B7Z8Q2|B7Z8Q2_HUMAN	39305.4	1	8	FSVVYAK	37.1	407.233	812.451	813.45	9.832
6		Alpha-2-HS-glycoprotein OS=Homo sapiens GN=AHSG PE=1 SV=1	AHSG	sp|P02765|FETUA_HUMAN,tr|B7Z8Q2|B7Z8Q2_HUMAN	39305.4	1	8	FSVVYAK	37.4	407.233	812.451	813.45	9.39
6		Alpha-2-HS-glycoprotein OS=Homo sapiens GN=AHSG PE=1 SV=1	AHSG	sp|P02765|FETUA_HUMAN,tr|B7Z8Q2|B7Z8Q2_HUMAN	39305.4	1	8	FSVVYAK	38.6	407.233	812.452	813.45	10.79
6		Alpha-2-HS-glycoprotein OS=Homo sapiens GN=AHSG PE=1 SV=1	AHSG	sp|P02765|FETUA_HUMAN,tr|B7Z8Q2|B7Z8Q2_HUMAN	39305.4	1	8	FSVVYAK	39	407.233	812.451	813.45	9.39
6		Alpha-2-HS-glycoprotein OS=Homo sapiens GN=AHSG PE=1 SV=1	AHSG	sp|P02765|FETUA_HUMAN,tr|B7Z8Q2|B7Z8Q2_HUMAN	39305.4	1	8	FSVVYAK	39	407.233	812.452	813.45	10.42
6		Alpha-2-HS-glycoprotein OS=Homo sapiens GN=AHSG PE=1 SV=1	AHSG	sp|P02765|FETUA_HUMAN,tr|B7Z8Q2|B7Z8Q2_HUMAN	39305.4	1	8	FSVVYAK	39	407.233	812.451	813.45	9.611
6		Alpha-2-HS-glycoprotein OS=Homo sapiens GN=AHSG PE=1 SV=1	AHSG	sp|P02765|FETUA_HUMAN,tr|B7Z8Q2|B7Z8Q2_HUMAN	39305.4	1	8	FSVVYAK	40.7	407.233	812.452	813.45	11.14
6		Alpha-2-HS-glycoprotein OS=Homo sapiens GN=AHSG PE=1 SV=1	AHSG	sp|P02765|FETUA_HUMAN,tr|B7Z8Q2|B7Z8Q2_HUMAN	39305.4	1	8	FSVVYAK	42.5	407.233	812.452	813.45	10.27
6		Alpha-2-HS-glycoprotein OS=Homo sapiens GN=AHSG PE=1 SV=1	AHSG	sp|P02765|FETUA_HUMAN,tr|B7Z8Q2|B7Z8Q2_HUMAN	39305.4	1	8	FSVVYAK	49.2	407.233	812.451	813.45	9.095
6		Alpha-2-HS-glycoprotein OS=Homo sapiens GN=AHSG PE=1 SV=1	AHSG	sp|P02765|FETUA_HUMAN,tr|B7Z8Q2|B7Z8Q2_HUMAN	39305.4	1	8	FSVVYAK	49.1	407.233	812.452	813.45	10.94
6		Alpha-2-HS-glycoprotein OS=Homo sapiens GN=AHSG PE=1 SV=1	AHSG	sp|P02765|FETUA_HUMAN,tr|B7Z8Q2|B7Z8Q2_HUMAN	39305.4	1	8	FSVVYAK	49.1	407.233	812.451	813.45	9.439
6		Alpha-2-HS-glycoprotein OS=Homo sapiens GN=AHSG PE=1 SV=1	AHSG	sp|P02765|FETUA_HUMAN,tr|B7Z8Q2|B7Z8Q2_HUMAN	39305.4	1	8	FSVVYAK	49.1	407.233	812.452	813.45	10.37
6		Alpha-2-HS-glycoprotein OS=Homo sapiens GN=AHSG PE=1 SV=1	AHSG	sp|P02765|FETUA_HUMAN,tr|B7Z8Q2|B7Z8Q2_HUMAN	39305.4	1	8	FSVVYAK	49.2	407.233	812.451	813.45	9.906
6		Alpha-2-HS-glycoprotein OS=Homo sapiens GN=AHSG PE=1 SV=1	AHSG	sp|P02765|FETUA_HUMAN,tr|B7Z8Q2|B7Z8Q2_HUMAN	39305.4	1	8	FSVVYAK	49.2	407.233	812.451	813.45	10
6		Alpha-2-HS-glycoprotein OS=Homo sapiens GN=AHSG PE=1 SV=1	AHSG	sp|P02765|FETUA_HUMAN,tr|B7Z8Q2|B7Z8Q2_HUMAN	39305.4	1	8	FSVVYAK	49.2	407.233	812.452	813.45	10.4
6		Alpha-2-HS-glycoprotein OS=Homo sapiens GN=AHSG PE=1 SV=1	AHSG	sp|P02765|FETUA_HUMAN,tr|B7Z8Q2|B7Z8Q2_HUMAN	39305.4	1	8	FSVVYAK	49.5	407.233	812.452	813.45	10.52
6		Alpha-2-HS-glycoprotein OS=Homo sapiens GN=AHSG PE=1 SV=1	AHSG	sp|P02765|FETUA_HUMAN,tr|B7Z8Q2|B7Z8Q2_HUMAN	39305.4	1	8	FSVVYAK	49.5	407.233	812.452	813.45	11.09
6		Alpha-2-HS-glycoprotein OS=Homo sapiens GN=AHSG PE=1 SV=1	AHSG	sp|P02765|FETUA_HUMAN,tr|B7Z8Q2|B7Z8Q2_HUMAN	39305.4	1	8	FSVVYAK	49.5	407.233	812.451	813.45	10.03
6		Alpha-2-HS-glycoprotein OS=Homo sapiens GN=AHSG PE=1 SV=1	AHSG	sp|P02765|FETUA_HUMAN,tr|B7Z8Q2|B7Z8Q2_HUMAN	39305.4	1	8	FSVVYAK	49.5	407.233	812.451	813.45	9.463
6		Alpha-2-HS-glycoprotein OS=Homo sapiens GN=AHSG PE=1 SV=1	AHSG	sp|P02765|FETUA_HUMAN,tr|B7Z8Q2|B7Z8Q2_HUMAN	39305.4	1	8	FSVVYAK	51.4	407.233	812.452	813.45	10.32
6		Alpha-2-HS-glycoprotein OS=Homo sapiens GN=AHSG PE=1 SV=1	AHSG	sp|P02765|FETUA_HUMAN,tr|B7Z8Q2|B7Z8Q2_HUMAN	39305.4	1	8	HTFMGVVSLGSPSGEVSHPR	112	694.359	2080.06	2081.02	18.93
6		Alpha-2-HS-glycoprotein OS=Homo sapiens GN=AHSG PE=1 SV=1	AHSG	sp|P02765|FETUA_HUMAN,tr|B7Z8Q2|B7Z8Q2_HUMAN	39305.4	1	8	HTFMGVVSLGSPSGEVSHPR	114	694.359	2080.05	2081.02	18.26
6		Alpha-2-HS-glycoprotein OS=Homo sapiens GN=AHSG PE=1 SV=1	AHSG	sp|P02765|FETUA_HUMAN,tr|B7Z8Q2|B7Z8Q2_HUMAN	39305.4	1	8	HTFMGVVSLGSPSGEVSHPR	114	694.359	2080.06	2081.02	18.95
6		Alpha-2-HS-glycoprotein OS=Homo sapiens GN=AHSG PE=1 SV=1	AHSG	sp|P02765|FETUA_HUMAN,tr|B7Z8Q2|B7Z8Q2_HUMAN	39305.4	1	8	HTFMGVVSLGSPSGEVSHPR	114	694.359	2080.05	2081.02	18.31
6		Alpha-2-HS-glycoprotein OS=Homo sapiens GN=AHSG PE=1 SV=1	AHSG	sp|P02765|FETUA_HUMAN,tr|B7Z8Q2|B7Z8Q2_HUMAN	39305.4	1	8	HTFMGVVSLGSPSGEVSHPR	114	694.359	2080.05	2081.02	18.44
6		Alpha-2-HS-glycoprotein OS=Homo sapiens GN=AHSG PE=1 SV=1	AHSG	sp|P02765|FETUA_HUMAN,tr|B7Z8Q2|B7Z8Q2_HUMAN	39305.4	1	8	HTFMGVVSLGSPSGEVSHPR	115	694.359	2080.06	2081.02	19.03
6		Alpha-2-HS-glycoprotein OS=Homo sapiens GN=AHSG PE=1 SV=1	AHSG	sp|P02765|FETUA_HUMAN,tr|B7Z8Q2|B7Z8Q2_HUMAN	39305.4	1	8	HTFMGVVSLGSPSGEVSHPR	116	694.359	2080.06	2081.02	19.34
6		Alpha-2-HS-glycoprotein OS=Homo sapiens GN=AHSG PE=1 SV=1	AHSG	sp|P02765|FETUA_HUMAN,tr|B7Z8Q2|B7Z8Q2_HUMAN	39305.4	1	8	HTFMGVVSLGSPSGEVSHPR	116	694.359	2080.05	2081.02	18.72
6		Alpha-2-HS-glycoprotein OS=Homo sapiens GN=AHSG PE=1 SV=1	AHSG	sp|P02765|FETUA_HUMAN,tr|B7Z8Q2|B7Z8Q2_HUMAN	39305.4	1	8	HTFMGVVSLGSPSGEVSHPR	116	694.36	2080.06	2081.02	19.44
6		Alpha-2-HS-glycoprotein OS=Homo sapiens GN=AHSG PE=1 SV=1	AHSG	sp|P02765|FETUA_HUMAN,tr|B7Z8Q2|B7Z8Q2_HUMAN	39305.4	1	8	HTFMGVVSLGSPSGEVSHPR	117	694.361	2080.06	2081.02	22.13
6		Alpha-2-HS-glycoprotein OS=Homo sapiens GN=AHSG PE=1 SV=1	AHSG	sp|P02765|FETUA_HUMAN,tr|B7Z8Q2|B7Z8Q2_HUMAN	39305.4	1	8	HTFMGVVSLGSPSGEVSHPR	118	694.36	2080.06	2081.02	20.59
6		Alpha-2-HS-glycoprotein OS=Homo sapiens GN=AHSG PE=1 SV=1	AHSG	sp|P02765|FETUA_HUMAN,tr|B7Z8Q2|B7Z8Q2_HUMAN	39305.4	1	8	HTFMGVVSLGSPSGEVSHPR	118	694.361	2080.06	2081.02	20.92
6		Alpha-2-HS-glycoprotein OS=Homo sapiens GN=AHSG PE=1 SV=1	AHSG	sp|P02765|FETUA_HUMAN,tr|B7Z8Q2|B7Z8Q2_HUMAN	39305.4	1	8	HTFMGVVSLGSPSGEVSHPR	118	694.358	2080.05	2081.02	17.77
6		Alpha-2-HS-glycoprotein OS=Homo sapiens GN=AHSG PE=1 SV=1	AHSG	sp|P02765|FETUA_HUMAN,tr|B7Z8Q2|B7Z8Q2_HUMAN	39305.4	1	8	HTFMGVVSLGSPSGEVSHPR	118	694.361	2080.06	2081.02	20.91
6		Alpha-2-HS-glycoprotein OS=Homo sapiens GN=AHSG PE=1 SV=1	AHSG	sp|P02765|FETUA_HUMAN,tr|B7Z8Q2|B7Z8Q2_HUMAN	39305.4	1	8	HTFMGVVSLGSPSGEVSHPR	119	694.36	2080.06	2081.02	20.03
6		Alpha-2-HS-glycoprotein OS=Homo sapiens GN=AHSG PE=1 SV=1	AHSG	sp|P02765|FETUA_HUMAN,tr|B7Z8Q2|B7Z8Q2_HUMAN	39305.4	1	8	HTFMGVVSLGSPSGEVSHPR	124	694.359	2080.06	2081.02	19.02
6		Alpha-2-HS-glycoprotein OS=Homo sapiens GN=AHSG PE=1 SV=1	AHSG	sp|P02765|FETUA_HUMAN,tr|B7Z8Q2|B7Z8Q2_HUMAN	39305.4	1	8	HTFMGVVSLGSPSGEVSHPR	124	694.359	2080.05	2081.02	18.05
6		Alpha-2-HS-glycoprotein OS=Homo sapiens GN=AHSG PE=1 SV=1	AHSG	sp|P02765|FETUA_HUMAN,tr|B7Z8Q2|B7Z8Q2_HUMAN	39305.4	1	8	HTFMGVVSLGSPSGEVSHPR	125	694.361	2080.06	2081.02	21.34
6		Alpha-2-HS-glycoprotein OS=Homo sapiens GN=AHSG PE=1 SV=1	AHSG	sp|P02765|FETUA_HUMAN,tr|B7Z8Q2|B7Z8Q2_HUMAN	39305.4	1	8	HTFMGVVSLGSPSGEVSHPR	128	694.36	2080.06	2081.02	20.17
6		Alpha-2-HS-glycoprotein OS=Homo sapiens GN=AHSG PE=1 SV=1	AHSG	sp|P02765|FETUA_HUMAN,tr|B7Z8Q2|B7Z8Q2_HUMAN	39305.4	1	8	HTFMGVVSLGSPSGEVSHPR	128	694.359	2080.05	2081.02	18.63
6		Alpha-2-HS-glycoprotein OS=Homo sapiens GN=AHSG PE=1 SV=1	AHSG	sp|P02765|FETUA_HUMAN,tr|B7Z8Q2|B7Z8Q2_HUMAN	39305.4	1	8	HTFMGVVSLGSPSGEVSHPR	128	694.358	2080.05	2081.02	17.98
6		Alpha-2-HS-glycoprotein OS=Homo sapiens GN=AHSG PE=1 SV=1	AHSG	sp|P02765|FETUA_HUMAN,tr|B7Z8Q2|B7Z8Q2_HUMAN	39305.4	1	8	HTFMGVVSLGSPSGEVSHPR	128	694.359	2080.05	2081.02	18.18
6		Alpha-2-HS-glycoprotein OS=Homo sapiens GN=AHSG PE=1 SV=1	AHSG	sp|P02765|FETUA_HUMAN,tr|B7Z8Q2|B7Z8Q2_HUMAN	39305.4	1	8	HTFMGVVSLGSPSGEVSHPR	128	694.36	2080.06	2081.02	20.06
6		Alpha-2-HS-glycoprotein OS=Homo sapiens GN=AHSG PE=1 SV=1	AHSG	sp|P02765|FETUA_HUMAN,tr|B7Z8Q2|B7Z8Q2_HUMAN	39305.4	1	8	HTLNQIDEVK	49.4	598.825	1195.64	1196.63	13.34
6		Alpha-2-HS-glycoprotein OS=Homo sapiens GN=AHSG PE=1 SV=1	AHSG	sp|P02765|FETUA_HUMAN,tr|B7Z8Q2|B7Z8Q2_HUMAN	39305.4	1	8	HTLNQIDEVK	59.4	598.826	1195.64	1196.63	14.25
6		Alpha-2-HS-glycoprotein OS=Homo sapiens GN=AHSG PE=1 SV=1	AHSG	sp|P02765|FETUA_HUMAN,tr|B7Z8Q2|B7Z8Q2_HUMAN	39305.4	1	8	HTLNQIDEVK	61.5	598.824	1195.63	1196.63	11.81
6		Alpha-2-HS-glycoprotein OS=Homo sapiens GN=AHSG PE=1 SV=1	AHSG	sp|P02765|FETUA_HUMAN,tr|B7Z8Q2|B7Z8Q2_HUMAN	39305.4	1	8	HTLNQIDEVK	61.7	598.825	1195.64	1196.63	13.6
6		Alpha-2-HS-glycoprotein OS=Homo sapiens GN=AHSG PE=1 SV=1	AHSG	sp|P02765|FETUA_HUMAN,tr|B7Z8Q2|B7Z8Q2_HUMAN	39305.4	1	8	HTLNQIDEVK	61.8	598.826	1195.64	1196.63	15.39
6		Alpha-2-HS-glycoprotein OS=Homo sapiens GN=AHSG PE=1 SV=1	AHSG	sp|P02765|FETUA_HUMAN,tr|B7Z8Q2|B7Z8Q2_HUMAN	39305.4	1	8	QYGFcK	20.7	401.685	801.356	802.355	10.4	c5: Carbamidomethyl (+57.02)
6		Alpha-2-HS-glycoprotein OS=Homo sapiens GN=AHSG PE=1 SV=1	AHSG	sp|P02765|FETUA_HUMAN,tr|B7Z8Q2|B7Z8Q2_HUMAN	39305.4	1	8	QYGFcK	21.3	401.685	801.356	802.355	10.47	c5: Carbamidomethyl (+57.02)
6		Alpha-2-HS-glycoprotein OS=Homo sapiens GN=AHSG PE=1 SV=1	AHSG	sp|P02765|FETUA_HUMAN,tr|B7Z8Q2|B7Z8Q2_HUMAN	39305.4	1	8	QYGFcK	21.3	401.685	801.355	802.355	9.128	c5: Carbamidomethyl (+57.02)
6		Alpha-2-HS-glycoprotein OS=Homo sapiens GN=AHSG PE=1 SV=1	AHSG	sp|P02765|FETUA_HUMAN,tr|B7Z8Q2|B7Z8Q2_HUMAN	39305.4	1	8	QYGFcK	21.6	401.685	801.355	802.355	9.103	c5: Carbamidomethyl (+57.02)
6		Alpha-2-HS-glycoprotein OS=Homo sapiens GN=AHSG PE=1 SV=1	AHSG	sp|P02765|FETUA_HUMAN,tr|B7Z8Q2|B7Z8Q2_HUMAN	39305.4	1	8	QYGFcK	21.7	401.685	801.355	802.355	8.929	c5: Carbamidomethyl (+57.02)
6		Alpha-2-HS-glycoprotein OS=Homo sapiens GN=AHSG PE=1 SV=1	AHSG	sp|P02765|FETUA_HUMAN,tr|B7Z8Q2|B7Z8Q2_HUMAN	39305.4	1	8	QYGFcK	22.8	401.685	801.355	802.355	8.754	c5: Carbamidomethyl (+57.02)
6		Alpha-2-HS-glycoprotein OS=Homo sapiens GN=AHSG PE=1 SV=1	AHSG	sp|P02765|FETUA_HUMAN,tr|B7Z8Q2|B7Z8Q2_HUMAN	39305.4	1	8	QYGFcK	23.1	401.685	801.356	802.355	10.27	c5: Carbamidomethyl (+57.02)
6		Alpha-2-HS-glycoprotein OS=Homo sapiens GN=AHSG PE=1 SV=1	AHSG	sp|P02765|FETUA_HUMAN,tr|B7Z8Q2|B7Z8Q2_HUMAN	39305.4	1	8	TVVQPSVGAAAGPVVPPcPGR	35.1	672.708	2015.1	2016.07	20.18	c18: Carbamidomethyl (+57.02)
6		Alpha-2-HS-glycoprotein OS=Homo sapiens GN=AHSG PE=1 SV=1	AHSG	sp|P02765|FETUA_HUMAN,tr|B7Z8Q2|B7Z8Q2_HUMAN	39305.4	1	8	TVVQPSVGAAAGPVVPPcPGR	35.5	1008.57	2015.12	2016.07	28.78	c18: Carbamidomethyl (+57.02)
6		Alpha-2-HS-glycoprotein OS=Homo sapiens GN=AHSG PE=1 SV=1	AHSG	sp|P02765|FETUA_HUMAN,tr|B7Z8Q2|B7Z8Q2_HUMAN	39305.4	1	8	TVVQPSVGAAAGPVVPPcPGR	36.5	672.707	2015.1	2016.07	18.45	c18: Carbamidomethyl (+57.02)
6		Alpha-2-HS-glycoprotein OS=Homo sapiens GN=AHSG PE=1 SV=1	AHSG	sp|P02765|FETUA_HUMAN,tr|B7Z8Q2|B7Z8Q2_HUMAN	39305.4	1	8	TVVQPSVGAAAGPVVPPcPGR	38	672.709	2015.11	2016.07	21.75	c18: Carbamidomethyl (+57.02)
6		Alpha-2-HS-glycoprotein OS=Homo sapiens GN=AHSG PE=1 SV=1	AHSG	sp|P02765|FETUA_HUMAN,tr|B7Z8Q2|B7Z8Q2_HUMAN	39305.4	1	8	TVVQPSVGAAAGPVVPPcPGR	41.4	672.707	2015.1	2016.07	18.3	c18: Carbamidomethyl (+57.02)
6		Alpha-2-HS-glycoprotein OS=Homo sapiens GN=AHSG PE=1 SV=1	AHSG	sp|P02765|FETUA_HUMAN,tr|B7Z8Q2|B7Z8Q2_HUMAN	39305.4	1	8	TVVQPSVGAAAGPVVPPcPGR	42.7	1008.56	2015.12	2016.07	26.1	c18: Carbamidomethyl (+57.02)
6		Alpha-2-HS-glycoprotein OS=Homo sapiens GN=AHSG PE=1 SV=1	AHSG	sp|P02765|FETUA_HUMAN,tr|B7Z8Q2|B7Z8Q2_HUMAN	39305.4	1	8	TVVQPSVGAAAGPVVPPcPGR	43.3	672.708	2015.1	2016.07	19.08	c18: Carbamidomethyl (+57.02)
6		Alpha-2-HS-glycoprotein OS=Homo sapiens GN=AHSG PE=1 SV=1	AHSG	sp|P02765|FETUA_HUMAN,tr|B7Z8Q2|B7Z8Q2_HUMAN	39305.4	1	8	TVVQPSVGAAAGPVVPPcPGR	43.5	672.708	2015.1	2016.07	19.22	c18: Carbamidomethyl (+57.02)
6		Alpha-2-HS-glycoprotein OS=Homo sapiens GN=AHSG PE=1 SV=1	AHSG	sp|P02765|FETUA_HUMAN,tr|B7Z8Q2|B7Z8Q2_HUMAN	39305.4	1	8	TVVQPSVGAAAGPVVPPcPGR	45.8	672.708	2015.1	2016.07	20.19	c18: Carbamidomethyl (+57.02)
6		Alpha-2-HS-glycoprotein OS=Homo sapiens GN=AHSG PE=1 SV=1	AHSG	sp|P02765|FETUA_HUMAN,tr|B7Z8Q2|B7Z8Q2_HUMAN	39305.4	1	8	TVVQPSVGAAAGPVVPPcPGR	45.8	672.708	2015.1	2016.07	20.49	c18: Carbamidomethyl (+57.02)
6		Alpha-2-HS-glycoprotein OS=Homo sapiens GN=AHSG PE=1 SV=1	AHSG	sp|P02765|FETUA_HUMAN,tr|B7Z8Q2|B7Z8Q2_HUMAN	39305.4	1	8	TVVQPSVGAAAGPVVPPcPGR	46.2	672.708	2015.1	2016.07	20.07	c18: Carbamidomethyl (+57.02)
6		Alpha-2-HS-glycoprotein OS=Homo sapiens GN=AHSG PE=1 SV=1	AHSG	sp|P02765|FETUA_HUMAN,tr|B7Z8Q2|B7Z8Q2_HUMAN	39305.4	1	8	TVVQPSVGAAAGPVVPPcPGR	49.2	1008.57	2015.12	2016.07	30.17	c18: Carbamidomethyl (+57.02)
6		Alpha-2-HS-glycoprotein OS=Homo sapiens GN=AHSG PE=1 SV=1	AHSG	sp|P02765|FETUA_HUMAN,tr|B7Z8Q2|B7Z8Q2_HUMAN	39305.4	1	8	TVVQPSVGAAAGPVVPPcPGR	50.6	1008.57	2015.12	2016.07	27.69	c18: Carbamidomethyl (+57.02)
6		Alpha-2-HS-glycoprotein OS=Homo sapiens GN=AHSG PE=1 SV=1	AHSG	sp|P02765|FETUA_HUMAN,tr|B7Z8Q2|B7Z8Q2_HUMAN	39305.4	1	8	TVVQPSVGAAAGPVVPPcPGR	51.4	672.705	2015.09	2016.07	15.19	c18: Carbamidomethyl (+57.02)
6		Alpha-2-HS-glycoprotein OS=Homo sapiens GN=AHSG PE=1 SV=1	AHSG	sp|P02765|FETUA_HUMAN,tr|B7Z8Q2|B7Z8Q2_HUMAN	39305.4	1	8	TVVQPSVGAAAGPVVPPcPGR	51.2	672.709	2015.1	2016.07	20.56	c18: Carbamidomethyl (+57.02)
6		Alpha-2-HS-glycoprotein OS=Homo sapiens GN=AHSG PE=1 SV=1	AHSG	sp|P02765|FETUA_HUMAN,tr|B7Z8Q2|B7Z8Q2_HUMAN	39305.4	1	8	TVVQPSVGAAAGPVVPPcPGR	51.7	672.709	2015.1	2016.07	20.73	c18: Carbamidomethyl (+57.02)
6		Alpha-2-HS-glycoprotein OS=Homo sapiens GN=AHSG PE=1 SV=1	AHSG	sp|P02765|FETUA_HUMAN,tr|B7Z8Q2|B7Z8Q2_HUMAN	39305.4	1	8	TVVQPSVGAAAGPVVPPcPGR	52.6	672.707	2015.1	2016.07	18.67	c18: Carbamidomethyl (+57.02)
6		Alpha-2-HS-glycoprotein OS=Homo sapiens GN=AHSG PE=1 SV=1	AHSG	sp|P02765|FETUA_HUMAN,tr|B7Z8Q2|B7Z8Q2_HUMAN	39305.4	1	8	TVVQPSVGAAAGPVVPPcPGR	52.7	672.708	2015.1	2016.07	20.4	c18: Carbamidomethyl (+57.02)
6		Alpha-2-HS-glycoprotein OS=Homo sapiens GN=AHSG PE=1 SV=1	AHSG	sp|P02765|FETUA_HUMAN,tr|B7Z8Q2|B7Z8Q2_HUMAN	39305.4	1	8	TVVQPSVGAAAGPVVPPcPGR	52.7	672.709	2015.11	2016.07	21.78	c18: Carbamidomethyl (+57.02)
6		Alpha-2-HS-glycoprotein OS=Homo sapiens GN=AHSG PE=1 SV=1	AHSG	sp|P02765|FETUA_HUMAN,tr|B7Z8Q2|B7Z8Q2_HUMAN	39305.4	1	8	TVVQPSVGAAAGPVVPPcPGR	54	672.708	2015.1	2016.07	19.86	c18: Carbamidomethyl (+57.02)
6		Alpha-2-HS-glycoprotein OS=Homo sapiens GN=AHSG PE=1 SV=1	AHSG	sp|P02765|FETUA_HUMAN,tr|B7Z8Q2|B7Z8Q2_HUMAN	39305.4	1	8	TVVQPSVGAAAGPVVPPcPGR	55	672.708	2015.1	2016.07	19.4	c18: Carbamidomethyl (+57.02)
6		Alpha-2-HS-glycoprotein OS=Homo sapiens GN=AHSG PE=1 SV=1	AHSG	sp|P02765|FETUA_HUMAN,tr|B7Z8Q2|B7Z8Q2_HUMAN	39305.4	1	8	TVVQPSVGAAAGPVVPPcPGR	57.6	672.71	2015.11	2016.07	22.56	c18: Carbamidomethyl (+57.02)
6		Alpha-2-HS-glycoprotein OS=Homo sapiens GN=AHSG PE=1 SV=1	AHSG	sp|P02765|FETUA_HUMAN,tr|B7Z8Q2|B7Z8Q2_HUMAN	39305.4	1	8	TVVQPSVGAAAGPVVPPcPGR	57.8	672.709	2015.1	2016.07	20.65	c18: Carbamidomethyl (+57.02)
6		Alpha-2-HS-glycoprotein OS=Homo sapiens GN=AHSG PE=1 SV=1	AHSG	sp|P02765|FETUA_HUMAN,tr|B7Z8Q2|B7Z8Q2_HUMAN	39305.4	1	8	TVVQPSVGAAAGPVVPPcPGR	58.2	672.71	2015.11	2016.07	22.32	c18: Carbamidomethyl (+57.02)
7		Serum albumin OS=Homo sapiens GN=ALB PE=1 SV=2	ALB	sp|P02768|ALBU_HUMAN	69348.9	1	24	AAFTEccQAADK	90.3	686.3	1370.59	1371.57	19.37	c6: Carbamidomethyl (+57.02), c7: Carbamidomethyl (+57.02)
7		Serum albumin OS=Homo sapiens GN=ALB PE=1 SV=2	ALB	sp|P02768|ALBU_HUMAN	69348.9	1	24	ccAAADPHEcYAK	40.5	518.184	1551.53	1552.6	-39.01	c1: Carbamidomethyl (+57.02), c2: Carbamidomethyl (+57.02), c10: Carbamidomethyl (+57.02)
7		Serum albumin OS=Homo sapiens GN=ALB PE=1 SV=2	ALB	sp|P02768|ALBU_HUMAN	69348.9	1	24	ccTESLVNR	53.9	569.76	1137.51	1138.5	13.59	c1: Carbamidomethyl (+57.02), c2: Carbamidomethyl (+57.02)
7		Serum albumin OS=Homo sapiens GN=ALB PE=1 SV=2	ALB	sp|P02768|ALBU_HUMAN	69348.9	1	24	DLGEENFK	40.8	476.23	950.446	951.442	12.06
7		Serum albumin OS=Homo sapiens GN=ALB PE=1 SV=2	ALB	sp|P02768|ALBU_HUMAN	69348.9	1	24	EFNAETFTFHADIcTLSEK	33	753.982	2258.92	2260.02	-40.6	c14: Carbamidomethyl (+57.02)
7		Serum albumin OS=Homo sapiens GN=ALB PE=1 SV=2	ALB	sp|P02768|ALBU_HUMAN	69348.9	1	24	EFNAETFTFHADIcTLSEK	44.6	753.982	2258.92	2260.02	-40.6	c14: Carbamidomethyl (+57.02)
7		Serum albumin OS=Homo sapiens GN=ALB PE=1 SV=2	ALB	sp|P02768|ALBU_HUMAN	69348.9	1	24	ETcFAEEGKK	29.3	599.782	1197.55	1198.54	13.79	c3: Carbamidomethyl (+57.02)
7		Serum albumin OS=Homo sapiens GN=ALB PE=1 SV=2	ALB	sp|P02768|ALBU_HUMAN	69348.9	1	24	ETcFAEEGKK	29.3	599.78	1197.55	1198.54	10.45	c3: Carbamidomethyl (+57.02)
7		Serum albumin OS=Homo sapiens GN=ALB PE=1 SV=2	ALB	sp|P02768|ALBU_HUMAN	69348.9	1	24	ETYGEMADccAK	66.2	717.78	1433.55	1434.53	13.92	c9: Carbamidomethyl (+57.02), c10: Carbamidomethyl (+57.02)
7		Serum albumin OS=Homo sapiens GN=ALB PE=1 SV=2	ALB	sp|P02768|ALBU_HUMAN	69348.9	1	24	FQNALLVR	44.1	480.79	959.566	960.562	11.32
7		Serum albumin OS=Homo sapiens GN=ALB PE=1 SV=2	ALB	sp|P02768|ALBU_HUMAN	69348.9	1	24	HPYFYAPELLFFAK	60	581.619	1741.83	1742.89	-30.58
7		Serum albumin OS=Homo sapiens GN=ALB PE=1 SV=2	ALB	sp|P02768|ALBU_HUMAN	69348.9	1	24	HPYFYAPELLFFAK	63.9	581.619	1741.83	1742.89	-30.58
7		Serum albumin OS=Homo sapiens GN=ALB PE=1 SV=2	ALB	sp|P02768|ALBU_HUMAN	69348.9	1	24	KLVAASQAALGL	35.9	571.332	1140.65	1141.69	-31.9
7		Serum albumin OS=Homo sapiens GN=ALB PE=1 SV=2	ALB	sp|P02768|ALBU_HUMAN	69348.9	1	24	KLVAASQAALGL	35.9	571.36	1140.71	1141.69	16.97
7		Serum albumin OS=Homo sapiens GN=ALB PE=1 SV=2	ALB	sp|P02768|ALBU_HUMAN	69348.9	1	24	KVPQVSTPTLVEVSR	65.1	547.3	1638.88	1639.94	-31.71
7		Serum albumin OS=Homo sapiens GN=ALB PE=1 SV=2	ALB	sp|P02768|ALBU_HUMAN	69348.9	1	24	KVPQVSTPTLVEVSR	97	820.49	1638.97	1639.94	21.69
7		Serum albumin OS=Homo sapiens GN=ALB PE=1 SV=2	ALB	sp|P02768|ALBU_HUMAN	69348.9	1	24	LcTVATLR	39	467.27	932.526	933.519	15.77	c2: Carbamidomethyl (+57.02)
7		Serum albumin OS=Homo sapiens GN=ALB PE=1 SV=2	ALB	sp|P02768|ALBU_HUMAN	69348.9	1	24	LcTVATLR	39	467.27	932.526	933.519	15.77	c2: Carbamidomethyl (+57.02)
7		Serum albumin OS=Homo sapiens GN=ALB PE=1 SV=2	ALB	sp|P02768|ALBU_HUMAN	69348.9	1	24	LcTVATLR	39	467.27	932.526	933.519	15.77	c2: Carbamidomethyl (+57.02)
7		Serum albumin OS=Homo sapiens GN=ALB PE=1 SV=2	ALB	sp|P02768|ALBU_HUMAN	69348.9	1	24	LVAASQAALGL	69.6	507.288	1012.56	1013.6	-29.92
7		Serum albumin OS=Homo sapiens GN=ALB PE=1 SV=2	ALB	sp|P02768|ALBU_HUMAN	69348.9	1	24	LVNEVTEFAK	49.6	575.32	1148.63	1149.62	15.99
7		Serum albumin OS=Homo sapiens GN=ALB PE=1 SV=2	ALB	sp|P02768|ALBU_HUMAN	69348.9	1	24	LVRPEVDVMcTAFHDNEETFLK	28.5	663.341	2649.33	2650.26	28.78	c10: Carbamidomethyl (+57.02)
7		Serum albumin OS=Homo sapiens GN=ALB PE=1 SV=2	ALB	sp|P02768|ALBU_HUMAN	69348.9	1	24	LVRPEVDVMcTAFHDNEETFLK	29.9	663.341	2649.33	2650.26	28.78	c10: Carbamidomethyl (+57.02)
7		Serum albumin OS=Homo sapiens GN=ALB PE=1 SV=2	ALB	sp|P02768|ALBU_HUMAN	69348.9	1	24	LVRPEVDVMcTAFHDNEETFLK	30.6	663.341	2649.33	2650.26	28.78	c10: Carbamidomethyl (+57.02)
7		Serum albumin OS=Homo sapiens GN=ALB PE=1 SV=2	ALB	sp|P02768|ALBU_HUMAN	69348.9	1	24	LVRPEVDVMcTAFHDNEETFLK	80.6	884.05	2649.13	2650.26	-48.77	c10: Carbamidomethyl (+57.02)
7		Serum albumin OS=Homo sapiens GN=ALB PE=1 SV=2	ALB	sp|P02768|ALBU_HUMAN	69348.9	1	24	MPcAEDYLSVVLNQLcVLHEK	113	840.101	2517.28	2518.21	28.91	c3: Carbamidomethyl (+57.02), c16: Carbamidomethyl (+57.02)
7		Serum albumin OS=Homo sapiens GN=ALB PE=1 SV=2	ALB	sp|P02768|ALBU_HUMAN	69348.9	1	24	MPcAEDYLSVVLNQLcVLHEK	113	840.101	2517.28	2518.21	28.91	c3: Carbamidomethyl (+57.02), c16: Carbamidomethyl (+57.02)
7		Serum albumin OS=Homo sapiens GN=ALB PE=1 SV=2	ALB	sp|P02768|ALBU_HUMAN	69348.9	1	24	QNcELFEQLGEYK	76.2	829.4	1656.79	1657.75	24.57	c3: Carbamidomethyl (+57.02)
7		Serum albumin OS=Homo sapiens GN=ALB PE=1 SV=2	ALB	sp|P02768|ALBU_HUMAN	69348.9	1	24	QNcELFEQLGEYK	86.8	829.4	1656.79	1657.75	24.57	c3: Carbamidomethyl (+57.02)
7		Serum albumin OS=Homo sapiens GN=ALB PE=1 SV=2	ALB	sp|P02768|ALBU_HUMAN	69348.9	1	24	QNcELFEQLGEYK	85.7	829.34	1656.66	1657.75	-48.79	c3: Carbamidomethyl (+57.02)
7		Serum albumin OS=Homo sapiens GN=ALB PE=1 SV=2	ALB	sp|P02768|ALBU_HUMAN	69348.9	1	24	RHPDYSVVLLLR	95.3	489.938	1466.79	1467.84	-29.43
7		Serum albumin OS=Homo sapiens GN=ALB PE=1 SV=2	ALB	sp|P02768|ALBU_HUMAN	69348.9	1	24	RMPcAEDYLSVVLNQLcVLHEK	44.1	669.351	2673.37	2674.32	24.35	c4: Carbamidomethyl (+57.02), c17: Carbamidomethyl (+57.02)
7		Serum albumin OS=Homo sapiens GN=ALB PE=1 SV=2	ALB	sp|P02768|ALBU_HUMAN	69348.9	1	24	RMPcAEDYLSVVLNQLcVLHEK	44.1	669.31	2673.21	2674.32	-35.7	c4: Carbamidomethyl (+57.02), c17: Carbamidomethyl (+57.02)
7		Serum albumin OS=Homo sapiens GN=ALB PE=1 SV=2	ALB	sp|P02768|ALBU_HUMAN	69348.9	1	24	RMPcAEDYLSVVLNQLcVLHEK	52.7	669.31	2673.21	2674.32	-35.7	c4: Carbamidomethyl (+57.02), c17: Carbamidomethyl (+57.02)
7		Serum albumin OS=Homo sapiens GN=ALB PE=1 SV=2	ALB	sp|P02768|ALBU_HUMAN	69348.9	1	24	RMPcAEDYLSVVLNQLcVLHEK	56.8	669.351	2673.37	2674.32	24.35	c4: Carbamidomethyl (+57.02), c17: Carbamidomethyl (+57.02)
7		Serum albumin OS=Homo sapiens GN=ALB PE=1 SV=2	ALB	sp|P02768|ALBU_HUMAN	69348.9	1	24	TcVADESAENcDK	88.1	749.81	1497.61	1498.58	23.27	c2: Carbamidomethyl (+57.02), c11: Carbamidomethyl (+57.02)
7		Serum albumin OS=Homo sapiens GN=ALB PE=1 SV=2	ALB	sp|P02768|ALBU_HUMAN	69348.9	1	24	VHTEccHGDLLEcADDR	50.9	696.257	2085.75	2086.84	-39.32	c5: Carbamidomethyl (+57.02), c6: Carbamidomethyl (+57.02), c13: Carbamidomethyl (+57.02)
7		Serum albumin OS=Homo sapiens GN=ALB PE=1 SV=2	ALB	sp|P02768|ALBU_HUMAN	69348.9	1	24	VHTEccHGDLLEcADDR	60.6	696.257	2085.75	2086.84	-39.32	c5: Carbamidomethyl (+57.02), c6: Carbamidomethyl (+57.02), c13: Carbamidomethyl (+57.02)
7		Serum albumin OS=Homo sapiens GN=ALB PE=1 SV=2	ALB	sp|P02768|ALBU_HUMAN	69348.9	1	24	VHTEccHGDLLEcADDRADLAK	26.5	647.051	2584.17	2585.12	24.05	c5: Carbamidomethyl (+57.02), c6: Carbamidomethyl (+57.02), c13: Carbamidomethyl (+57.02)
7		Serum albumin OS=Homo sapiens GN=ALB PE=1 SV=2	ALB	sp|P02768|ALBU_HUMAN	69348.9	1	24	VHTEccHGDLLEcADDRADLAK	25.9	647.011	2584.02	2585.12	-36.92	c5: Carbamidomethyl (+57.02), c6: Carbamidomethyl (+57.02), c13: Carbamidomethyl (+57.02)
7		Serum albumin OS=Homo sapiens GN=ALB PE=1 SV=2	ALB	sp|P02768|ALBU_HUMAN	69348.9	1	24	VHTEccHGDLLEcADDRADLAK	26.5	647.011	2584.02	2585.12	-36.92	c5: Carbamidomethyl (+57.02), c6: Carbamidomethyl (+57.02), c13: Carbamidomethyl (+57.02)
7		Serum albumin OS=Homo sapiens GN=ALB PE=1 SV=2	ALB	sp|P02768|ALBU_HUMAN	69348.9	1	24	VPQVSTPTLVEVSR	91.5	756.44	1510.87	1511.84	20.23
7		Serum albumin OS=Homo sapiens GN=ALB PE=1 SV=2	ALB	sp|P02768|ALBU_HUMAN	69348.9	1	24	VPQVSTPTLVEVSR	93.8	756.44	1510.87	1511.84	20.23
7		Serum albumin OS=Homo sapiens GN=ALB PE=1 SV=2	ALB	sp|P02768|ALBU_HUMAN	69348.9	1	24	YLYEIAR	39.6	464.236	926.457	927.493	-31.51
7		Serum albumin OS=Bos taurus GN=ALB PE=1 SV=4	ALB	rl|ALBU_BOVIN|ALBU_BOVIN	69276.2	0.999	3	ccTESLVNR	53.9	569.76	1137.51	1138.5	13.59	c1: Carbamidomethyl (+57.02), c2: Carbamidomethyl (+57.02)
7		Serum albumin OS=Bos taurus GN=ALB PE=1 SV=4	ALB	rl|ALBU_BOVIN|ALBU_BOVIN	69276.2	0.999	3	KVPQVSTPTLVEVSR	65.1	547.3	1638.88	1639.94	-31.71
7		Serum albumin OS=Bos taurus GN=ALB PE=1 SV=4	ALB	rl|ALBU_BOVIN|ALBU_BOVIN	69276.2	0.999	3	KVPQVSTPTLVEVSR	97	820.49	1638.97	1639.94	21.69
7		Serum albumin OS=Bos taurus GN=ALB PE=1 SV=4	ALB	rl|ALBU_BOVIN|ALBU_BOVIN	69276.2	0.999	3	LFTFHADIcTLPDTEK	36.4	636.623	1906.85	1907.92	-34.36	c9: Carbamidomethyl (+57.02)
7		Serum albumin OS=Bos taurus GN=ALB PE=1 SV=4	ALB	rl|ALBU_BOVIN|ALBU_BOVIN	69276.2	0.999	3	LFTFHADIcTLPDTEK	45.3	636.623	1906.85	1907.92	-34.36	c9: Carbamidomethyl (+57.02)
7		Serum albumin OS=Bos taurus GN=ALB PE=1 SV=4	ALB	rl|ALBU_BOVIN|ALBU_BOVIN	69276.2	0.999	3	LGEYGFQNALIVR	100	740.37	1478.73	1479.8	-42.05
7		Serum albumin OS=Bos taurus GN=ALB PE=1 SV=4	ALB	rl|ALBU_BOVIN|ALBU_BOVIN	69276.2	0.999	3	LGEYGFQNALIVR	100	740.42	1478.83	1479.8	25.6
7		Serum albumin OS=Bos taurus GN=ALB PE=1 SV=4	ALB	rl|ALBU_BOVIN|ALBU_BOVIN	69276.2	0.999	3	QNcDQFEK	22.3	534.731	1067.45	1068.44	12.56	c3: Carbamidomethyl (+57.02)
7		Serum albumin OS=Bos taurus GN=ALB PE=1 SV=4	ALB	rl|ALBU_BOVIN|ALBU_BOVIN	69276.2	0.999	3	VPQVSTPTLVEVSR	91.5	756.44	1510.87	1511.84	20.23
7		Serum albumin OS=Bos taurus GN=ALB PE=1 SV=4	ALB	rl|ALBU_BOVIN|ALBU_BOVIN	69276.2	0.999	3	VPQVSTPTLVEVSR	93.8	756.44	1510.87	1511.84	20.23
7		Serum albumin OS=Bos taurus GN=ALB PE=1 SV=4	ALB	rl|ALBU_BOVIN|ALBU_BOVIN	69276.2	0.999	3	YLYEIAR	39.6	464.236	926.457	927.493	-31.51
7		Serum albumin OS=Bos taurus GN=ALB PE=1 SV=4	ALB	rl|ALBU_BOVIN|ALBU_BOVIN	69276.2	1	19	ccTESLVNR	47.7	569.76	1137.51	1138.5	12.6	c1: Carbamidomethyl (+57.02), c2: Carbamidomethyl (+57.02)
7		Serum albumin OS=Bos taurus GN=ALB PE=1 SV=4	ALB	rl|ALBU_BOVIN|ALBU_BOVIN	69276.2	1	19	ccTESLVNR	49	569.759	1137.5	1138.5	11.85	c1: Carbamidomethyl (+57.02), c2: Carbamidomethyl (+57.02)
7		Serum albumin OS=Bos taurus GN=ALB PE=1 SV=4	ALB	rl|ALBU_BOVIN|ALBU_BOVIN	69276.2	1	19	ccTESLVNR	57.7	569.759	1137.5	1138.5	11.32	c1: Carbamidomethyl (+57.02), c2: Carbamidomethyl (+57.02)
7		Serum albumin OS=Bos taurus GN=ALB PE=1 SV=4	ALB	rl|ALBU_BOVIN|ALBU_BOVIN	69276.2	1	19	ccTESLVNR	58	569.76	1137.5	1138.5	12.24	c1: Carbamidomethyl (+57.02), c2: Carbamidomethyl (+57.02)
7		Serum albumin OS=Bos taurus GN=ALB PE=1 SV=4	ALB	rl|ALBU_BOVIN|ALBU_BOVIN	69276.2	1	19	ccTESLVNR	58.8	569.76	1137.51	1138.5	12.8	c1: Carbamidomethyl (+57.02), c2: Carbamidomethyl (+57.02)
7		Serum albumin OS=Bos taurus GN=ALB PE=1 SV=4	ALB	rl|ALBU_BOVIN|ALBU_BOVIN	69276.2	1	19	ccTESLVNR	58.8	569.76	1137.51	1138.5	12.9	c1: Carbamidomethyl (+57.02), c2: Carbamidomethyl (+57.02)
7		Serum albumin OS=Bos taurus GN=ALB PE=1 SV=4	ALB	rl|ALBU_BOVIN|ALBU_BOVIN	69276.2	1	19	ccTESLVNR	59.1	569.76	1137.5	1138.5	12.34	c1: Carbamidomethyl (+57.02), c2: Carbamidomethyl (+57.02)
7		Serum albumin OS=Bos taurus GN=ALB PE=1 SV=4	ALB	rl|ALBU_BOVIN|ALBU_BOVIN	69276.2	1	19	ccTESLVNR	59.1	569.76	1137.5	1138.5	12.22	c1: Carbamidomethyl (+57.02), c2: Carbamidomethyl (+57.02)
7		Serum albumin OS=Bos taurus GN=ALB PE=1 SV=4	ALB	rl|ALBU_BOVIN|ALBU_BOVIN	69276.2	1	19	ccTESLVNR	59.1	569.759	1137.5	1138.5	11.39	c1: Carbamidomethyl (+57.02), c2: Carbamidomethyl (+57.02)
7		Serum albumin OS=Bos taurus GN=ALB PE=1 SV=4	ALB	rl|ALBU_BOVIN|ALBU_BOVIN	69276.2	1	19	ccTESLVNR	59.1	569.759	1137.5	1138.5	11.23	c1: Carbamidomethyl (+57.02), c2: Carbamidomethyl (+57.02)
7		Serum albumin OS=Bos taurus GN=ALB PE=1 SV=4	ALB	rl|ALBU_BOVIN|ALBU_BOVIN	69276.2	1	19	ccTESLVNR	59.1	569.76	1137.51	1138.5	13.25	c1: Carbamidomethyl (+57.02), c2: Carbamidomethyl (+57.02)
7		Serum albumin OS=Bos taurus GN=ALB PE=1 SV=4	ALB	rl|ALBU_BOVIN|ALBU_BOVIN	69276.2	1	19	ccTESLVNR	59.1	569.76	1137.51	1138.5	12.64	c1: Carbamidomethyl (+57.02), c2: Carbamidomethyl (+57.02)
7		Serum albumin OS=Bos taurus GN=ALB PE=1 SV=4	ALB	rl|ALBU_BOVIN|ALBU_BOVIN	69276.2	1	19	ccTESLVNR	59.1	569.759	1137.5	1138.5	11.73	c1: Carbamidomethyl (+57.02), c2: Carbamidomethyl (+57.02)
7		Serum albumin OS=Bos taurus GN=ALB PE=1 SV=4	ALB	rl|ALBU_BOVIN|ALBU_BOVIN	69276.2	1	19	ccTESLVNR	59.2	569.759	1137.5	1138.5	10.76	c1: Carbamidomethyl (+57.02), c2: Carbamidomethyl (+57.02)
7		Serum albumin OS=Bos taurus GN=ALB PE=1 SV=4	ALB	rl|ALBU_BOVIN|ALBU_BOVIN	69276.2	1	19	ccTESLVNR	59.5	569.759	1137.5	1138.5	11.9	c1: Carbamidomethyl (+57.02), c2: Carbamidomethyl (+57.02)
7		Serum albumin OS=Bos taurus GN=ALB PE=1 SV=4	ALB	rl|ALBU_BOVIN|ALBU_BOVIN	69276.2	1	19	ccTESLVNR	60.4	569.76	1137.51	1138.5	12.59	c1: Carbamidomethyl (+57.02), c2: Carbamidomethyl (+57.02)
7		Serum albumin OS=Bos taurus GN=ALB PE=1 SV=4	ALB	rl|ALBU_BOVIN|ALBU_BOVIN	69276.2	1	19	ccTESLVNR	60.7	569.759	1137.5	1138.5	11.25	c1: Carbamidomethyl (+57.02), c2: Carbamidomethyl (+57.02)
7		Serum albumin OS=Bos taurus GN=ALB PE=1 SV=4	ALB	rl|ALBU_BOVIN|ALBU_BOVIN	69276.2	1	19	ccTESLVNR	60.7	569.759	1137.5	1138.5	11.55	c1: Carbamidomethyl (+57.02), c2: Carbamidomethyl (+57.02)
7		Serum albumin OS=Bos taurus GN=ALB PE=1 SV=4	ALB	rl|ALBU_BOVIN|ALBU_BOVIN	69276.2	1	19	ccTESLVNR	60.7	569.76	1137.5	1138.5	12.34	c1: Carbamidomethyl (+57.02), c2: Carbamidomethyl (+57.02)
7		Serum albumin OS=Bos taurus GN=ALB PE=1 SV=4	ALB	rl|ALBU_BOVIN|ALBU_BOVIN	69276.2	1	19	ccTESLVNR	61	569.76	1137.51	1138.5	12.55	c1: Carbamidomethyl (+57.02), c2: Carbamidomethyl (+57.02)
7		Serum albumin OS=Bos taurus GN=ALB PE=1 SV=4	ALB	rl|ALBU_BOVIN|ALBU_BOVIN	69276.2	1	19	ccTESLVNR	60.9	569.759	1137.5	1138.5	10.99	c1: Carbamidomethyl (+57.02), c2: Carbamidomethyl (+57.02)
7		Serum albumin OS=Bos taurus GN=ALB PE=1 SV=4	ALB	rl|ALBU_BOVIN|ALBU_BOVIN	69276.2	1	19	ccTESLVNR	60.9	569.759	1137.5	1138.5	10.9	c1: Carbamidomethyl (+57.02), c2: Carbamidomethyl (+57.02)
7		Serum albumin OS=Bos taurus GN=ALB PE=1 SV=4	ALB	rl|ALBU_BOVIN|ALBU_BOVIN	69276.2	1	19	ccTESLVNR	62.3	569.759	1137.5	1138.5	11.69	c1: Carbamidomethyl (+57.02), c2: Carbamidomethyl (+57.02)
7		Serum albumin OS=Bos taurus GN=ALB PE=1 SV=4	ALB	rl|ALBU_BOVIN|ALBU_BOVIN	69276.2	1	19	DLGEEHFK	35.7	487.738	973.461	974.458	10.42
7		Serum albumin OS=Bos taurus GN=ALB PE=1 SV=4	ALB	rl|ALBU_BOVIN|ALBU_BOVIN	69276.2	1	19	DLGEEHFK	35.7	487.739	973.462	974.458	12.19
7		Serum albumin OS=Bos taurus GN=ALB PE=1 SV=4	ALB	rl|ALBU_BOVIN|ALBU_BOVIN	69276.2	1	19	ETYGDMADccEK	41.8	739.779	1477.54	1478.52	18.02	c9: Carbamidomethyl (+57.02), c10: Carbamidomethyl (+57.02)
7		Serum albumin OS=Bos taurus GN=ALB PE=1 SV=4	ALB	rl|ALBU_BOVIN|ALBU_BOVIN	69276.2	1	19	ETYGDMADccEK	58.6	739.779	1477.54	1478.52	18.46	c9: Carbamidomethyl (+57.02), c10: Carbamidomethyl (+57.02)
7		Serum albumin OS=Bos taurus GN=ALB PE=1 SV=4	ALB	rl|ALBU_BOVIN|ALBU_BOVIN	69276.2	1	19	ETYGDMADccEK	64.5	739.78	1477.55	1478.52	20.45	c9: Carbamidomethyl (+57.02), c10: Carbamidomethyl (+57.02)
7		Serum albumin OS=Bos taurus GN=ALB PE=1 SV=4	ALB	rl|ALBU_BOVIN|ALBU_BOVIN	69276.2	1	19	ETYGDMADccEK	66	739.778	1477.54	1478.52	17.25	c9: Carbamidomethyl (+57.02), c10: Carbamidomethyl (+57.02)
7		Serum albumin OS=Bos taurus GN=ALB PE=1 SV=4	ALB	rl|ALBU_BOVIN|ALBU_BOVIN	69276.2	1	19	ETYGDMADccEK	72.9	739.779	1477.54	1478.52	18.04	c9: Carbamidomethyl (+57.02), c10: Carbamidomethyl (+57.02)
7		Serum albumin OS=Bos taurus GN=ALB PE=1 SV=4	ALB	rl|ALBU_BOVIN|ALBU_BOVIN	69276.2	1	19	EYEATLEEccAK	55.9	751.824	1501.63	1502.61	18.27	c9: Carbamidomethyl (+57.02), c10: Carbamidomethyl (+57.02)
7		Serum albumin OS=Bos taurus GN=ALB PE=1 SV=4	ALB	rl|ALBU_BOVIN|ALBU_BOVIN	69276.2	1	19	EYEATLEEccAK	64.2	751.823	1501.63	1502.61	17.12	c9: Carbamidomethyl (+57.02), c10: Carbamidomethyl (+57.02)
7		Serum albumin OS=Bos taurus GN=ALB PE=1 SV=4	ALB	rl|ALBU_BOVIN|ALBU_BOVIN	69276.2	1	19	EYEATLEEccAK	64.9	751.826	1501.64	1502.61	20.12	c9: Carbamidomethyl (+57.02), c10: Carbamidomethyl (+57.02)
7		Serum albumin OS=Bos taurus GN=ALB PE=1 SV=4	ALB	rl|ALBU_BOVIN|ALBU_BOVIN	69276.2	1	19	EYEATLEEccAK	66.8	751.825	1501.63	1502.61	18.93	c9: Carbamidomethyl (+57.02), c10: Carbamidomethyl (+57.02)
7		Serum albumin OS=Bos taurus GN=ALB PE=1 SV=4	ALB	rl|ALBU_BOVIN|ALBU_BOVIN	69276.2	1	19	EYEATLEEccAK	69.6	751.825	1501.63	1502.61	18.81	c9: Carbamidomethyl (+57.02), c10: Carbamidomethyl (+57.02)
7		Serum albumin OS=Bos taurus GN=ALB PE=1 SV=4	ALB	rl|ALBU_BOVIN|ALBU_BOVIN	69276.2	1	19	EYEATLEEccAK	70.9	751.825	1501.63	1502.61	18.83	c9: Carbamidomethyl (+57.02), c10: Carbamidomethyl (+57.02)
7		Serum albumin OS=Bos taurus GN=ALB PE=1 SV=4	ALB	rl|ALBU_BOVIN|ALBU_BOVIN	69276.2	1	19	EYEATLEEccAK	71.2	751.825	1501.64	1502.61	19.48	c9: Carbamidomethyl (+57.02), c10: Carbamidomethyl (+57.02)
7		Serum albumin OS=Bos taurus GN=ALB PE=1 SV=4	ALB	rl|ALBU_BOVIN|ALBU_BOVIN	69276.2	1	19	EYEATLEEccAK	71	751.824	1501.63	1502.61	17.52	c9: Carbamidomethyl (+57.02), c10: Carbamidomethyl (+57.02)
7		Serum albumin OS=Bos taurus GN=ALB PE=1 SV=4	ALB	rl|ALBU_BOVIN|ALBU_BOVIN	69276.2	1	19	EYEATLEEccAK	71.3	751.824	1501.63	1502.61	17.55	c9: Carbamidomethyl (+57.02), c10: Carbamidomethyl (+57.02)
7		Serum albumin OS=Bos taurus GN=ALB PE=1 SV=4	ALB	rl|ALBU_BOVIN|ALBU_BOVIN	69276.2	1	19	EYEATLEEccAK	72.5	751.825	1501.63	1502.61	18.65	c9: Carbamidomethyl (+57.02), c10: Carbamidomethyl (+57.02)
7		Serum albumin OS=Bos taurus GN=ALB PE=1 SV=4	ALB	rl|ALBU_BOVIN|ALBU_BOVIN	69276.2	1	19	EYEATLEEccAK	72.4	751.823	1501.63	1502.61	17.24	c9: Carbamidomethyl (+57.02), c10: Carbamidomethyl (+57.02)
7		Serum albumin OS=Bos taurus GN=ALB PE=1 SV=4	ALB	rl|ALBU_BOVIN|ALBU_BOVIN	69276.2	1	19	EYEATLEEccAK	72.9	751.825	1501.64	1502.61	19.65	c9: Carbamidomethyl (+57.02), c10: Carbamidomethyl (+57.02)
7		Serum albumin OS=Bos taurus GN=ALB PE=1 SV=4	ALB	rl|ALBU_BOVIN|ALBU_BOVIN	69276.2	1	19	HLVDEPQNLIK	68.4	653.374	1304.73	1305.72	18.52
7		Serum albumin OS=Bos taurus GN=ALB PE=1 SV=4	ALB	rl|ALBU_BOVIN|ALBU_BOVIN	69276.2	1	19	HLVDEPQNLIK	68.8	653.372	1304.73	1305.72	15.28
7		Serum albumin OS=Bos taurus GN=ALB PE=1 SV=4	ALB	rl|ALBU_BOVIN|ALBU_BOVIN	69276.2	1	19	HLVDEPQNLIK	68.9	653.372	1304.73	1305.72	15.51
7		Serum albumin OS=Bos taurus GN=ALB PE=1 SV=4	ALB	rl|ALBU_BOVIN|ALBU_BOVIN	69276.2	1	19	HLVDEPQNLIK	68.8	653.373	1304.73	1305.72	16.71
7		Serum albumin OS=Bos taurus GN=ALB PE=1 SV=4	ALB	rl|ALBU_BOVIN|ALBU_BOVIN	69276.2	1	19	HLVDEPQNLIK	72.1	653.371	1304.73	1305.72	14.73
7		Serum albumin OS=Bos taurus GN=ALB PE=1 SV=4	ALB	rl|ALBU_BOVIN|ALBU_BOVIN	69276.2	1	19	HLVDEPQNLIK	72.2	653.373	1304.73	1305.72	16.46
7		Serum albumin OS=Bos taurus GN=ALB PE=1 SV=4	ALB	rl|ALBU_BOVIN|ALBU_BOVIN	69276.2	1	19	HLVDEPQNLIK	72.2	653.372	1304.73	1305.72	16.23
7		Serum albumin OS=Bos taurus GN=ALB PE=1 SV=4	ALB	rl|ALBU_BOVIN|ALBU_BOVIN	69276.2	1	19	HLVDEPQNLIK	72.3	653.373	1304.73	1305.72	16.89
7		Serum albumin OS=Bos taurus GN=ALB PE=1 SV=4	ALB	rl|ALBU_BOVIN|ALBU_BOVIN	69276.2	1	19	HLVDEPQNLIK	72.3	653.374	1304.73	1305.72	18.64
7		Serum albumin OS=Bos taurus GN=ALB PE=1 SV=4	ALB	rl|ALBU_BOVIN|ALBU_BOVIN	69276.2	1	19	HLVDEPQNLIK	75.1	653.371	1304.73	1305.72	14.7
7		Serum albumin OS=Bos taurus GN=ALB PE=1 SV=4	ALB	rl|ALBU_BOVIN|ALBU_BOVIN	69276.2	1	19	HLVDEPQNLIK	79.2	653.374	1304.73	1305.72	18.15
7		Serum albumin OS=Bos taurus GN=ALB PE=1 SV=4	ALB	rl|ALBU_BOVIN|ALBU_BOVIN	69276.2	1	19	KVPQVSTPTLVEVSR	42.9	820.493	1638.97	1639.94	24.77
7		Serum albumin OS=Bos taurus GN=ALB PE=1 SV=4	ALB	rl|ALBU_BOVIN|ALBU_BOVIN	69276.2	1	19	KVPQVSTPTLVEVSR	47.8	820.492	1638.97	1639.94	23.87
7		Serum albumin OS=Bos taurus GN=ALB PE=1 SV=4	ALB	rl|ALBU_BOVIN|ALBU_BOVIN	69276.2	1	19	KVPQVSTPTLVEVSR	64.3	547.327	1638.96	1639.94	16.76
7		Serum albumin OS=Bos taurus GN=ALB PE=1 SV=4	ALB	rl|ALBU_BOVIN|ALBU_BOVIN	69276.2	1	19	KVPQVSTPTLVEVSR	68	547.326	1638.96	1639.94	15.47
7		Serum albumin OS=Bos taurus GN=ALB PE=1 SV=4	ALB	rl|ALBU_BOVIN|ALBU_BOVIN	69276.2	1	19	KVPQVSTPTLVEVSR	77.5	820.492	1638.97	1639.94	23.63
7		Serum albumin OS=Bos taurus GN=ALB PE=1 SV=4	ALB	rl|ALBU_BOVIN|ALBU_BOVIN	69276.2	1	19	KVPQVSTPTLVEVSR	78.3	820.49	1638.97	1639.94	21.57
7		Serum albumin OS=Bos taurus GN=ALB PE=1 SV=4	ALB	rl|ALBU_BOVIN|ALBU_BOVIN	69276.2	1	19	KVPQVSTPTLVEVSR	78.3	820.491	1638.97	1639.94	22.76
7		Serum albumin OS=Bos taurus GN=ALB PE=1 SV=4	ALB	rl|ALBU_BOVIN|ALBU_BOVIN	69276.2	1	19	KVPQVSTPTLVEVSR	78.3	820.492	1638.97	1639.94	24.1
7		Serum albumin OS=Bos taurus GN=ALB PE=1 SV=4	ALB	rl|ALBU_BOVIN|ALBU_BOVIN	69276.2	1	19	KVPQVSTPTLVEVSR	78.3	820.493	1638.97	1639.94	25.29
7		Serum albumin OS=Bos taurus GN=ALB PE=1 SV=4	ALB	rl|ALBU_BOVIN|ALBU_BOVIN	69276.2	1	19	KVPQVSTPTLVEVSR	70.7	547.326	1638.96	1639.94	15.65
7		Serum albumin OS=Bos taurus GN=ALB PE=1 SV=4	ALB	rl|ALBU_BOVIN|ALBU_BOVIN	69276.2	1	19	KVPQVSTPTLVEVSR	70.9	547.326	1638.96	1639.94	15.57
7		Serum albumin OS=Bos taurus GN=ALB PE=1 SV=4	ALB	rl|ALBU_BOVIN|ALBU_BOVIN	69276.2	1	19	KVPQVSTPTLVEVSR	71.4	547.326	1638.96	1639.94	15.26
7		Serum albumin OS=Bos taurus GN=ALB PE=1 SV=4	ALB	rl|ALBU_BOVIN|ALBU_BOVIN	69276.2	1	19	KVPQVSTPTLVEVSR	71.4	547.326	1638.96	1639.94	15.45
7		Serum albumin OS=Bos taurus GN=ALB PE=1 SV=4	ALB	rl|ALBU_BOVIN|ALBU_BOVIN	69276.2	1	19	KVPQVSTPTLVEVSR	71.8	547.326	1638.96	1639.94	15.28
7		Serum albumin OS=Bos taurus GN=ALB PE=1 SV=4	ALB	rl|ALBU_BOVIN|ALBU_BOVIN	69276.2	1	19	KVPQVSTPTLVEVSR	72.4	547.325	1638.95	1639.94	14.48
7		Serum albumin OS=Bos taurus GN=ALB PE=1 SV=4	ALB	rl|ALBU_BOVIN|ALBU_BOVIN	69276.2	1	19	KVPQVSTPTLVEVSR	73.6	547.326	1638.96	1639.94	15.32
7		Serum albumin OS=Bos taurus GN=ALB PE=1 SV=4	ALB	rl|ALBU_BOVIN|ALBU_BOVIN	69276.2	1	19	KVPQVSTPTLVEVSR	74.2	547.326	1638.96	1639.94	15.57
7		Serum albumin OS=Bos taurus GN=ALB PE=1 SV=4	ALB	rl|ALBU_BOVIN|ALBU_BOVIN	69276.2	1	19	KVPQVSTPTLVEVSR	75.4	547.326	1638.96	1639.94	15.74
7		Serum albumin OS=Bos taurus GN=ALB PE=1 SV=4	ALB	rl|ALBU_BOVIN|ALBU_BOVIN	69276.2	1	19	KVPQVSTPTLVEVSR	76.5	547.326	1638.95	1639.94	14.68
7		Serum albumin OS=Bos taurus GN=ALB PE=1 SV=4	ALB	rl|ALBU_BOVIN|ALBU_BOVIN	69276.2	1	19	KVPQVSTPTLVEVSR	77.1	547.327	1638.96	1639.94	16.71
7		Serum albumin OS=Bos taurus GN=ALB PE=1 SV=4	ALB	rl|ALBU_BOVIN|ALBU_BOVIN	69276.2	1	19	KVPQVSTPTLVEVSR	76.9	547.327	1638.96	1639.94	17.75
7		Serum albumin OS=Bos taurus GN=ALB PE=1 SV=4	ALB	rl|ALBU_BOVIN|ALBU_BOVIN	69276.2	1	19	KVPQVSTPTLVEVSR	77.1	547.326	1638.96	1639.94	16.18
7		Serum albumin OS=Bos taurus GN=ALB PE=1 SV=4	ALB	rl|ALBU_BOVIN|ALBU_BOVIN	69276.2	1	19	KVPQVSTPTLVEVSR	77.2	547.326	1638.96	1639.94	16.03
7		Serum albumin OS=Bos taurus GN=ALB PE=1 SV=4	ALB	rl|ALBU_BOVIN|ALBU_BOVIN	69276.2	1	19	KVPQVSTPTLVEVSR	77.2	547.326	1638.96	1639.94	15.67
7		Serum albumin OS=Bos taurus GN=ALB PE=1 SV=4	ALB	rl|ALBU_BOVIN|ALBU_BOVIN	69276.2	1	19	KVPQVSTPTLVEVSR	78.6	547.325	1638.95	1639.94	13.87
7		Serum albumin OS=Bos taurus GN=ALB PE=1 SV=4	ALB	rl|ALBU_BOVIN|ALBU_BOVIN	69276.2	1	19	KVPQVSTPTLVEVSR	78.6	547.325	1638.95	1639.94	14.13
7		Serum albumin OS=Bos taurus GN=ALB PE=1 SV=4	ALB	rl|ALBU_BOVIN|ALBU_BOVIN	69276.2	1	19	KVPQVSTPTLVEVSR	78.5	547.326	1638.96	1639.94	16.27
7		Serum albumin OS=Bos taurus GN=ALB PE=1 SV=4	ALB	rl|ALBU_BOVIN|ALBU_BOVIN	69276.2	1	19	KVPQVSTPTLVEVSR	80	547.327	1638.96	1639.94	17.22
7		Serum albumin OS=Bos taurus GN=ALB PE=1 SV=4	ALB	rl|ALBU_BOVIN|ALBU_BOVIN	69276.2	1	19	KVPQVSTPTLVEVSR	80.3	547.327	1638.96	1639.94	17.35
7		Serum albumin OS=Bos taurus GN=ALB PE=1 SV=4	ALB	rl|ALBU_BOVIN|ALBU_BOVIN	69276.2	1	19	KVPQVSTPTLVEVSR	82.2	547.326	1638.95	1639.94	14.73
7		Serum albumin OS=Bos taurus GN=ALB PE=1 SV=4	ALB	rl|ALBU_BOVIN|ALBU_BOVIN	69276.2	1	19	LFTFHADIcTLPDTEK	28.8	636.657	1906.95	1907.92	18.21	c9: Carbamidomethyl (+57.02)
7		Serum albumin OS=Bos taurus GN=ALB PE=1 SV=4	ALB	rl|ALBU_BOVIN|ALBU_BOVIN	69276.2	1	19	LFTFHADIcTLPDTEK	32.7	636.657	1906.95	1907.92	18.12	c9: Carbamidomethyl (+57.02)
7		Serum albumin OS=Bos taurus GN=ALB PE=1 SV=4	ALB	rl|ALBU_BOVIN|ALBU_BOVIN	69276.2	1	19	LFTFHADIcTLPDTEK	37	636.659	1906.95	1907.92	21.18	c9: Carbamidomethyl (+57.02)
7		Serum albumin OS=Bos taurus GN=ALB PE=1 SV=4	ALB	rl|ALBU_BOVIN|ALBU_BOVIN	69276.2	1	19	LFTFHADIcTLPDTEK	37	636.657	1906.95	1907.92	18.79	c9: Carbamidomethyl (+57.02)
7		Serum albumin OS=Bos taurus GN=ALB PE=1 SV=4	ALB	rl|ALBU_BOVIN|ALBU_BOVIN	69276.2	1	19	LFTFHADIcTLPDTEK	39	636.659	1906.95	1907.92	21.44	c9: Carbamidomethyl (+57.02)
7		Serum albumin OS=Bos taurus GN=ALB PE=1 SV=4	ALB	rl|ALBU_BOVIN|ALBU_BOVIN	69276.2	1	19	LFTFHADIcTLPDTEK	40.2	636.657	1906.95	1907.92	17.88	c9: Carbamidomethyl (+57.02)
7		Serum albumin OS=Bos taurus GN=ALB PE=1 SV=4	ALB	rl|ALBU_BOVIN|ALBU_BOVIN	69276.2	1	19	LFTFHADIcTLPDTEK	44.2	636.661	1906.96	1907.92	24.74	c9: Carbamidomethyl (+57.02)
7		Serum albumin OS=Bos taurus GN=ALB PE=1 SV=4	ALB	rl|ALBU_BOVIN|ALBU_BOVIN	69276.2	1	19	LFTFHADIcTLPDTEK	44.4	636.658	1906.95	1907.92	19.64	c9: Carbamidomethyl (+57.02)
7		Serum albumin OS=Bos taurus GN=ALB PE=1 SV=4	ALB	rl|ALBU_BOVIN|ALBU_BOVIN	69276.2	1	19	LFTFHADIcTLPDTEK	46	636.658	1906.95	1907.92	20.26	c9: Carbamidomethyl (+57.02)
7		Serum albumin OS=Bos taurus GN=ALB PE=1 SV=4	ALB	rl|ALBU_BOVIN|ALBU_BOVIN	69276.2	1	19	LFTFHADIcTLPDTEK	46	636.657	1906.95	1907.92	18.95	c9: Carbamidomethyl (+57.02)
7		Serum albumin OS=Bos taurus GN=ALB PE=1 SV=4	ALB	rl|ALBU_BOVIN|ALBU_BOVIN	69276.2	1	19	LFTFHADIcTLPDTEK	46	636.657	1906.95	1907.92	17.91	c9: Carbamidomethyl (+57.02)
7		Serum albumin OS=Bos taurus GN=ALB PE=1 SV=4	ALB	rl|ALBU_BOVIN|ALBU_BOVIN	69276.2	1	19	LFTFHADIcTLPDTEK	46.6	636.659	1906.96	1907.92	22.1	c9: Carbamidomethyl (+57.02)
7		Serum albumin OS=Bos taurus GN=ALB PE=1 SV=4	ALB	rl|ALBU_BOVIN|ALBU_BOVIN	69276.2	1	19	LFTFHADIcTLPDTEK	47.5	636.658	1906.95	1907.92	20.44	c9: Carbamidomethyl (+57.02)
7		Serum albumin OS=Bos taurus GN=ALB PE=1 SV=4	ALB	rl|ALBU_BOVIN|ALBU_BOVIN	69276.2	1	19	LFTFHADIcTLPDTEK	47.6	636.658	1906.95	1907.92	20.24	c9: Carbamidomethyl (+57.02)
7		Serum albumin OS=Bos taurus GN=ALB PE=1 SV=4	ALB	rl|ALBU_BOVIN|ALBU_BOVIN	69276.2	1	19	LFTFHADIcTLPDTEK	47.6	636.659	1906.96	1907.92	21.92	c9: Carbamidomethyl (+57.02)
7		Serum albumin OS=Bos taurus GN=ALB PE=1 SV=4	ALB	rl|ALBU_BOVIN|ALBU_BOVIN	69276.2	1	19	LFTFHADIcTLPDTEK	47.6	636.658	1906.95	1907.92	19.3	c9: Carbamidomethyl (+57.02)
7		Serum albumin OS=Bos taurus GN=ALB PE=1 SV=4	ALB	rl|ALBU_BOVIN|ALBU_BOVIN	69276.2	1	19	LFTFHADIcTLPDTEK	49.2	636.658	1906.95	1907.92	19.61	c9: Carbamidomethyl (+57.02)
7		Serum albumin OS=Bos taurus GN=ALB PE=1 SV=4	ALB	rl|ALBU_BOVIN|ALBU_BOVIN	69276.2	1	19	LFTFHADIcTLPDTEK	53.1	636.659	1906.95	1907.92	21	c9: Carbamidomethyl (+57.02)
7		Serum albumin OS=Bos taurus GN=ALB PE=1 SV=4	ALB	rl|ALBU_BOVIN|ALBU_BOVIN	69276.2	1	19	LFTFHADIcTLPDTEK	56.6	636.657	1906.95	1907.92	17.93	c9: Carbamidomethyl (+57.02)
7		Serum albumin OS=Bos taurus GN=ALB PE=1 SV=4	ALB	rl|ALBU_BOVIN|ALBU_BOVIN	69276.2	1	19	LGEYGFQNALIVR	81.1	740.418	1478.82	1479.8	21.83
7		Serum albumin OS=Bos taurus GN=ALB PE=1 SV=4	ALB	rl|ALBU_BOVIN|ALBU_BOVIN	69276.2	1	19	LGEYGFQNALIVR	81.1	740.419	1478.82	1479.8	23.69
7		Serum albumin OS=Bos taurus GN=ALB PE=1 SV=4	ALB	rl|ALBU_BOVIN|ALBU_BOVIN	69276.2	1	19	LGEYGFQNALIVR	84.6	740.419	1478.82	1479.8	24.22
7		Serum albumin OS=Bos taurus GN=ALB PE=1 SV=4	ALB	rl|ALBU_BOVIN|ALBU_BOVIN	69276.2	1	19	LGEYGFQNALIVR	84.6	740.419	1478.82	1479.8	23.49
7		Serum albumin OS=Bos taurus GN=ALB PE=1 SV=4	ALB	rl|ALBU_BOVIN|ALBU_BOVIN	69276.2	1	19	LGEYGFQNALIVR	84.5	740.421	1478.83	1479.8	26.2
7		Serum albumin OS=Bos taurus GN=ALB PE=1 SV=4	ALB	rl|ALBU_BOVIN|ALBU_BOVIN	69276.2	1	19	LGEYGFQNALIVR	88.7	740.419	1478.82	1479.8	23.57
7		Serum albumin OS=Bos taurus GN=ALB PE=1 SV=4	ALB	rl|ALBU_BOVIN|ALBU_BOVIN	69276.2	1	19	LGEYGFQNALIVR	88.7	740.42	1478.83	1479.8	25.35
7		Serum albumin OS=Bos taurus GN=ALB PE=1 SV=4	ALB	rl|ALBU_BOVIN|ALBU_BOVIN	69276.2	1	19	LGEYGFQNALIVR	88.7	740.42	1478.83	1479.8	25.52
7		Serum albumin OS=Bos taurus GN=ALB PE=1 SV=4	ALB	rl|ALBU_BOVIN|ALBU_BOVIN	69276.2	1	19	LGEYGFQNALIVR	88.7	740.42	1478.83	1479.8	25.77
7		Serum albumin OS=Bos taurus GN=ALB PE=1 SV=4	ALB	rl|ALBU_BOVIN|ALBU_BOVIN	69276.2	1	19	LGEYGFQNALIVR	90	740.42	1478.83	1479.8	25.24
7		Serum albumin OS=Bos taurus GN=ALB PE=1 SV=4	ALB	rl|ALBU_BOVIN|ALBU_BOVIN	69276.2	1	19	LGEYGFQNALIVR	90.6	740.418	1478.82	1479.8	21.7
7		Serum albumin OS=Bos taurus GN=ALB PE=1 SV=4	ALB	rl|ALBU_BOVIN|ALBU_BOVIN	69276.2	1	19	LGEYGFQNALIVR	92.7	740.417	1478.82	1479.8	21.3
7		Serum albumin OS=Bos taurus GN=ALB PE=1 SV=4	ALB	rl|ALBU_BOVIN|ALBU_BOVIN	69276.2	1	19	LGEYGFQNALIVR	92.8	740.42	1478.83	1479.8	25.14
7		Serum albumin OS=Bos taurus GN=ALB PE=1 SV=4	ALB	rl|ALBU_BOVIN|ALBU_BOVIN	69276.2	1	19	LGEYGFQNALIVR	92.8	740.42	1478.83	1479.8	24.95
7		Serum albumin OS=Bos taurus GN=ALB PE=1 SV=4	ALB	rl|ALBU_BOVIN|ALBU_BOVIN	69276.2	1	19	LGEYGFQNALIVR	93.2	740.417	1478.82	1479.8	21.64
7		Serum albumin OS=Bos taurus GN=ALB PE=1 SV=4	ALB	rl|ALBU_BOVIN|ALBU_BOVIN	69276.2	1	19	LGEYGFQNALIVR	93.1	740.419	1478.82	1479.8	23.72
7		Serum albumin OS=Bos taurus GN=ALB PE=1 SV=4	ALB	rl|ALBU_BOVIN|ALBU_BOVIN	69276.2	1	19	LGEYGFQNALIVR	93.2	740.419	1478.82	1479.8	24
7		Serum albumin OS=Bos taurus GN=ALB PE=1 SV=4	ALB	rl|ALBU_BOVIN|ALBU_BOVIN	69276.2	1	19	LGEYGFQNALIVR	94	740.418	1478.82	1479.8	22.99
7		Serum albumin OS=Bos taurus GN=ALB PE=1 SV=4	ALB	rl|ALBU_BOVIN|ALBU_BOVIN	69276.2	1	19	LGEYGFQNALIVR	94	740.42	1478.83	1479.8	25.26
7		Serum albumin OS=Bos taurus GN=ALB PE=1 SV=4	ALB	rl|ALBU_BOVIN|ALBU_BOVIN	69276.2	1	19	LGEYGFQNALIVR	94	740.419	1478.82	1479.8	24.33
7		Serum albumin OS=Bos taurus GN=ALB PE=1 SV=4	ALB	rl|ALBU_BOVIN|ALBU_BOVIN	69276.2	1	19	LGEYGFQNALIVR	94	740.42	1478.82	1479.8	24.77
7		Serum albumin OS=Bos taurus GN=ALB PE=1 SV=4	ALB	rl|ALBU_BOVIN|ALBU_BOVIN	69276.2	1	19	LGEYGFQNALIVR	94.1	740.42	1478.83	1479.8	25.29
7		Serum albumin OS=Bos taurus GN=ALB PE=1 SV=4	ALB	rl|ALBU_BOVIN|ALBU_BOVIN	69276.2	1	19	LGEYGFQNALIVR	98.1	740.418	1478.82	1479.8	22.54
7		Serum albumin OS=Bos taurus GN=ALB PE=1 SV=4	ALB	rl|ALBU_BOVIN|ALBU_BOVIN	69276.2	1	19	LGEYGFQNALIVR	98.1	740.42	1478.83	1479.8	25.68
7		Serum albumin OS=Bos taurus GN=ALB PE=1 SV=4	ALB	rl|ALBU_BOVIN|ALBU_BOVIN	69276.2	1	19	LKPDPNTLcDEFK	37.7	526.269	1575.78	1576.77	15.4	c9: Carbamidomethyl (+57.02)
7		Serum albumin OS=Bos taurus GN=ALB PE=1 SV=4	ALB	rl|ALBU_BOVIN|ALBU_BOVIN	69276.2	1	19	LVNELTEFAK	43.8	582.329	1162.64	1163.63	16.72
7		Serum albumin OS=Bos taurus GN=ALB PE=1 SV=4	ALB	rl|ALBU_BOVIN|ALBU_BOVIN	69276.2	1	19	LVNELTEFAK	46.1	582.328	1162.64	1163.63	15.43
7		Serum albumin OS=Bos taurus GN=ALB PE=1 SV=4	ALB	rl|ALBU_BOVIN|ALBU_BOVIN	69276.2	1	19	LVNELTEFAK	46.9	582.331	1162.65	1163.63	20.18
7		Serum albumin OS=Bos taurus GN=ALB PE=1 SV=4	ALB	rl|ALBU_BOVIN|ALBU_BOVIN	69276.2	1	19	LVNELTEFAK	51.9	582.329	1162.64	1163.63	17.87
7		Serum albumin OS=Bos taurus GN=ALB PE=1 SV=4	ALB	rl|ALBU_BOVIN|ALBU_BOVIN	69276.2	1	19	LVNELTEFAK	53.5	582.329	1162.64	1163.63	16.82
7		Serum albumin OS=Bos taurus GN=ALB PE=1 SV=4	ALB	rl|ALBU_BOVIN|ALBU_BOVIN	69276.2	1	19	LVNELTEFAK	56.7	582.328	1162.64	1163.63	15.78
7		Serum albumin OS=Bos taurus GN=ALB PE=1 SV=4	ALB	rl|ALBU_BOVIN|ALBU_BOVIN	69276.2	1	19	LVNELTEFAK	57.3	582.33	1162.65	1163.63	19.32
7		Serum albumin OS=Bos taurus GN=ALB PE=1 SV=4	ALB	rl|ALBU_BOVIN|ALBU_BOVIN	69276.2	1	19	LVNELTEFAK	60	582.33	1162.65	1163.63	19.13
7		Serum albumin OS=Bos taurus GN=ALB PE=1 SV=4	ALB	rl|ALBU_BOVIN|ALBU_BOVIN	69276.2	1	19	LVNELTEFAK	60.7	582.329	1162.64	1163.63	16.95
7		Serum albumin OS=Bos taurus GN=ALB PE=1 SV=4	ALB	rl|ALBU_BOVIN|ALBU_BOVIN	69276.2	1	19	LVNELTEFAK	60.7	582.329	1162.64	1163.63	16.86
7		Serum albumin OS=Bos taurus GN=ALB PE=1 SV=4	ALB	rl|ALBU_BOVIN|ALBU_BOVIN	69276.2	1	19	LVNELTEFAK	60.8	582.329	1162.64	1163.63	17.34
7		Serum albumin OS=Bos taurus GN=ALB PE=1 SV=4	ALB	rl|ALBU_BOVIN|ALBU_BOVIN	69276.2	1	19	LVNELTEFAK	64.5	582.329	1162.64	1163.63	17.13
7		Serum albumin OS=Bos taurus GN=ALB PE=1 SV=4	ALB	rl|ALBU_BOVIN|ALBU_BOVIN	69276.2	1	19	LVNELTEFAK	64.5	582.329	1162.64	1163.63	16.4
7		Serum albumin OS=Bos taurus GN=ALB PE=1 SV=4	ALB	rl|ALBU_BOVIN|ALBU_BOVIN	69276.2	1	19	LVNELTEFAK	70.6	582.329	1162.64	1163.63	16.79
7		Serum albumin OS=Bos taurus GN=ALB PE=1 SV=4	ALB	rl|ALBU_BOVIN|ALBU_BOVIN	69276.2	1	19	LVNELTEFAK	73.7	582.332	1162.65	1163.63	23.12
7		Serum albumin OS=Bos taurus GN=ALB PE=1 SV=4	ALB	rl|ALBU_BOVIN|ALBU_BOVIN	69276.2	1	19	MPcTEDYLSLILNR	92.7	862.945	1723.88	1724.83	28.07	c3: Carbamidomethyl (+57.02)
7		Serum albumin OS=Bos taurus GN=ALB PE=1 SV=4	ALB	rl|ALBU_BOVIN|ALBU_BOVIN	69276.2	1	19	NEcFLSHKDDSPDLPK	29.7	634.639	1900.89	1901.87	16.6	c3: Carbamidomethyl (+57.02)
7		Serum albumin OS=Bos taurus GN=ALB PE=1 SV=4	ALB	rl|ALBU_BOVIN|ALBU_BOVIN	69276.2	1	19	QNcDQFEK	24	534.731	1067.45	1068.44	12.79	c3: Carbamidomethyl (+57.02)
7		Serum albumin OS=Bos taurus GN=ALB PE=1 SV=4	ALB	rl|ALBU_BOVIN|ALBU_BOVIN	69276.2	1	19	QNcDQFEK	24	534.732	1067.45	1068.44	13.39	c3: Carbamidomethyl (+57.02)
7		Serum albumin OS=Bos taurus GN=ALB PE=1 SV=4	ALB	rl|ALBU_BOVIN|ALBU_BOVIN	69276.2	1	19	QNcDQFEK	25.5	534.731	1067.45	1068.44	12.81	c3: Carbamidomethyl (+57.02)
7		Serum albumin OS=Bos taurus GN=ALB PE=1 SV=4	ALB	rl|ALBU_BOVIN|ALBU_BOVIN	69276.2	1	19	QNcDQFEK	25.4	534.731	1067.45	1068.44	11.29	c3: Carbamidomethyl (+57.02)
7		Serum albumin OS=Bos taurus GN=ALB PE=1 SV=4	ALB	rl|ALBU_BOVIN|ALBU_BOVIN	69276.2	1	19	QNcDQFEK	27.4	534.731	1067.45	1068.44	11.7	c3: Carbamidomethyl (+57.02)
7		Serum albumin OS=Bos taurus GN=ALB PE=1 SV=4	ALB	rl|ALBU_BOVIN|ALBU_BOVIN	69276.2	1	19	QNcDQFEK	29.8	534.732	1067.45	1068.44	13.44	c3: Carbamidomethyl (+57.02)
7		Serum albumin OS=Bos taurus GN=ALB PE=1 SV=4	ALB	rl|ALBU_BOVIN|ALBU_BOVIN	69276.2	1	19	QNcDQFEK	31.9	534.731	1067.45	1068.44	11.67	c3: Carbamidomethyl (+57.02)
7		Serum albumin OS=Bos taurus GN=ALB PE=1 SV=4	ALB	rl|ALBU_BOVIN|ALBU_BOVIN	69276.2	1	19	QNcDQFEK	33.6	534.731	1067.45	1068.44	12.4	c3: Carbamidomethyl (+57.02)
7		Serum albumin OS=Bos taurus GN=ALB PE=1 SV=4	ALB	rl|ALBU_BOVIN|ALBU_BOVIN	69276.2	1	19	QNcDQFEK	33.5	534.731	1067.45	1068.44	11.44	c3: Carbamidomethyl (+57.02)
7		Serum albumin OS=Bos taurus GN=ALB PE=1 SV=4	ALB	rl|ALBU_BOVIN|ALBU_BOVIN	69276.2	1	19	QNcDQFEK	34.8	534.731	1067.45	1068.44	12.84	c3: Carbamidomethyl (+57.02)
7		Serum albumin OS=Bos taurus GN=ALB PE=1 SV=4	ALB	rl|ALBU_BOVIN|ALBU_BOVIN	69276.2	1	19	QNcDQFEK	34.8	534.732	1067.45	1068.44	14.27	c3: Carbamidomethyl (+57.02)
7		Serum albumin OS=Bos taurus GN=ALB PE=1 SV=4	ALB	rl|ALBU_BOVIN|ALBU_BOVIN	69276.2	1	19	QNcDQFEK	35	534.731	1067.45	1068.44	12.64	c3: Carbamidomethyl (+57.02)
7		Serum albumin OS=Bos taurus GN=ALB PE=1 SV=4	ALB	rl|ALBU_BOVIN|ALBU_BOVIN	69276.2	1	19	QNcDQFEK	36.3	534.731	1067.45	1068.44	12.58	c3: Carbamidomethyl (+57.02)
7		Serum albumin OS=Bos taurus GN=ALB PE=1 SV=4	ALB	rl|ALBU_BOVIN|ALBU_BOVIN	69276.2	1	19	QNcDQFEK	36.4	534.731	1067.45	1068.44	12.34	c3: Carbamidomethyl (+57.02)
7		Serum albumin OS=Bos taurus GN=ALB PE=1 SV=4	ALB	rl|ALBU_BOVIN|ALBU_BOVIN	69276.2	1	19	QNcDQFEK	36.5	534.73	1067.45	1068.44	10.56	c3: Carbamidomethyl (+57.02)
7		Serum albumin OS=Bos taurus GN=ALB PE=1 SV=4	ALB	rl|ALBU_BOVIN|ALBU_BOVIN	69276.2	1	19	QNcDQFEK	37.8	534.732	1067.45	1068.44	13.33	c3: Carbamidomethyl (+57.02)
7		Serum albumin OS=Bos taurus GN=ALB PE=1 SV=4	ALB	rl|ALBU_BOVIN|ALBU_BOVIN	69276.2	1	19	QNcDQFEK	38.1	534.732	1067.45	1068.44	13.78	c3: Carbamidomethyl (+57.02)
7		Serum albumin OS=Bos taurus GN=ALB PE=1 SV=4	ALB	rl|ALBU_BOVIN|ALBU_BOVIN	69276.2	1	19	QNcDQFEK	39.9	534.732	1067.45	1068.44	13.91	c3: Carbamidomethyl (+57.02)
7		Serum albumin OS=Bos taurus GN=ALB PE=1 SV=4	ALB	rl|ALBU_BOVIN|ALBU_BOVIN	69276.2	1	19	RHPEYAVSVLLR	61	480.615	1438.82	1439.81	12.82
7		Serum albumin OS=Bos taurus GN=ALB PE=1 SV=4	ALB	rl|ALBU_BOVIN|ALBU_BOVIN	69276.2	1	19	RHPEYAVSVLLR	63.1	480.615	1438.82	1439.81	12.86
7		Serum albumin OS=Bos taurus GN=ALB PE=1 SV=4	ALB	rl|ALBU_BOVIN|ALBU_BOVIN	69276.2	1	19	RHPEYAVSVLLR	65.6	480.615	1438.82	1439.81	14.05
7		Serum albumin OS=Bos taurus GN=ALB PE=1 SV=4	ALB	rl|ALBU_BOVIN|ALBU_BOVIN	69276.2	1	19	RHPEYAVSVLLR	65.7	480.615	1438.82	1439.81	12.26
7		Serum albumin OS=Bos taurus GN=ALB PE=1 SV=4	ALB	rl|ALBU_BOVIN|ALBU_BOVIN	69276.2	1	19	RHPEYAVSVLLR	68.4	480.615	1438.82	1439.81	12.2
7		Serum albumin OS=Bos taurus GN=ALB PE=1 SV=4	ALB	rl|ALBU_BOVIN|ALBU_BOVIN	69276.2	1	19	RHPEYAVSVLLR	71.3	480.615	1438.82	1439.81	12.13
7		Serum albumin OS=Bos taurus GN=ALB PE=1 SV=4	ALB	rl|ALBU_BOVIN|ALBU_BOVIN	69276.2	1	19	RHPEYAVSVLLR	71.4	480.615	1438.82	1439.81	13.07
7		Serum albumin OS=Bos taurus GN=ALB PE=1 SV=4	ALB	rl|ALBU_BOVIN|ALBU_BOVIN	69276.2	1	19	RHPEYAVSVLLR	74.4	480.615	1438.82	1439.81	12.53
7		Serum albumin OS=Bos taurus GN=ALB PE=1 SV=4	ALB	rl|ALBU_BOVIN|ALBU_BOVIN	69276.2	1	19	RPcFSALTPDETYVPK	28.7	627.657	1879.95	1880.92	19.2	c3: Carbamidomethyl (+57.02)
7		Serum albumin OS=Bos taurus GN=ALB PE=1 SV=4	ALB	rl|ALBU_BOVIN|ALBU_BOVIN	69276.2	1	19	RPcFSALTPDETYVPK	32.6	627.657	1879.95	1880.92	18.64	c3: Carbamidomethyl (+57.02)
7		Serum albumin OS=Bos taurus GN=ALB PE=1 SV=4	ALB	rl|ALBU_BOVIN|ALBU_BOVIN	69276.2	1	19	RPcFSALTPDETYVPK	33.3	627.656	1879.95	1880.92	17.75	c3: Carbamidomethyl (+57.02)
7		Serum albumin OS=Bos taurus GN=ALB PE=1 SV=4	ALB	rl|ALBU_BOVIN|ALBU_BOVIN	69276.2	1	19	RPcFSALTPDETYVPK	34.2	627.656	1879.94	1880.92	16.42	c3: Carbamidomethyl (+57.02)
7		Serum albumin OS=Bos taurus GN=ALB PE=1 SV=4	ALB	rl|ALBU_BOVIN|ALBU_BOVIN	69276.2	1	19	RPcFSALTPDETYVPK	34.4	627.656	1879.95	1880.92	17.28	c3: Carbamidomethyl (+57.02)
7		Serum albumin OS=Bos taurus GN=ALB PE=1 SV=4	ALB	rl|ALBU_BOVIN|ALBU_BOVIN	69276.2	1	19	RPcFSALTPDETYVPK	35.2	627.657	1879.95	1880.92	19.16	c3: Carbamidomethyl (+57.02)
7		Serum albumin OS=Bos taurus GN=ALB PE=1 SV=4	ALB	rl|ALBU_BOVIN|ALBU_BOVIN	69276.2	1	19	RPcFSALTPDETYVPK	39.5	627.657	1879.95	1880.92	18.97	c3: Carbamidomethyl (+57.02)
7		Serum albumin OS=Bos taurus GN=ALB PE=1 SV=4	ALB	rl|ALBU_BOVIN|ALBU_BOVIN	69276.2	1	19	RPcFSALTPDETYVPK	39.6	627.656	1879.95	1880.92	16.87	c3: Carbamidomethyl (+57.02)
7		Serum albumin OS=Bos taurus GN=ALB PE=1 SV=4	ALB	rl|ALBU_BOVIN|ALBU_BOVIN	69276.2	1	19	RPcFSALTPDETYVPK	40.3	627.658	1879.95	1880.92	19.44	c3: Carbamidomethyl (+57.02)
7		Serum albumin OS=Bos taurus GN=ALB PE=1 SV=4	ALB	rl|ALBU_BOVIN|ALBU_BOVIN	69276.2	1	19	RPcFSALTPDETYVPK	41.3	627.656	1879.95	1880.92	17.11	c3: Carbamidomethyl (+57.02)
7		Serum albumin OS=Bos taurus GN=ALB PE=1 SV=4	ALB	rl|ALBU_BOVIN|ALBU_BOVIN	69276.2	1	19	RPcFSALTPDETYVPK	43.5	627.657	1879.95	1880.92	18.4	c3: Carbamidomethyl (+57.02)
7		Serum albumin OS=Bos taurus GN=ALB PE=1 SV=4	ALB	rl|ALBU_BOVIN|ALBU_BOVIN	69276.2	1	19	RPcFSALTPDETYVPK	44.4	627.656	1879.95	1880.92	16.74	c3: Carbamidomethyl (+57.02)
7		Serum albumin OS=Bos taurus GN=ALB PE=1 SV=4	ALB	rl|ALBU_BOVIN|ALBU_BOVIN	69276.2	1	19	RPcFSALTPDETYVPK	44.8	627.656	1879.95	1880.92	16.95	c3: Carbamidomethyl (+57.02)
7		Serum albumin OS=Bos taurus GN=ALB PE=1 SV=4	ALB	rl|ALBU_BOVIN|ALBU_BOVIN	69276.2	1	19	RPcFSALTPDETYVPK	45	627.656	1879.95	1880.92	17.71	c3: Carbamidomethyl (+57.02)
7		Serum albumin OS=Bos taurus GN=ALB PE=1 SV=4	ALB	rl|ALBU_BOVIN|ALBU_BOVIN	69276.2	1	19	RPcFSALTPDETYVPK	46.1	627.656	1879.95	1880.92	17.41	c3: Carbamidomethyl (+57.02)
7		Serum albumin OS=Bos taurus GN=ALB PE=1 SV=4	ALB	rl|ALBU_BOVIN|ALBU_BOVIN	69276.2	1	19	RPcFSALTPDETYVPK	50.2	627.656	1879.95	1880.92	16.6	c3: Carbamidomethyl (+57.02)
7		Serum albumin OS=Bos taurus GN=ALB PE=1 SV=4	ALB	rl|ALBU_BOVIN|ALBU_BOVIN	69276.2	1	19	RPcFSALTPDETYVPK	50.8	627.657	1879.95	1880.92	18.42	c3: Carbamidomethyl (+57.02)
7		Serum albumin OS=Bos taurus GN=ALB PE=1 SV=4	ALB	rl|ALBU_BOVIN|ALBU_BOVIN	69276.2	1	19	RPcFSALTPDETYVPK	51.8	627.656	1879.95	1880.92	16.92	c3: Carbamidomethyl (+57.02)
7		Serum albumin OS=Bos taurus GN=ALB PE=1 SV=4	ALB	rl|ALBU_BOVIN|ALBU_BOVIN	69276.2	1	19	RPcFSALTPDETYVPK	52.2	627.657	1879.95	1880.92	18.7	c3: Carbamidomethyl (+57.02)
7		Serum albumin OS=Bos taurus GN=ALB PE=1 SV=4	ALB	rl|ALBU_BOVIN|ALBU_BOVIN	69276.2	1	19	RPcFSALTPDETYVPK	55.1	627.656	1879.95	1880.92	16.98	c3: Carbamidomethyl (+57.02)
7		Serum albumin OS=Bos taurus GN=ALB PE=1 SV=4	ALB	rl|ALBU_BOVIN|ALBU_BOVIN	69276.2	1	19	RPcFSALTPDETYVPK	57	627.657	1879.95	1880.92	19.31	c3: Carbamidomethyl (+57.02)
7		Serum albumin OS=Bos taurus GN=ALB PE=1 SV=4	ALB	rl|ALBU_BOVIN|ALBU_BOVIN	69276.2	1	19	SHcIAEVEK	54.8	536.765	1071.52	1072.51	13.6	c3: Carbamidomethyl (+57.02)
7		Serum albumin OS=Bos taurus GN=ALB PE=1 SV=4	ALB	rl|ALBU_BOVIN|ALBU_BOVIN	69276.2	1	19	SLHTLFGDELcK	44.2	473.91	1418.71	1419.69	15.14	c11: Carbamidomethyl (+57.02)
7		Serum albumin OS=Bos taurus GN=ALB PE=1 SV=4	ALB	rl|ALBU_BOVIN|ALBU_BOVIN	69276.2	1	19	SLHTLFGDELcK	45.9	473.909	1418.7	1419.69	12.79	c11: Carbamidomethyl (+57.02)
7		Serum albumin OS=Bos taurus GN=ALB PE=1 SV=4	ALB	rl|ALBU_BOVIN|ALBU_BOVIN	69276.2	1	19	SLHTLFGDELcK	46	473.909	1418.7	1419.69	12.6	c11: Carbamidomethyl (+57.02)
7		Serum albumin OS=Bos taurus GN=ALB PE=1 SV=4	ALB	rl|ALBU_BOVIN|ALBU_BOVIN	69276.2	1	19	SLHTLFGDELcK	47.7	473.909	1418.71	1419.69	14.1	c11: Carbamidomethyl (+57.02)
7		Serum albumin OS=Bos taurus GN=ALB PE=1 SV=4	ALB	rl|ALBU_BOVIN|ALBU_BOVIN	69276.2	1	19	SLHTLFGDELcK	48.6	473.909	1418.71	1419.69	14.08	c11: Carbamidomethyl (+57.02)
7		Serum albumin OS=Bos taurus GN=ALB PE=1 SV=4	ALB	rl|ALBU_BOVIN|ALBU_BOVIN	69276.2	1	19	SLHTLFGDELcK	50.3	473.91	1418.71	1419.69	14.67	c11: Carbamidomethyl (+57.02)
7		Serum albumin OS=Bos taurus GN=ALB PE=1 SV=4	ALB	rl|ALBU_BOVIN|ALBU_BOVIN	69276.2	1	19	SLHTLFGDELcK	52.2	473.91	1418.71	1419.69	15.45	c11: Carbamidomethyl (+57.02)
7		Serum albumin OS=Bos taurus GN=ALB PE=1 SV=4	ALB	rl|ALBU_BOVIN|ALBU_BOVIN	69276.2	1	19	SLHTLFGDELcK	54.9	473.909	1418.7	1419.69	12.66	c11: Carbamidomethyl (+57.02)
7		Serum albumin OS=Bos taurus GN=ALB PE=1 SV=4	ALB	rl|ALBU_BOVIN|ALBU_BOVIN	69276.2	1	19	SLHTLFGDELcK	56.5	473.909	1418.7	1419.69	12.66	c11: Carbamidomethyl (+57.02)
7		Serum albumin OS=Bos taurus GN=ALB PE=1 SV=4	ALB	rl|ALBU_BOVIN|ALBU_BOVIN	69276.2	1	19	SLHTLFGDELcK	56.7	473.909	1418.71	1419.69	13.68	c11: Carbamidomethyl (+57.02)
7		Serum albumin OS=Bos taurus GN=ALB PE=1 SV=4	ALB	rl|ALBU_BOVIN|ALBU_BOVIN	69276.2	1	19	SLHTLFGDELcK	60.9	473.911	1418.71	1419.69	16.21	c11: Carbamidomethyl (+57.02)
7		Serum albumin OS=Bos taurus GN=ALB PE=1 SV=4	ALB	rl|ALBU_BOVIN|ALBU_BOVIN	69276.2	1	19	SLHTLFGDELcK	69.8	710.367	1418.72	1419.69	23.7	c11: Carbamidomethyl (+57.02)
7		Serum albumin OS=Bos taurus GN=ALB PE=1 SV=4	ALB	rl|ALBU_BOVIN|ALBU_BOVIN	69276.2	1	19	SLHTLFGDELcK	64	473.909	1418.71	1419.69	13.3	c11: Carbamidomethyl (+57.02)
7		Serum albumin OS=Bos taurus GN=ALB PE=1 SV=4	ALB	rl|ALBU_BOVIN|ALBU_BOVIN	69276.2	1	19	TcVADESHAGcEK	40	488.542	1462.6	1463.59	14.91	c2: Carbamidomethyl (+57.02), c11: Carbamidomethyl (+57.02)
7		Serum albumin OS=Bos taurus GN=ALB PE=1 SV=4	ALB	rl|ALBU_BOVIN|ALBU_BOVIN	69276.2	1	19	TcVADESHAGcEK	47.8	488.54	1462.6	1463.59	10.69	c2: Carbamidomethyl (+57.02), c11: Carbamidomethyl (+57.02)
7		Serum albumin OS=Bos taurus GN=ALB PE=1 SV=4	ALB	rl|ALBU_BOVIN|ALBU_BOVIN	69276.2	1	19	TcVADESHAGcEK	50.1	488.539	1462.6	1463.59	9.562	c2: Carbamidomethyl (+57.02), c11: Carbamidomethyl (+57.02)
7		Serum albumin OS=Bos taurus GN=ALB PE=1 SV=4	ALB	rl|ALBU_BOVIN|ALBU_BOVIN	69276.2	1	19	TcVADESHAGcEK	50.9	488.539	1462.6	1463.59	10.14	c2: Carbamidomethyl (+57.02), c11: Carbamidomethyl (+57.02)
7		Serum albumin OS=Bos taurus GN=ALB PE=1 SV=4	ALB	rl|ALBU_BOVIN|ALBU_BOVIN	69276.2	1	19	TcVADESHAGcEK	54	488.54	1462.6	1463.59	10.61	c2: Carbamidomethyl (+57.02), c11: Carbamidomethyl (+57.02)
7		Serum albumin OS=Bos taurus GN=ALB PE=1 SV=4	ALB	rl|ALBU_BOVIN|ALBU_BOVIN	69276.2	1	19	TcVADESHAGcEK	54	488.54	1462.6	1463.59	10.38	c2: Carbamidomethyl (+57.02), c11: Carbamidomethyl (+57.02)
7		Serum albumin OS=Bos taurus GN=ALB PE=1 SV=4	ALB	rl|ALBU_BOVIN|ALBU_BOVIN	69276.2	1	19	TcVADESHAGcEK	55.1	488.541	1462.6	1463.59	12.76	c2: Carbamidomethyl (+57.02), c11: Carbamidomethyl (+57.02)
7		Serum albumin OS=Bos taurus GN=ALB PE=1 SV=4	ALB	rl|ALBU_BOVIN|ALBU_BOVIN	69276.2	1	19	TcVADESHAGcEK	54.7	488.54	1462.6	1463.59	11.39	c2: Carbamidomethyl (+57.02), c11: Carbamidomethyl (+57.02)
7		Serum albumin OS=Bos taurus GN=ALB PE=1 SV=4	ALB	rl|ALBU_BOVIN|ALBU_BOVIN	69276.2	1	19	TcVADESHAGcEK	55.1	488.541	1462.6	1463.59	12.16	c2: Carbamidomethyl (+57.02), c11: Carbamidomethyl (+57.02)
7		Serum albumin OS=Bos taurus GN=ALB PE=1 SV=4	ALB	rl|ALBU_BOVIN|ALBU_BOVIN	69276.2	1	19	TcVADESHAGcEK	55.3	488.541	1462.6	1463.59	12.66	c2: Carbamidomethyl (+57.02), c11: Carbamidomethyl (+57.02)
7		Serum albumin OS=Bos taurus GN=ALB PE=1 SV=4	ALB	rl|ALBU_BOVIN|ALBU_BOVIN	69276.2	1	19	TcVADESHAGcEK	55.1	488.54	1462.6	1463.59	10.81	c2: Carbamidomethyl (+57.02), c11: Carbamidomethyl (+57.02)
7		Serum albumin OS=Bos taurus GN=ALB PE=1 SV=4	ALB	rl|ALBU_BOVIN|ALBU_BOVIN	69276.2	1	19	TcVADESHAGcEK	55.1	488.54	1462.6	1463.59	10.4	c2: Carbamidomethyl (+57.02), c11: Carbamidomethyl (+57.02)
7		Serum albumin OS=Bos taurus GN=ALB PE=1 SV=4	ALB	rl|ALBU_BOVIN|ALBU_BOVIN	69276.2	1	19	TcVADESHAGcEK	55.3	488.54	1462.6	1463.59	10.75	c2: Carbamidomethyl (+57.02), c11: Carbamidomethyl (+57.02)
7		Serum albumin OS=Bos taurus GN=ALB PE=1 SV=4	ALB	rl|ALBU_BOVIN|ALBU_BOVIN	69276.2	1	19	TcVADESHAGcEK	55.1	488.539	1462.6	1463.59	9.131	c2: Carbamidomethyl (+57.02), c11: Carbamidomethyl (+57.02)
7		Serum albumin OS=Bos taurus GN=ALB PE=1 SV=4	ALB	rl|ALBU_BOVIN|ALBU_BOVIN	69276.2	1	19	TcVADESHAGcEK	55.1	488.539	1462.6	1463.59	9.234	c2: Carbamidomethyl (+57.02), c11: Carbamidomethyl (+57.02)
7		Serum albumin OS=Bos taurus GN=ALB PE=1 SV=4	ALB	rl|ALBU_BOVIN|ALBU_BOVIN	69276.2	1	19	TcVADESHAGcEK	55.3	488.539	1462.6	1463.59	9.992	c2: Carbamidomethyl (+57.02), c11: Carbamidomethyl (+57.02)
7		Serum albumin OS=Bos taurus GN=ALB PE=1 SV=4	ALB	rl|ALBU_BOVIN|ALBU_BOVIN	69276.2	1	19	TcVADESHAGcEK	56.5	488.54	1462.6	1463.59	11.86	c2: Carbamidomethyl (+57.02), c11: Carbamidomethyl (+57.02)
7		Serum albumin OS=Bos taurus GN=ALB PE=1 SV=4	ALB	rl|ALBU_BOVIN|ALBU_BOVIN	69276.2	1	19	TcVADESHAGcEK	56.5	488.539	1462.6	1463.59	9.582	c2: Carbamidomethyl (+57.02), c11: Carbamidomethyl (+57.02)
7		Serum albumin OS=Bos taurus GN=ALB PE=1 SV=4	ALB	rl|ALBU_BOVIN|ALBU_BOVIN	69276.2	1	19	TcVADESHAGcEK	56.5	488.539	1462.59	1463.59	8.639	c2: Carbamidomethyl (+57.02), c11: Carbamidomethyl (+57.02)
7		Serum albumin OS=Bos taurus GN=ALB PE=1 SV=4	ALB	rl|ALBU_BOVIN|ALBU_BOVIN	69276.2	1	19	TcVADESHAGcEK	56.8	488.54	1462.6	1463.59	11.41	c2: Carbamidomethyl (+57.02), c11: Carbamidomethyl (+57.02)
7		Serum albumin OS=Bos taurus GN=ALB PE=1 SV=4	ALB	rl|ALBU_BOVIN|ALBU_BOVIN	69276.2	1	19	TcVADESHAGcEK	56.8	488.54	1462.6	1463.59	11.02	c2: Carbamidomethyl (+57.02), c11: Carbamidomethyl (+57.02)
7		Serum albumin OS=Bos taurus GN=ALB PE=1 SV=4	ALB	rl|ALBU_BOVIN|ALBU_BOVIN	69276.2	1	19	TcVADESHAGcEK	58.1	488.54	1462.6	1463.59	11.1	c2: Carbamidomethyl (+57.02), c11: Carbamidomethyl (+57.02)
7		Serum albumin OS=Bos taurus GN=ALB PE=1 SV=4	ALB	rl|ALBU_BOVIN|ALBU_BOVIN	69276.2	1	19	TcVADESHAGcEK	59.5	488.54	1462.6	1463.59	10.63	c2: Carbamidomethyl (+57.02), c11: Carbamidomethyl (+57.02)
7		Serum albumin OS=Bos taurus GN=ALB PE=1 SV=4	ALB	rl|ALBU_BOVIN|ALBU_BOVIN	69276.2	1	19	TcVADESHAGcEK	67.8	488.539	1462.6	1463.59	9.726	c2: Carbamidomethyl (+57.02), c11: Carbamidomethyl (+57.02)
7		Serum albumin OS=Bos taurus GN=ALB PE=1 SV=4	ALB	rl|ALBU_BOVIN|ALBU_BOVIN	69276.2	1	19	TcVADESHAGcEK	81.8	732.31	1462.61	1463.59	16.16	c2: Carbamidomethyl (+57.02), c11: Carbamidomethyl (+57.02)
7		Serum albumin OS=Bos taurus GN=ALB PE=1 SV=4	ALB	rl|ALBU_BOVIN|ALBU_BOVIN	69276.2	1	19	TcVADESHAGcEK	99	732.308	1462.6	1463.59	14.03	c2: Carbamidomethyl (+57.02), c11: Carbamidomethyl (+57.02)
7		Serum albumin OS=Bos taurus GN=ALB PE=1 SV=4	ALB	rl|ALBU_BOVIN|ALBU_BOVIN	69276.2	1	19	TVMENFVAFVDK	47.6	700.368	1398.72	1399.69	25.15
7		Serum albumin OS=Bos taurus GN=ALB PE=1 SV=4	ALB	rl|ALBU_BOVIN|ALBU_BOVIN	69276.2	1	19	TVMENFVAFVDK	47.6	700.365	1398.72	1399.69	22.1
7		Serum albumin OS=Bos taurus GN=ALB PE=1 SV=4	ALB	rl|ALBU_BOVIN|ALBU_BOVIN	69276.2	1	19	TVMENFVAFVDK	47.8	700.368	1398.72	1399.69	25.2
7		Serum albumin OS=Bos taurus GN=ALB PE=1 SV=4	ALB	rl|ALBU_BOVIN|ALBU_BOVIN	69276.2	1	19	TVMENFVAFVDK	49	700.366	1398.72	1399.69	23.57
7		Serum albumin OS=Bos taurus GN=ALB PE=1 SV=4	ALB	rl|ALBU_BOVIN|ALBU_BOVIN	69276.2	1	19	TVMENFVAFVDK	49.6	700.368	1398.72	1399.69	25.17
7		Serum albumin OS=Bos taurus GN=ALB PE=1 SV=4	ALB	rl|ALBU_BOVIN|ALBU_BOVIN	69276.2	1	19	TVMENFVAFVDK	49.7	700.367	1398.72	1399.69	23.89
7		Serum albumin OS=Bos taurus GN=ALB PE=1 SV=4	ALB	rl|ALBU_BOVIN|ALBU_BOVIN	69276.2	1	19	TVMENFVAFVDK	50.9	700.374	1398.73	1399.69	34.91
7		Serum albumin OS=Bos taurus GN=ALB PE=1 SV=4	ALB	rl|ALBU_BOVIN|ALBU_BOVIN	69276.2	1	19	TVMENFVAFVDK	51.4	700.367	1398.72	1399.69	24.7
7		Serum albumin OS=Bos taurus GN=ALB PE=1 SV=4	ALB	rl|ALBU_BOVIN|ALBU_BOVIN	69276.2	1	19	TVMENFVAFVDK	51.9	700.365	1398.71	1399.69	20.77
7		Serum albumin OS=Bos taurus GN=ALB PE=1 SV=4	ALB	rl|ALBU_BOVIN|ALBU_BOVIN	69276.2	1	19	TVMENFVAFVDK	53.4	700.368	1398.72	1399.69	25.36
7		Serum albumin OS=Bos taurus GN=ALB PE=1 SV=4	ALB	rl|ALBU_BOVIN|ALBU_BOVIN	69276.2	1	19	TVMENFVAFVDK	53.4	700.368	1398.72	1399.69	25.69
7		Serum albumin OS=Bos taurus GN=ALB PE=1 SV=4	ALB	rl|ALBU_BOVIN|ALBU_BOVIN	69276.2	1	19	TVMENFVAFVDK	53.4	700.367	1398.72	1399.69	24.45
7		Serum albumin OS=Bos taurus GN=ALB PE=1 SV=4	ALB	rl|ALBU_BOVIN|ALBU_BOVIN	69276.2	1	19	TVMENFVAFVDK	55.8	700.365	1398.71	1399.69	21.02
7		Serum albumin OS=Bos taurus GN=ALB PE=1 SV=4	ALB	rl|ALBU_BOVIN|ALBU_BOVIN	69276.2	1	19	TVMENFVAFVDK	55.8	700.365	1398.72	1399.69	21.97
7		Serum albumin OS=Bos taurus GN=ALB PE=1 SV=4	ALB	rl|ALBU_BOVIN|ALBU_BOVIN	69276.2	1	19	TVMENFVAFVDK	57.8	700.364	1398.71	1399.69	20.45
7		Serum albumin OS=Bos taurus GN=ALB PE=1 SV=4	ALB	rl|ALBU_BOVIN|ALBU_BOVIN	69276.2	1	19	VPQVSTPTLVEVSR	43.2	756.441	1510.87	1511.84	21.16
7		Serum albumin OS=Bos taurus GN=ALB PE=1 SV=4	ALB	rl|ALBU_BOVIN|ALBU_BOVIN	69276.2	1	19	VPQVSTPTLVEVSR	43.2	756.44	1510.87	1511.84	20.04
7		Serum albumin OS=Bos taurus GN=ALB PE=1 SV=4	ALB	rl|ALBU_BOVIN|ALBU_BOVIN	69276.2	1	19	VPQVSTPTLVEVSR	55.7	756.433	1510.85	1511.84	10.22
7		Serum albumin OS=Bos taurus GN=ALB PE=1 SV=4	ALB	rl|ALBU_BOVIN|ALBU_BOVIN	69276.2	1	19	VPQVSTPTLVEVSR	63	756.441	1510.87	1511.84	21.24
7		Serum albumin OS=Bos taurus GN=ALB PE=1 SV=4	ALB	rl|ALBU_BOVIN|ALBU_BOVIN	69276.2	1	19	VPQVSTPTLVEVSR	66.9	756.439	1510.86	1511.84	18.94
7		Serum albumin OS=Bos taurus GN=ALB PE=1 SV=4	ALB	rl|ALBU_BOVIN|ALBU_BOVIN	69276.2	1	19	VPQVSTPTLVEVSR	67.1	756.44	1510.86	1511.84	19.3
7		Serum albumin OS=Bos taurus GN=ALB PE=1 SV=4	ALB	rl|ALBU_BOVIN|ALBU_BOVIN	69276.2	1	19	VPQVSTPTLVEVSR	67.1	756.441	1510.87	1511.84	20.79
7		Serum albumin OS=Bos taurus GN=ALB PE=1 SV=4	ALB	rl|ALBU_BOVIN|ALBU_BOVIN	69276.2	1	19	VPQVSTPTLVEVSR	67.1	756.442	1510.87	1511.84	21.68
7		Serum albumin OS=Bos taurus GN=ALB PE=1 SV=4	ALB	rl|ALBU_BOVIN|ALBU_BOVIN	69276.2	1	19	VPQVSTPTLVEVSR	69.2	756.439	1510.86	1511.84	18
7		Serum albumin OS=Bos taurus GN=ALB PE=1 SV=4	ALB	rl|ALBU_BOVIN|ALBU_BOVIN	69276.2	1	19	VPQVSTPTLVEVSR	69.2	756.438	1510.86	1511.84	17.75
7		Serum albumin OS=Bos taurus GN=ALB PE=1 SV=4	ALB	rl|ALBU_BOVIN|ALBU_BOVIN	69276.2	1	19	VPQVSTPTLVEVSR	69.3	756.439	1510.86	1511.84	18.86
7		Serum albumin OS=Bos taurus GN=ALB PE=1 SV=4	ALB	rl|ALBU_BOVIN|ALBU_BOVIN	69276.2	1	19	VPQVSTPTLVEVSR	69.5	756.441	1510.87	1511.84	20.95
7		Serum albumin OS=Bos taurus GN=ALB PE=1 SV=4	ALB	rl|ALBU_BOVIN|ALBU_BOVIN	69276.2	1	19	VPQVSTPTLVEVSR	69.8	756.439	1510.86	1511.84	18.8
7		Serum albumin OS=Bos taurus GN=ALB PE=1 SV=4	ALB	rl|ALBU_BOVIN|ALBU_BOVIN	69276.2	1	19	VPQVSTPTLVEVSR	69.7	756.44	1510.87	1511.84	19.56
7		Serum albumin OS=Bos taurus GN=ALB PE=1 SV=4	ALB	rl|ALBU_BOVIN|ALBU_BOVIN	69276.2	1	19	VPQVSTPTLVEVSR	72.4	756.44	1510.87	1511.84	19.63
7		Serum albumin OS=Bos taurus GN=ALB PE=1 SV=4	ALB	rl|ALBU_BOVIN|ALBU_BOVIN	69276.2	1	19	VPQVSTPTLVEVSR	72.4	756.44	1510.87	1511.84	19.84
7		Serum albumin OS=Bos taurus GN=ALB PE=1 SV=4	ALB	rl|ALBU_BOVIN|ALBU_BOVIN	69276.2	1	19	VPQVSTPTLVEVSR	72.4	756.441	1510.87	1511.84	20.98
7		Serum albumin OS=Bos taurus GN=ALB PE=1 SV=4	ALB	rl|ALBU_BOVIN|ALBU_BOVIN	69276.2	1	19	VPQVSTPTLVEVSR	72.5	756.441	1510.87	1511.84	21.26
7		Serum albumin OS=Bos taurus GN=ALB PE=1 SV=4	ALB	rl|ALBU_BOVIN|ALBU_BOVIN	69276.2	1	19	VPQVSTPTLVEVSR	72.5	756.441	1510.87	1511.84	20.83
7		Serum albumin OS=Bos taurus GN=ALB PE=1 SV=4	ALB	rl|ALBU_BOVIN|ALBU_BOVIN	69276.2	1	19	VPQVSTPTLVEVSR	72.4	756.442	1510.87	1511.84	22.5
7		Serum albumin OS=Bos taurus GN=ALB PE=1 SV=4	ALB	rl|ALBU_BOVIN|ALBU_BOVIN	69276.2	1	19	VPQVSTPTLVEVSR	76.5	756.44	1510.87	1511.84	19.91
7		Serum albumin OS=Bos taurus GN=ALB PE=1 SV=4	ALB	rl|ALBU_BOVIN|ALBU_BOVIN	69276.2	1	19	VPQVSTPTLVEVSR	82.3	756.441	1510.87	1511.84	21.02
7		Serum albumin OS=Bos taurus GN=ALB PE=1 SV=4	ALB	rl|ALBU_BOVIN|ALBU_BOVIN	69276.2	1	19	YIcDNQDTISSK	76.4	722.335	1442.66	1443.64	14.01	c3: Carbamidomethyl (+57.02)
7		Serum albumin OS=Bos taurus GN=ALB PE=1 SV=4	ALB	rl|ALBU_BOVIN|ALBU_BOVIN	69276.2	1	19	YLYEIAR	36.1	464.256	926.497	927.493	11.21
7		Serum albumin OS=Bos taurus GN=ALB PE=1 SV=4	ALB	rl|ALBU_BOVIN|ALBU_BOVIN	69276.2	1	19	YLYEIAR	38.5	464.255	926.496	927.493	10.22
7		Serum albumin OS=Bos taurus GN=ALB PE=1 SV=4	ALB	rl|ALBU_BOVIN|ALBU_BOVIN	69276.2	1	19	YLYEIAR	38.5	464.255	926.496	927.493	10.24
7		Serum albumin OS=Bos taurus GN=ALB PE=1 SV=4	ALB	rl|ALBU_BOVIN|ALBU_BOVIN	69276.2	1	19	YLYEIAR	38.4	464.255	926.496	927.493	10.97
7		Serum albumin OS=Bos taurus GN=ALB PE=1 SV=4	ALB	rl|ALBU_BOVIN|ALBU_BOVIN	69276.2	1	19	YLYEIAR	38.4	464.256	926.497	927.493	12.01
7		Serum albumin OS=Bos taurus GN=ALB PE=1 SV=4	ALB	rl|ALBU_BOVIN|ALBU_BOVIN	69276.2	1	19	YLYEIAR	41.1	464.255	926.496	927.493	10.43
7		Serum albumin OS=Bos taurus GN=ALB PE=1 SV=4	ALB	rl|ALBU_BOVIN|ALBU_BOVIN	69276.2	1	19	YLYEIAR	41.1	464.255	926.496	927.493	10.35
7		Serum albumin OS=Bos taurus GN=ALB PE=1 SV=4	ALB	rl|ALBU_BOVIN|ALBU_BOVIN	69276.2	1	19	YLYEIAR	41.1	464.256	926.498	927.493	12.48
7		Serum albumin OS=Bos taurus GN=ALB PE=1 SV=4	ALB	rl|ALBU_BOVIN|ALBU_BOVIN	69276.2	1	19	YLYEIAR	41.1	464.256	926.497	927.493	12.14
7		Serum albumin OS=Bos taurus GN=ALB PE=1 SV=4	ALB	rl|ALBU_BOVIN|ALBU_BOVIN	69276.2	1	19	YLYEIAR	41.1	464.256	926.497	927.493	12.07
7		Serum albumin OS=Bos taurus GN=ALB PE=1 SV=4	ALB	rl|ALBU_BOVIN|ALBU_BOVIN	69276.2	1	19	YLYEIAR	41.1	464.256	926.497	927.493	12.09
7		Serum albumin OS=Bos taurus GN=ALB PE=1 SV=4	ALB	rl|ALBU_BOVIN|ALBU_BOVIN	69276.2	1	19	YLYEIAR	41.1	464.256	926.497	927.493	11.25
7		Serum albumin OS=Bos taurus GN=ALB PE=1 SV=4	ALB	rl|ALBU_BOVIN|ALBU_BOVIN	69276.2	1	19	YLYEIAR	41.1	464.256	926.497	927.493	11.36
7		Serum albumin OS=Bos taurus GN=ALB PE=1 SV=4	ALB	rl|ALBU_BOVIN|ALBU_BOVIN	69276.2	1	19	YLYEIAR	41.1	464.256	926.497	927.493	11.4
7		Serum albumin OS=Bos taurus GN=ALB PE=1 SV=4	ALB	rl|ALBU_BOVIN|ALBU_BOVIN	69276.2	1	19	YLYEIAR	41.1	464.255	926.496	927.493	10.82
7		Serum albumin OS=Bos taurus GN=ALB PE=1 SV=4	ALB	rl|ALBU_BOVIN|ALBU_BOVIN	69276.2	1	19	YLYEIAR	41.1	464.255	926.496	927.493	10.87
7		Serum albumin OS=Bos taurus GN=ALB PE=1 SV=4	ALB	rl|ALBU_BOVIN|ALBU_BOVIN	69276.2	1	19	YLYEIAR	41.1	464.256	926.497	927.493	11.73
7		Serum albumin OS=Bos taurus GN=ALB PE=1 SV=4	ALB	rl|ALBU_BOVIN|ALBU_BOVIN	69276.2	1	19	YLYEIAR	41.1	464.256	926.497	927.493	11.32
7		Serum albumin OS=Bos taurus GN=ALB PE=1 SV=4	ALB	rl|ALBU_BOVIN|ALBU_BOVIN	69276.2	1	19	YLYEIAR	41.1	464.256	926.497	927.493	11.66
7		Serum albumin OS=Bos taurus GN=ALB PE=1 SV=4	ALB	rl|ALBU_BOVIN|ALBU_BOVIN	69276.2	1	19	YLYEIAR	41.1	464.256	926.497	927.493	11.62
7		Serum albumin OS=Bos taurus GN=ALB PE=1 SV=4	ALB	rl|ALBU_BOVIN|ALBU_BOVIN	69276.2	1	19	YLYEIAR	41.1	464.256	926.497	927.493	11.77
7		Serum albumin OS=Bos taurus GN=ALB PE=1 SV=4	ALB	rl|ALBU_BOVIN|ALBU_BOVIN	69276.2	1	19	YLYEIAR	41.1	464.256	926.497	927.493	11.75
7		Serum albumin OS=Bos taurus GN=ALB PE=1 SV=4	ALB	rl|ALBU_BOVIN|ALBU_BOVIN	69276.2	1	19	YLYEIAR	41.5	464.255	926.496	927.493	10.56
7		Serum albumin OS=Bos taurus GN=ALB PE=1 SV=4	ALB	rl|ALBU_BOVIN|ALBU_BOVIN	69276.2	1	19	YLYEIAR	41.5	464.255	926.496	927.493	10.74
7		Serum albumin OS=Bos taurus GN=ALB PE=1 SV=4	ALB	rl|ALBU_BOVIN|ALBU_BOVIN	69276.2	1	19	YNGVFQEccQAEDK	70.5	874.378	1746.74	1747.71	24.98	c8: Carbamidomethyl (+57.02), c9: Carbamidomethyl (+57.02)
7		Serum albumin OS=Homo sapiens GN=ALB PE=1 SV=2	ALB	sp|P02768|ALBU_HUMAN	69348.9	1	39	AAFTEccQAADK	64.9	686.298	1370.58	1371.57	15.68	c6: Carbamidomethyl (+57.02), c7: Carbamidomethyl (+57.02)
7		Serum albumin OS=Homo sapiens GN=ALB PE=1 SV=2	ALB	sp|P02768|ALBU_HUMAN	69348.9	1	39	AAFTEccQAADK	64.9	686.297	1370.58	1371.57	14.9	c6: Carbamidomethyl (+57.02), c7: Carbamidomethyl (+57.02)
7		Serum albumin OS=Homo sapiens GN=ALB PE=1 SV=2	ALB	sp|P02768|ALBU_HUMAN	69348.9	1	39	AAFTEccQAADK	64.9	686.298	1370.58	1371.57	15.19	c6: Carbamidomethyl (+57.02), c7: Carbamidomethyl (+57.02)
7		Serum albumin OS=Homo sapiens GN=ALB PE=1 SV=2	ALB	sp|P02768|ALBU_HUMAN	69348.9	1	39	AAFTEccQAADK	64.9	686.297	1370.58	1371.57	14.87	c6: Carbamidomethyl (+57.02), c7: Carbamidomethyl (+57.02)
7		Serum albumin OS=Homo sapiens GN=ALB PE=1 SV=2	ALB	sp|P02768|ALBU_HUMAN	69348.9	1	39	AAFTEccQAADK	64.9	686.296	1370.58	1371.57	13.5	c6: Carbamidomethyl (+57.02), c7: Carbamidomethyl (+57.02)
7		Serum albumin OS=Homo sapiens GN=ALB PE=1 SV=2	ALB	sp|P02768|ALBU_HUMAN	69348.9	1	39	AAFTEccQAADK	64.9	686.296	1370.58	1371.57	13.44	c6: Carbamidomethyl (+57.02), c7: Carbamidomethyl (+57.02)
7		Serum albumin OS=Homo sapiens GN=ALB PE=1 SV=2	ALB	sp|P02768|ALBU_HUMAN	69348.9	1	39	AAFTEccQAADK	69	686.298	1370.58	1371.57	15.95	c6: Carbamidomethyl (+57.02), c7: Carbamidomethyl (+57.02)
7		Serum albumin OS=Homo sapiens GN=ALB PE=1 SV=2	ALB	sp|P02768|ALBU_HUMAN	69348.9	1	39	AAFTEccQAADK	69	686.297	1370.58	1371.57	14.05	c6: Carbamidomethyl (+57.02), c7: Carbamidomethyl (+57.02)
7		Serum albumin OS=Homo sapiens GN=ALB PE=1 SV=2	ALB	sp|P02768|ALBU_HUMAN	69348.9	1	39	AAFTEccQAADK	81.9	686.298	1370.58	1371.57	16.15	c6: Carbamidomethyl (+57.02), c7: Carbamidomethyl (+57.02)
7		Serum albumin OS=Homo sapiens GN=ALB PE=1 SV=2	ALB	sp|P02768|ALBU_HUMAN	69348.9	1	39	AAFTEccQAADK	81.9	686.298	1370.58	1371.57	16.46	c6: Carbamidomethyl (+57.02), c7: Carbamidomethyl (+57.02)
7		Serum albumin OS=Homo sapiens GN=ALB PE=1 SV=2	ALB	sp|P02768|ALBU_HUMAN	69348.9	1	39	AAFTEccQAADK	81.8	686.298	1370.58	1371.57	15.71	c6: Carbamidomethyl (+57.02), c7: Carbamidomethyl (+57.02)
7		Serum albumin OS=Homo sapiens GN=ALB PE=1 SV=2	ALB	sp|P02768|ALBU_HUMAN	69348.9	1	39	AAFTEccQAADK	81.8	686.298	1370.58	1371.57	15.73	c6: Carbamidomethyl (+57.02), c7: Carbamidomethyl (+57.02)
7		Serum albumin OS=Homo sapiens GN=ALB PE=1 SV=2	ALB	sp|P02768|ALBU_HUMAN	69348.9	1	39	AAFTEccQAADK	81.8	686.297	1370.58	1371.57	14.53	c6: Carbamidomethyl (+57.02), c7: Carbamidomethyl (+57.02)
7		Serum albumin OS=Homo sapiens GN=ALB PE=1 SV=2	ALB	sp|P02768|ALBU_HUMAN	69348.9	1	39	AAFTEccQAADK	81.8	686.298	1370.58	1371.57	15.7	c6: Carbamidomethyl (+57.02), c7: Carbamidomethyl (+57.02)
7		Serum albumin OS=Homo sapiens GN=ALB PE=1 SV=2	ALB	sp|P02768|ALBU_HUMAN	69348.9	1	39	AAFTEccQAADK	81.8	686.297	1370.58	1371.57	15.06	c6: Carbamidomethyl (+57.02), c7: Carbamidomethyl (+57.02)
7		Serum albumin OS=Homo sapiens GN=ALB PE=1 SV=2	ALB	sp|P02768|ALBU_HUMAN	69348.9	1	39	AAFTEccQAADK	81.8	686.297	1370.58	1371.57	14.27	c6: Carbamidomethyl (+57.02), c7: Carbamidomethyl (+57.02)
7		Serum albumin OS=Homo sapiens GN=ALB PE=1 SV=2	ALB	sp|P02768|ALBU_HUMAN	69348.9	1	39	AAFTEccQAADK	81.9	686.297	1370.58	1371.57	14.65	c6: Carbamidomethyl (+57.02), c7: Carbamidomethyl (+57.02)
7		Serum albumin OS=Homo sapiens GN=ALB PE=1 SV=2	ALB	sp|P02768|ALBU_HUMAN	69348.9	1	39	AAFTEccQAADK	81.9	686.297	1370.58	1371.57	14.2	c6: Carbamidomethyl (+57.02), c7: Carbamidomethyl (+57.02)
7		Serum albumin OS=Homo sapiens GN=ALB PE=1 SV=2	ALB	sp|P02768|ALBU_HUMAN	69348.9	1	39	AAFTEccQAADK	81.9	686.298	1370.58	1371.57	15.71	c6: Carbamidomethyl (+57.02), c7: Carbamidomethyl (+57.02)
7		Serum albumin OS=Homo sapiens GN=ALB PE=1 SV=2	ALB	sp|P02768|ALBU_HUMAN	69348.9	1	39	AAFTEccQAADK	81.9	686.298	1370.58	1371.57	15.39	c6: Carbamidomethyl (+57.02), c7: Carbamidomethyl (+57.02)
7		Serum albumin OS=Homo sapiens GN=ALB PE=1 SV=2	ALB	sp|P02768|ALBU_HUMAN	69348.9	1	39	AAFTEccQAADK	81.9	686.298	1370.58	1371.57	15.16	c6: Carbamidomethyl (+57.02), c7: Carbamidomethyl (+57.02)
7		Serum albumin OS=Homo sapiens GN=ALB PE=1 SV=2	ALB	sp|P02768|ALBU_HUMAN	69348.9	1	39	AAFTEccQAADK	81.8	686.297	1370.58	1371.57	13.98	c6: Carbamidomethyl (+57.02), c7: Carbamidomethyl (+57.02)
7		Serum albumin OS=Homo sapiens GN=ALB PE=1 SV=2	ALB	sp|P02768|ALBU_HUMAN	69348.9	1	39	AAFTEccQAADK	81.9	686.297	1370.58	1371.57	14.28	c6: Carbamidomethyl (+57.02), c7: Carbamidomethyl (+57.02)
7		Serum albumin OS=Homo sapiens GN=ALB PE=1 SV=2	ALB	sp|P02768|ALBU_HUMAN	69348.9	1	39	AAFTEccQAADK	82.2	686.297	1370.58	1371.57	13.79	c6: Carbamidomethyl (+57.02), c7: Carbamidomethyl (+57.02)
7		Serum albumin OS=Homo sapiens GN=ALB PE=1 SV=2	ALB	sp|P02768|ALBU_HUMAN	69348.9	1	39	AEFAEVSK	34.5	440.728	879.441	880.441	8.016
7		Serum albumin OS=Homo sapiens GN=ALB PE=1 SV=2	ALB	sp|P02768|ALBU_HUMAN	69348.9	1	39	AEFAEVSK	39.3	440.728	879.442	880.441	8.789
7		Serum albumin OS=Homo sapiens GN=ALB PE=1 SV=2	ALB	sp|P02768|ALBU_HUMAN	69348.9	1	39	AEFAEVSK	42	440.728	879.441	880.441	8.652
7		Serum albumin OS=Homo sapiens GN=ALB PE=1 SV=2	ALB	sp|P02768|ALBU_HUMAN	69348.9	1	39	AEFAEVSK	42.3	440.728	879.442	880.441	8.857
7		Serum albumin OS=Homo sapiens GN=ALB PE=1 SV=2	ALB	sp|P02768|ALBU_HUMAN	69348.9	1	39	AEFAEVSK	44.1	440.728	879.442	880.441	9.47
7		Serum albumin OS=Homo sapiens GN=ALB PE=1 SV=2	ALB	sp|P02768|ALBU_HUMAN	69348.9	1	39	ALVLIAFAQYLQQcPFEDHVK	77.6	830.8	2489.38	2490.29	40.74	c14: Carbamidomethyl (+57.02)
7		Serum albumin OS=Homo sapiens GN=ALB PE=1 SV=2	ALB	sp|P02768|ALBU_HUMAN	69348.9	1	39	AVMDDFAAFVEK	51.2	671.837	1341.66	1342.63	23.01
7		Serum albumin OS=Homo sapiens GN=ALB PE=1 SV=2	ALB	sp|P02768|ALBU_HUMAN	69348.9	1	39	AVMDDFAAFVEK	52.8	671.835	1341.66	1342.63	20.93
7		Serum albumin OS=Homo sapiens GN=ALB PE=1 SV=2	ALB	sp|P02768|ALBU_HUMAN	69348.9	1	39	AVMDDFAAFVEK	53.8	671.837	1341.66	1342.63	23.65
7		Serum albumin OS=Homo sapiens GN=ALB PE=1 SV=2	ALB	sp|P02768|ALBU_HUMAN	69348.9	1	39	AVMDDFAAFVEK	54.1	671.837	1341.66	1342.63	23.21
7		Serum albumin OS=Homo sapiens GN=ALB PE=1 SV=2	ALB	sp|P02768|ALBU_HUMAN	69348.9	1	39	AVMDDFAAFVEK	54	671.836	1341.66	1342.63	22.55
7		Serum albumin OS=Homo sapiens GN=ALB PE=1 SV=2	ALB	sp|P02768|ALBU_HUMAN	69348.9	1	39	AVMDDFAAFVEK	54.1	671.836	1341.66	1342.63	21.48
7		Serum albumin OS=Homo sapiens GN=ALB PE=1 SV=2	ALB	sp|P02768|ALBU_HUMAN	69348.9	1	39	AVMDDFAAFVEK	55.5	671.837	1341.66	1342.63	23.97
7		Serum albumin OS=Homo sapiens GN=ALB PE=1 SV=2	ALB	sp|P02768|ALBU_HUMAN	69348.9	1	39	AVMDDFAAFVEK	55.2	671.836	1341.66	1342.63	22.73
7		Serum albumin OS=Homo sapiens GN=ALB PE=1 SV=2	ALB	sp|P02768|ALBU_HUMAN	69348.9	1	39	AVMDDFAAFVEK	56	671.837	1341.66	1342.63	23.44
7		Serum albumin OS=Homo sapiens GN=ALB PE=1 SV=2	ALB	sp|P02768|ALBU_HUMAN	69348.9	1	39	AVMDDFAAFVEK	56.9	671.836	1341.66	1342.63	22.51
7		Serum albumin OS=Homo sapiens GN=ALB PE=1 SV=2	ALB	sp|P02768|ALBU_HUMAN	69348.9	1	39	AVMDDFAAFVEK	57.8	671.836	1341.66	1342.63	21.52
7		Serum albumin OS=Homo sapiens GN=ALB PE=1 SV=2	ALB	sp|P02768|ALBU_HUMAN	69348.9	1	39	AVMDDFAAFVEK	58	671.836	1341.66	1342.63	21.81
7		Serum albumin OS=Homo sapiens GN=ALB PE=1 SV=2	ALB	sp|P02768|ALBU_HUMAN	69348.9	1	39	AVMDDFAAFVEK	60.8	671.837	1341.66	1342.63	23.22
7		Serum albumin OS=Homo sapiens GN=ALB PE=1 SV=2	ALB	sp|P02768|ALBU_HUMAN	69348.9	1	39	AVMDDFAAFVEK	60.9	671.836	1341.66	1342.63	21.46
7		Serum albumin OS=Homo sapiens GN=ALB PE=1 SV=2	ALB	sp|P02768|ALBU_HUMAN	69348.9	1	39	AVMDDFAAFVEK	61.3	671.836	1341.66	1342.63	22.86
7		Serum albumin OS=Homo sapiens GN=ALB PE=1 SV=2	ALB	sp|P02768|ALBU_HUMAN	69348.9	1	39	AVMDDFAAFVEK	64.6	671.838	1341.66	1342.63	24.87
7		Serum albumin OS=Homo sapiens GN=ALB PE=1 SV=2	ALB	sp|P02768|ALBU_HUMAN	69348.9	1	39	AVMDDFAAFVEK	64.4	671.836	1341.66	1342.63	22.28
7		Serum albumin OS=Homo sapiens GN=ALB PE=1 SV=2	ALB	sp|P02768|ALBU_HUMAN	69348.9	1	39	AVMDDFAAFVEK	68	671.837	1341.66	1342.63	23.92
7		Serum albumin OS=Homo sapiens GN=ALB PE=1 SV=2	ALB	sp|P02768|ALBU_HUMAN	69348.9	1	39	AVMDDFAAFVEK	67.9	671.836	1341.66	1342.63	22.52
7		Serum albumin OS=Homo sapiens GN=ALB PE=1 SV=2	ALB	sp|P02768|ALBU_HUMAN	69348.9	1	39	AVMDDFAAFVEK	68.7	671.837	1341.66	1342.63	24.14
7		Serum albumin OS=Homo sapiens GN=ALB PE=1 SV=2	ALB	sp|P02768|ALBU_HUMAN	69348.9	1	39	AVMDDFAAFVEK	77.7	671.839	1341.66	1342.63	26.3
7		Serum albumin OS=Homo sapiens GN=ALB PE=1 SV=2	ALB	sp|P02768|ALBU_HUMAN	69348.9	1	39	AVMDDFAAFVEK	81.7	671.837	1341.66	1342.63	23.18
7		Serum albumin OS=Homo sapiens GN=ALB PE=1 SV=2	ALB	sp|P02768|ALBU_HUMAN	69348.9	1	39	ccAAADPHEcYAK	41.6	518.209	1551.6	1552.6	9.236	c1: Carbamidomethyl (+57.02), c2: Carbamidomethyl (+57.02), c10: Carbamidomethyl (+57.02)
7		Serum albumin OS=Homo sapiens GN=ALB PE=1 SV=2	ALB	sp|P02768|ALBU_HUMAN	69348.9	1	39	ccAAADPHEcYAK	44.7	518.21	1551.61	1552.6	11.84	c1: Carbamidomethyl (+57.02), c2: Carbamidomethyl (+57.02), c10: Carbamidomethyl (+57.02)
7		Serum albumin OS=Homo sapiens GN=ALB PE=1 SV=2	ALB	sp|P02768|ALBU_HUMAN	69348.9	1	39	ccAAADPHEcYAK	44.7	518.209	1551.61	1552.6	10.22	c1: Carbamidomethyl (+57.02), c2: Carbamidomethyl (+57.02), c10: Carbamidomethyl (+57.02)
7		Serum albumin OS=Homo sapiens GN=ALB PE=1 SV=2	ALB	sp|P02768|ALBU_HUMAN	69348.9	1	39	ccAAADPHEcYAK	44.7	518.21	1551.61	1552.6	10.72	c1: Carbamidomethyl (+57.02), c2: Carbamidomethyl (+57.02), c10: Carbamidomethyl (+57.02)
7		Serum albumin OS=Homo sapiens GN=ALB PE=1 SV=2	ALB	sp|P02768|ALBU_HUMAN	69348.9	1	39	ccAAADPHEcYAK	47.8	518.21	1551.61	1552.6	11.71	c1: Carbamidomethyl (+57.02), c2: Carbamidomethyl (+57.02), c10: Carbamidomethyl (+57.02)
7		Serum albumin OS=Homo sapiens GN=ALB PE=1 SV=2	ALB	sp|P02768|ALBU_HUMAN	69348.9	1	39	ccAAADPHEcYAK	47.8	518.21	1551.61	1552.6	11.75	c1: Carbamidomethyl (+57.02), c2: Carbamidomethyl (+57.02), c10: Carbamidomethyl (+57.02)
7		Serum albumin OS=Homo sapiens GN=ALB PE=1 SV=2	ALB	sp|P02768|ALBU_HUMAN	69348.9	1	39	ccAAADPHEcYAK	47.8	518.21	1551.61	1552.6	10.92	c1: Carbamidomethyl (+57.02), c2: Carbamidomethyl (+57.02), c10: Carbamidomethyl (+57.02)
7		Serum albumin OS=Homo sapiens GN=ALB PE=1 SV=2	ALB	sp|P02768|ALBU_HUMAN	69348.9	1	39	ccAAADPHEcYAK	47.8	518.21	1551.61	1552.6	11.28	c1: Carbamidomethyl (+57.02), c2: Carbamidomethyl (+57.02), c10: Carbamidomethyl (+57.02)
7		Serum albumin OS=Homo sapiens GN=ALB PE=1 SV=2	ALB	sp|P02768|ALBU_HUMAN	69348.9	1	39	ccAAADPHEcYAK	47.8	518.21	1551.61	1552.6	10.59	c1: Carbamidomethyl (+57.02), c2: Carbamidomethyl (+57.02), c10: Carbamidomethyl (+57.02)
7		Serum albumin OS=Homo sapiens GN=ALB PE=1 SV=2	ALB	sp|P02768|ALBU_HUMAN	69348.9	1	39	ccAAADPHEcYAK	47.8	518.21	1551.61	1552.6	11.52	c1: Carbamidomethyl (+57.02), c2: Carbamidomethyl (+57.02), c10: Carbamidomethyl (+57.02)
7		Serum albumin OS=Homo sapiens GN=ALB PE=1 SV=2	ALB	sp|P02768|ALBU_HUMAN	69348.9	1	39	ccAAADPHEcYAK	47.8	518.209	1551.6	1552.6	9.082	c1: Carbamidomethyl (+57.02), c2: Carbamidomethyl (+57.02), c10: Carbamidomethyl (+57.02)
7		Serum albumin OS=Homo sapiens GN=ALB PE=1 SV=2	ALB	sp|P02768|ALBU_HUMAN	69348.9	1	39	ccAAADPHEcYAK	47.8	518.21	1551.61	1552.6	11.27	c1: Carbamidomethyl (+57.02), c2: Carbamidomethyl (+57.02), c10: Carbamidomethyl (+57.02)
7		Serum albumin OS=Homo sapiens GN=ALB PE=1 SV=2	ALB	sp|P02768|ALBU_HUMAN	69348.9	1	39	ccAAADPHEcYAK	47.8	518.209	1551.61	1552.6	9.468	c1: Carbamidomethyl (+57.02), c2: Carbamidomethyl (+57.02), c10: Carbamidomethyl (+57.02)
7		Serum albumin OS=Homo sapiens GN=ALB PE=1 SV=2	ALB	sp|P02768|ALBU_HUMAN	69348.9	1	39	ccAAADPHEcYAK	47.8	518.21	1551.61	1552.6	11.46	c1: Carbamidomethyl (+57.02), c2: Carbamidomethyl (+57.02), c10: Carbamidomethyl (+57.02)
7		Serum albumin OS=Homo sapiens GN=ALB PE=1 SV=2	ALB	sp|P02768|ALBU_HUMAN	69348.9	1	39	ccAAADPHEcYAK	47.8	518.209	1551.61	1552.6	10.03	c1: Carbamidomethyl (+57.02), c2: Carbamidomethyl (+57.02), c10: Carbamidomethyl (+57.02)
7		Serum albumin OS=Homo sapiens GN=ALB PE=1 SV=2	ALB	sp|P02768|ALBU_HUMAN	69348.9	1	39	ccAAADPHEcYAK	47.8	518.21	1551.61	1552.6	10.45	c1: Carbamidomethyl (+57.02), c2: Carbamidomethyl (+57.02), c10: Carbamidomethyl (+57.02)
7		Serum albumin OS=Homo sapiens GN=ALB PE=1 SV=2	ALB	sp|P02768|ALBU_HUMAN	69348.9	1	39	ccAAADPHEcYAK	47.8	518.21	1551.61	1552.6	11.23	c1: Carbamidomethyl (+57.02), c2: Carbamidomethyl (+57.02), c10: Carbamidomethyl (+57.02)
7		Serum albumin OS=Homo sapiens GN=ALB PE=1 SV=2	ALB	sp|P02768|ALBU_HUMAN	69348.9	1	39	ccAAADPHEcYAK	47.8	518.21	1551.61	1552.6	10.43	c1: Carbamidomethyl (+57.02), c2: Carbamidomethyl (+57.02), c10: Carbamidomethyl (+57.02)
7		Serum albumin OS=Homo sapiens GN=ALB PE=1 SV=2	ALB	sp|P02768|ALBU_HUMAN	69348.9	1	39	ccAAADPHEcYAK	47.8	518.209	1551.6	1552.6	9.14	c1: Carbamidomethyl (+57.02), c2: Carbamidomethyl (+57.02), c10: Carbamidomethyl (+57.02)
7		Serum albumin OS=Homo sapiens GN=ALB PE=1 SV=2	ALB	sp|P02768|ALBU_HUMAN	69348.9	1	39	ccAAADPHEcYAK	47.8	518.21	1551.61	1552.6	11.4	c1: Carbamidomethyl (+57.02), c2: Carbamidomethyl (+57.02), c10: Carbamidomethyl (+57.02)
7		Serum albumin OS=Homo sapiens GN=ALB PE=1 SV=2	ALB	sp|P02768|ALBU_HUMAN	69348.9	1	39	ccAAADPHEcYAK	47.9	518.209	1551.61	1552.6	9.603	c1: Carbamidomethyl (+57.02), c2: Carbamidomethyl (+57.02), c10: Carbamidomethyl (+57.02)
7		Serum albumin OS=Homo sapiens GN=ALB PE=1 SV=2	ALB	sp|P02768|ALBU_HUMAN	69348.9	1	39	ccAAADPHEcYAK	49.2	518.21	1551.61	1552.6	11.57	c1: Carbamidomethyl (+57.02), c2: Carbamidomethyl (+57.02), c10: Carbamidomethyl (+57.02)
7		Serum albumin OS=Homo sapiens GN=ALB PE=1 SV=2	ALB	sp|P02768|ALBU_HUMAN	69348.9	1	39	ccAAADPHEcYAK	68.4	776.813	1551.61	1552.6	14.01	c1: Carbamidomethyl (+57.02), c2: Carbamidomethyl (+57.02), c10: Carbamidomethyl (+57.02)
7		Serum albumin OS=Homo sapiens GN=ALB PE=1 SV=2	ALB	sp|P02768|ALBU_HUMAN	69348.9	1	39	ccAAADPHEcYAK	68	776.811	1551.61	1552.6	10.47	c1: Carbamidomethyl (+57.02), c2: Carbamidomethyl (+57.02), c10: Carbamidomethyl (+57.02)
7		Serum albumin OS=Homo sapiens GN=ALB PE=1 SV=2	ALB	sp|P02768|ALBU_HUMAN	69348.9	1	39	ccAAADPHEcYAK	70	776.816	1551.62	1552.6	17.27	c1: Carbamidomethyl (+57.02), c2: Carbamidomethyl (+57.02), c10: Carbamidomethyl (+57.02)
7		Serum albumin OS=Homo sapiens GN=ALB PE=1 SV=2	ALB	sp|P02768|ALBU_HUMAN	69348.9	1	39	ccAAADPHEcYAK	71	776.813	1551.61	1552.6	13.23	c1: Carbamidomethyl (+57.02), c2: Carbamidomethyl (+57.02), c10: Carbamidomethyl (+57.02)
7		Serum albumin OS=Homo sapiens GN=ALB PE=1 SV=2	ALB	sp|P02768|ALBU_HUMAN	69348.9	1	39	ccAAADPHEcYAK	72.7	776.816	1551.62	1552.6	17.4	c1: Carbamidomethyl (+57.02), c2: Carbamidomethyl (+57.02), c10: Carbamidomethyl (+57.02)
7		Serum albumin OS=Homo sapiens GN=ALB PE=1 SV=2	ALB	sp|P02768|ALBU_HUMAN	69348.9	1	39	ccAAADPHEcYAK	75.7	776.814	1551.61	1552.6	14.99	c1: Carbamidomethyl (+57.02), c2: Carbamidomethyl (+57.02), c10: Carbamidomethyl (+57.02)
7		Serum albumin OS=Homo sapiens GN=ALB PE=1 SV=2	ALB	sp|P02768|ALBU_HUMAN	69348.9	1	39	ccAAADPHEcYAK	80.5	776.816	1551.62	1552.6	17.26	c1: Carbamidomethyl (+57.02), c2: Carbamidomethyl (+57.02), c10: Carbamidomethyl (+57.02)
7		Serum albumin OS=Homo sapiens GN=ALB PE=1 SV=2	ALB	sp|P02768|ALBU_HUMAN	69348.9	1	39	ccAAADPHEcYAK	81.4	776.813	1551.61	1552.6	13.03	c1: Carbamidomethyl (+57.02), c2: Carbamidomethyl (+57.02), c10: Carbamidomethyl (+57.02)
7		Serum albumin OS=Homo sapiens GN=ALB PE=1 SV=2	ALB	sp|P02768|ALBU_HUMAN	69348.9	1	39	ccAAADPHEcYAK	81.5	776.813	1551.61	1552.6	13.55	c1: Carbamidomethyl (+57.02), c2: Carbamidomethyl (+57.02), c10: Carbamidomethyl (+57.02)
7		Serum albumin OS=Homo sapiens GN=ALB PE=1 SV=2	ALB	sp|P02768|ALBU_HUMAN	69348.9	1	39	ccAAADPHEcYAK	84.7	776.815	1551.62	1552.6	16.56	c1: Carbamidomethyl (+57.02), c2: Carbamidomethyl (+57.02), c10: Carbamidomethyl (+57.02)
7		Serum albumin OS=Homo sapiens GN=ALB PE=1 SV=2	ALB	sp|P02768|ALBU_HUMAN	69348.9	1	39	ccAAADPHEcYAK	84.7	776.815	1551.61	1552.6	15.62	c1: Carbamidomethyl (+57.02), c2: Carbamidomethyl (+57.02), c10: Carbamidomethyl (+57.02)
7		Serum albumin OS=Homo sapiens GN=ALB PE=1 SV=2	ALB	sp|P02768|ALBU_HUMAN	69348.9	1	39	ccAAADPHEcYAK	88.9	776.816	1551.62	1552.6	17.88	c1: Carbamidomethyl (+57.02), c2: Carbamidomethyl (+57.02), c10: Carbamidomethyl (+57.02)
7		Serum albumin OS=Homo sapiens GN=ALB PE=1 SV=2	ALB	sp|P02768|ALBU_HUMAN	69348.9	1	39	ccAAADPHEcYAK	88.8	776.815	1551.62	1552.6	16.61	c1: Carbamidomethyl (+57.02), c2: Carbamidomethyl (+57.02), c10: Carbamidomethyl (+57.02)
7		Serum albumin OS=Homo sapiens GN=ALB PE=1 SV=2	ALB	sp|P02768|ALBU_HUMAN	69348.9	1	39	ccAAADPHEcYAK	89	776.816	1551.62	1552.6	17.67	c1: Carbamidomethyl (+57.02), c2: Carbamidomethyl (+57.02), c10: Carbamidomethyl (+57.02)
7		Serum albumin OS=Homo sapiens GN=ALB PE=1 SV=2	ALB	sp|P02768|ALBU_HUMAN	69348.9	1	39	ccAAADPHEcYAK	88.9	776.816	1551.62	1552.6	16.87	c1: Carbamidomethyl (+57.02), c2: Carbamidomethyl (+57.02), c10: Carbamidomethyl (+57.02)
7		Serum albumin OS=Homo sapiens GN=ALB PE=1 SV=2	ALB	sp|P02768|ALBU_HUMAN	69348.9	1	39	ccAAADPHEcYAK	88.8	776.816	1551.62	1552.6	17.03	c1: Carbamidomethyl (+57.02), c2: Carbamidomethyl (+57.02), c10: Carbamidomethyl (+57.02)
7		Serum albumin OS=Homo sapiens GN=ALB PE=1 SV=2	ALB	sp|P02768|ALBU_HUMAN	69348.9	1	39	ccAAADPHEcYAK	88.9	776.814	1551.61	1552.6	15.06	c1: Carbamidomethyl (+57.02), c2: Carbamidomethyl (+57.02), c10: Carbamidomethyl (+57.02)
7		Serum albumin OS=Homo sapiens GN=ALB PE=1 SV=2	ALB	sp|P02768|ALBU_HUMAN	69348.9	1	39	ccAAADPHEcYAK	88.9	776.814	1551.61	1552.6	14.64	c1: Carbamidomethyl (+57.02), c2: Carbamidomethyl (+57.02), c10: Carbamidomethyl (+57.02)
7		Serum albumin OS=Homo sapiens GN=ALB PE=1 SV=2	ALB	sp|P02768|ALBU_HUMAN	69348.9	1	39	ccAAADPHEcYAK	89	776.813	1551.61	1552.6	14.14	c1: Carbamidomethyl (+57.02), c2: Carbamidomethyl (+57.02), c10: Carbamidomethyl (+57.02)
7		Serum albumin OS=Homo sapiens GN=ALB PE=1 SV=2	ALB	sp|P02768|ALBU_HUMAN	69348.9	1	39	ccAAADPHEcYAK	94.1	776.815	1551.62	1552.6	16.51	c1: Carbamidomethyl (+57.02), c2: Carbamidomethyl (+57.02), c10: Carbamidomethyl (+57.02)
7		Serum albumin OS=Homo sapiens GN=ALB PE=1 SV=2	ALB	sp|P02768|ALBU_HUMAN	69348.9	1	39	ccAAADPHEcYAK	94.1	776.815	1551.61	1552.6	15.67	c1: Carbamidomethyl (+57.02), c2: Carbamidomethyl (+57.02), c10: Carbamidomethyl (+57.02)
7		Serum albumin OS=Homo sapiens GN=ALB PE=1 SV=2	ALB	sp|P02768|ALBU_HUMAN	69348.9	1	39	ccAAADPHEcYAK	94.1	776.814	1551.61	1552.6	15.26	c1: Carbamidomethyl (+57.02), c2: Carbamidomethyl (+57.02), c10: Carbamidomethyl (+57.02)
7		Serum albumin OS=Homo sapiens GN=ALB PE=1 SV=2	ALB	sp|P02768|ALBU_HUMAN	69348.9	1	39	ccTESLVNR	47.7	569.76	1137.51	1138.5	12.6	c1: Carbamidomethyl (+57.02), c2: Carbamidomethyl (+57.02)
7		Serum albumin OS=Homo sapiens GN=ALB PE=1 SV=2	ALB	sp|P02768|ALBU_HUMAN	69348.9	1	39	ccTESLVNR	49	569.759	1137.5	1138.5	11.85	c1: Carbamidomethyl (+57.02), c2: Carbamidomethyl (+57.02)
7		Serum albumin OS=Homo sapiens GN=ALB PE=1 SV=2	ALB	sp|P02768|ALBU_HUMAN	69348.9	1	39	ccTESLVNR	57.7	569.759	1137.5	1138.5	11.32	c1: Carbamidomethyl (+57.02), c2: Carbamidomethyl (+57.02)
7		Serum albumin OS=Homo sapiens GN=ALB PE=1 SV=2	ALB	sp|P02768|ALBU_HUMAN	69348.9	1	39	ccTESLVNR	58	569.76	1137.5	1138.5	12.24	c1: Carbamidomethyl (+57.02), c2: Carbamidomethyl (+57.02)
7		Serum albumin OS=Homo sapiens GN=ALB PE=1 SV=2	ALB	sp|P02768|ALBU_HUMAN	69348.9	1	39	ccTESLVNR	58.8	569.76	1137.51	1138.5	12.8	c1: Carbamidomethyl (+57.02), c2: Carbamidomethyl (+57.02)
7		Serum albumin OS=Homo sapiens GN=ALB PE=1 SV=2	ALB	sp|P02768|ALBU_HUMAN	69348.9	1	39	ccTESLVNR	58.8	569.76	1137.51	1138.5	12.9	c1: Carbamidomethyl (+57.02), c2: Carbamidomethyl (+57.02)
7		Serum albumin OS=Homo sapiens GN=ALB PE=1 SV=2	ALB	sp|P02768|ALBU_HUMAN	69348.9	1	39	ccTESLVNR	59.1	569.76	1137.5	1138.5	12.34	c1: Carbamidomethyl (+57.02), c2: Carbamidomethyl (+57.02)
7		Serum albumin OS=Homo sapiens GN=ALB PE=1 SV=2	ALB	sp|P02768|ALBU_HUMAN	69348.9	1	39	ccTESLVNR	59.1	569.76	1137.5	1138.5	12.22	c1: Carbamidomethyl (+57.02), c2: Carbamidomethyl (+57.02)
7		Serum albumin OS=Homo sapiens GN=ALB PE=1 SV=2	ALB	sp|P02768|ALBU_HUMAN	69348.9	1	39	ccTESLVNR	59.1	569.759	1137.5	1138.5	11.39	c1: Carbamidomethyl (+57.02), c2: Carbamidomethyl (+57.02)
7		Serum albumin OS=Homo sapiens GN=ALB PE=1 SV=2	ALB	sp|P02768|ALBU_HUMAN	69348.9	1	39	ccTESLVNR	59.1	569.759	1137.5	1138.5	11.23	c1: Carbamidomethyl (+57.02), c2: Carbamidomethyl (+57.02)
7		Serum albumin OS=Homo sapiens GN=ALB PE=1 SV=2	ALB	sp|P02768|ALBU_HUMAN	69348.9	1	39	ccTESLVNR	59.1	569.76	1137.51	1138.5	13.25	c1: Carbamidomethyl (+57.02), c2: Carbamidomethyl (+57.02)
7		Serum albumin OS=Homo sapiens GN=ALB PE=1 SV=2	ALB	sp|P02768|ALBU_HUMAN	69348.9	1	39	ccTESLVNR	59.1	569.76	1137.51	1138.5	12.64	c1: Carbamidomethyl (+57.02), c2: Carbamidomethyl (+57.02)
7		Serum albumin OS=Homo sapiens GN=ALB PE=1 SV=2	ALB	sp|P02768|ALBU_HUMAN	69348.9	1	39	ccTESLVNR	59.1	569.759	1137.5	1138.5	11.73	c1: Carbamidomethyl (+57.02), c2: Carbamidomethyl (+57.02)
7		Serum albumin OS=Homo sapiens GN=ALB PE=1 SV=2	ALB	sp|P02768|ALBU_HUMAN	69348.9	1	39	ccTESLVNR	59.2	569.759	1137.5	1138.5	10.76	c1: Carbamidomethyl (+57.02), c2: Carbamidomethyl (+57.02)
7		Serum albumin OS=Homo sapiens GN=ALB PE=1 SV=2	ALB	sp|P02768|ALBU_HUMAN	69348.9	1	39	ccTESLVNR	59.5	569.759	1137.5	1138.5	11.9	c1: Carbamidomethyl (+57.02), c2: Carbamidomethyl (+57.02)
7		Serum albumin OS=Homo sapiens GN=ALB PE=1 SV=2	ALB	sp|P02768|ALBU_HUMAN	69348.9	1	39	ccTESLVNR	60.4	569.76	1137.51	1138.5	12.59	c1: Carbamidomethyl (+57.02), c2: Carbamidomethyl (+57.02)
7		Serum albumin OS=Homo sapiens GN=ALB PE=1 SV=2	ALB	sp|P02768|ALBU_HUMAN	69348.9	1	39	ccTESLVNR	60.7	569.759	1137.5	1138.5	11.25	c1: Carbamidomethyl (+57.02), c2: Carbamidomethyl (+57.02)
7		Serum albumin OS=Homo sapiens GN=ALB PE=1 SV=2	ALB	sp|P02768|ALBU_HUMAN	69348.9	1	39	ccTESLVNR	60.7	569.759	1137.5	1138.5	11.55	c1: Carbamidomethyl (+57.02), c2: Carbamidomethyl (+57.02)
7		Serum albumin OS=Homo sapiens GN=ALB PE=1 SV=2	ALB	sp|P02768|ALBU_HUMAN	69348.9	1	39	ccTESLVNR	60.7	569.76	1137.5	1138.5	12.34	c1: Carbamidomethyl (+57.02), c2: Carbamidomethyl (+57.02)
7		Serum albumin OS=Homo sapiens GN=ALB PE=1 SV=2	ALB	sp|P02768|ALBU_HUMAN	69348.9	1	39	ccTESLVNR	61	569.76	1137.51	1138.5	12.55	c1: Carbamidomethyl (+57.02), c2: Carbamidomethyl (+57.02)
7		Serum albumin OS=Homo sapiens GN=ALB PE=1 SV=2	ALB	sp|P02768|ALBU_HUMAN	69348.9	1	39	ccTESLVNR	60.9	569.759	1137.5	1138.5	10.99	c1: Carbamidomethyl (+57.02), c2: Carbamidomethyl (+57.02)
7		Serum albumin OS=Homo sapiens GN=ALB PE=1 SV=2	ALB	sp|P02768|ALBU_HUMAN	69348.9	1	39	ccTESLVNR	60.9	569.759	1137.5	1138.5	10.9	c1: Carbamidomethyl (+57.02), c2: Carbamidomethyl (+57.02)
7		Serum albumin OS=Homo sapiens GN=ALB PE=1 SV=2	ALB	sp|P02768|ALBU_HUMAN	69348.9	1	39	ccTESLVNR	62.3	569.759	1137.5	1138.5	11.69	c1: Carbamidomethyl (+57.02), c2: Carbamidomethyl (+57.02)
7		Serum albumin OS=Homo sapiens GN=ALB PE=1 SV=2	ALB	sp|P02768|ALBU_HUMAN	69348.9	1	39	DDNPNLPR	48.5	470.733	939.451	940.448	10.67
7		Serum albumin OS=Homo sapiens GN=ALB PE=1 SV=2	ALB	sp|P02768|ALBU_HUMAN	69348.9	1	39	DDNPNLPR	48.6	470.733	939.451	940.448	10.42
7		Serum albumin OS=Homo sapiens GN=ALB PE=1 SV=2	ALB	sp|P02768|ALBU_HUMAN	69348.9	1	39	DDNPNLPR	50.7	470.733	939.451	940.448	10.4
7		Serum albumin OS=Homo sapiens GN=ALB PE=1 SV=2	ALB	sp|P02768|ALBU_HUMAN	69348.9	1	39	DDNPNLPR	50.7	470.733	939.451	940.448	10.91
7		Serum albumin OS=Homo sapiens GN=ALB PE=1 SV=2	ALB	sp|P02768|ALBU_HUMAN	69348.9	1	39	DLGEENFK	35.5	476.23	950.445	951.442	10.97
7		Serum albumin OS=Homo sapiens GN=ALB PE=1 SV=2	ALB	sp|P02768|ALBU_HUMAN	69348.9	1	39	DLGEENFK	37	476.23	950.445	951.442	10.72
7		Serum albumin OS=Homo sapiens GN=ALB PE=1 SV=2	ALB	sp|P02768|ALBU_HUMAN	69348.9	1	39	DLGEENFK	37.3	476.23	950.446	951.442	11.94
7		Serum albumin OS=Homo sapiens GN=ALB PE=1 SV=2	ALB	sp|P02768|ALBU_HUMAN	69348.9	1	39	DLGEENFK	37.3	476.23	950.445	951.442	11.18
7		Serum albumin OS=Homo sapiens GN=ALB PE=1 SV=2	ALB	sp|P02768|ALBU_HUMAN	69348.9	1	39	DLGEENFK	37.3	476.23	950.445	951.442	11.16
7		Serum albumin OS=Homo sapiens GN=ALB PE=1 SV=2	ALB	sp|P02768|ALBU_HUMAN	69348.9	1	39	DLGEENFK	38.5	476.23	950.446	951.442	11.39
7		Serum albumin OS=Homo sapiens GN=ALB PE=1 SV=2	ALB	sp|P02768|ALBU_HUMAN	69348.9	1	39	DLGEENFK	41.2	476.23	950.446	951.442	11.56
7		Serum albumin OS=Homo sapiens GN=ALB PE=1 SV=2	ALB	sp|P02768|ALBU_HUMAN	69348.9	1	39	DLGEENFK	44.5	476.23	950.446	951.442	12.02
7		Serum albumin OS=Homo sapiens GN=ALB PE=1 SV=2	ALB	sp|P02768|ALBU_HUMAN	69348.9	1	39	DLGEENFK	44.7	476.23	950.446	951.442	11.9
7		Serum albumin OS=Homo sapiens GN=ALB PE=1 SV=2	ALB	sp|P02768|ALBU_HUMAN	69348.9	1	39	DLGEENFK	44.4	476.23	950.445	951.442	10.8
7		Serum albumin OS=Homo sapiens GN=ALB PE=1 SV=2	ALB	sp|P02768|ALBU_HUMAN	69348.9	1	39	DLGEENFK	44.5	476.229	950.444	951.442	10.23
7		Serum albumin OS=Homo sapiens GN=ALB PE=1 SV=2	ALB	sp|P02768|ALBU_HUMAN	69348.9	1	39	DLGEENFK	44.5	476.23	950.445	951.442	10.4
7		Serum albumin OS=Homo sapiens GN=ALB PE=1 SV=2	ALB	sp|P02768|ALBU_HUMAN	69348.9	1	39	DLGEENFK	44.7	476.23	950.446	951.442	11.69
7		Serum albumin OS=Homo sapiens GN=ALB PE=1 SV=2	ALB	sp|P02768|ALBU_HUMAN	69348.9	1	39	DLGEENFK	44.9	476.23	950.445	951.442	10.53
7		Serum albumin OS=Homo sapiens GN=ALB PE=1 SV=2	ALB	sp|P02768|ALBU_HUMAN	69348.9	1	39	DLGEENFK	46.5	476.23	950.446	951.442	11.66
7		Serum albumin OS=Homo sapiens GN=ALB PE=1 SV=2	ALB	sp|P02768|ALBU_HUMAN	69348.9	1	39	DLGEENFK	47.3	476.23	950.445	951.442	11.1
7		Serum albumin OS=Homo sapiens GN=ALB PE=1 SV=2	ALB	sp|P02768|ALBU_HUMAN	69348.9	1	39	DLGEENFK	47.3	476.229	950.444	951.442	10.34
7		Serum albumin OS=Homo sapiens GN=ALB PE=1 SV=2	ALB	sp|P02768|ALBU_HUMAN	69348.9	1	39	DLGEENFK	47.4	476.23	950.445	951.442	10.59
7		Serum albumin OS=Homo sapiens GN=ALB PE=1 SV=2	ALB	sp|P02768|ALBU_HUMAN	69348.9	1	39	DLGEENFK	47.5	476.23	950.445	951.442	10.42
7		Serum albumin OS=Homo sapiens GN=ALB PE=1 SV=2	ALB	sp|P02768|ALBU_HUMAN	69348.9	1	39	DLGEENFK	48.3	476.23	950.444	951.442	10.38
7		Serum albumin OS=Homo sapiens GN=ALB PE=1 SV=2	ALB	sp|P02768|ALBU_HUMAN	69348.9	1	39	DLGEENFK	48.3	476.23	950.446	951.442	11.62
7		Serum albumin OS=Homo sapiens GN=ALB PE=1 SV=2	ALB	sp|P02768|ALBU_HUMAN	69348.9	1	39	DLGEENFK	48.3	476.23	950.445	951.442	10.74
7		Serum albumin OS=Homo sapiens GN=ALB PE=1 SV=2	ALB	sp|P02768|ALBU_HUMAN	69348.9	1	39	EccEKPLLEK	29.4	435.881	1304.62	1305.62	8.75	c2: Carbamidomethyl (+57.02), c3: Carbamidomethyl (+57.02)
7		Serum albumin OS=Homo sapiens GN=ALB PE=1 SV=2	ALB	sp|P02768|ALBU_HUMAN	69348.9	1	39	EccEKPLLEK	29.9	435.881	1304.62	1305.62	9.026	c2: Carbamidomethyl (+57.02), c3: Carbamidomethyl (+57.02)
7		Serum albumin OS=Homo sapiens GN=ALB PE=1 SV=2	ALB	sp|P02768|ALBU_HUMAN	69348.9	1	39	EccEKPLLEK	30.7	435.882	1304.62	1305.62	9.692	c2: Carbamidomethyl (+57.02), c3: Carbamidomethyl (+57.02)
7		Serum albumin OS=Homo sapiens GN=ALB PE=1 SV=2	ALB	sp|P02768|ALBU_HUMAN	69348.9	1	39	EccEKPLLEK	31.5	435.881	1304.62	1305.62	8.957	c2: Carbamidomethyl (+57.02), c3: Carbamidomethyl (+57.02)
7		Serum albumin OS=Homo sapiens GN=ALB PE=1 SV=2	ALB	sp|P02768|ALBU_HUMAN	69348.9	1	39	EccEKPLLEK	31.5	435.881	1304.62	1305.62	7.969	c2: Carbamidomethyl (+57.02), c3: Carbamidomethyl (+57.02)
7		Serum albumin OS=Homo sapiens GN=ALB PE=1 SV=2	ALB	sp|P02768|ALBU_HUMAN	69348.9	1	39	EccEKPLLEK	31.8	435.882	1304.62	1305.62	9.21	c2: Carbamidomethyl (+57.02), c3: Carbamidomethyl (+57.02)
7		Serum albumin OS=Homo sapiens GN=ALB PE=1 SV=2	ALB	sp|P02768|ALBU_HUMAN	69348.9	1	39	EccEKPLLEK	33	435.881	1304.62	1305.62	8.268	c2: Carbamidomethyl (+57.02), c3: Carbamidomethyl (+57.02)
7		Serum albumin OS=Homo sapiens GN=ALB PE=1 SV=2	ALB	sp|P02768|ALBU_HUMAN	69348.9	1	39	EccEKPLLEK	33.3	435.881	1304.62	1305.62	8.888	c2: Carbamidomethyl (+57.02), c3: Carbamidomethyl (+57.02)
7		Serum albumin OS=Homo sapiens GN=ALB PE=1 SV=2	ALB	sp|P02768|ALBU_HUMAN	69348.9	1	39	EccEKPLLEK	36.6	653.321	1304.63	1305.62	12.28	c2: Carbamidomethyl (+57.02), c3: Carbamidomethyl (+57.02)
7		Serum albumin OS=Homo sapiens GN=ALB PE=1 SV=2	ALB	sp|P02768|ALBU_HUMAN	69348.9	1	39	EccEKPLLEK	38.5	653.321	1304.63	1305.62	13.35	c2: Carbamidomethyl (+57.02), c3: Carbamidomethyl (+57.02)
7		Serum albumin OS=Homo sapiens GN=ALB PE=1 SV=2	ALB	sp|P02768|ALBU_HUMAN	69348.9	1	39	EccEKPLLEK	43.7	653.321	1304.63	1305.62	12.45	c2: Carbamidomethyl (+57.02), c3: Carbamidomethyl (+57.02)
7		Serum albumin OS=Homo sapiens GN=ALB PE=1 SV=2	ALB	sp|P02768|ALBU_HUMAN	69348.9	1	39	EFNAETFTFHADIcTLSEK	33.1	754.032	2259.07	2260.02	26.16	c14: Carbamidomethyl (+57.02)
7		Serum albumin OS=Homo sapiens GN=ALB PE=1 SV=2	ALB	sp|P02768|ALBU_HUMAN	69348.9	1	39	EFNAETFTFHADIcTLSEK	46	754.034	2259.08	2260.02	29.04	c14: Carbamidomethyl (+57.02)
7		Serum albumin OS=Homo sapiens GN=ALB PE=1 SV=2	ALB	sp|P02768|ALBU_HUMAN	69348.9	1	39	EFNAETFTFHADIcTLSEK	46.2	754.035	2259.08	2260.02	29.81	c14: Carbamidomethyl (+57.02)
7		Serum albumin OS=Homo sapiens GN=ALB PE=1 SV=2	ALB	sp|P02768|ALBU_HUMAN	69348.9	1	39	EFNAETFTFHADIcTLSEK	47	754.034	2259.08	2260.02	28.7	c14: Carbamidomethyl (+57.02)
7		Serum albumin OS=Homo sapiens GN=ALB PE=1 SV=2	ALB	sp|P02768|ALBU_HUMAN	69348.9	1	39	EFNAETFTFHADIcTLSEK	47	754.034	2259.08	2260.02	28.19	c14: Carbamidomethyl (+57.02)
7		Serum albumin OS=Homo sapiens GN=ALB PE=1 SV=2	ALB	sp|P02768|ALBU_HUMAN	69348.9	1	39	EFNAETFTFHADIcTLSEK	48	754.034	2259.08	2260.02	28.66	c14: Carbamidomethyl (+57.02)
7		Serum albumin OS=Homo sapiens GN=ALB PE=1 SV=2	ALB	sp|P02768|ALBU_HUMAN	69348.9	1	39	EFNAETFTFHADIcTLSEK	49.7	754.035	2259.08	2260.02	30.38	c14: Carbamidomethyl (+57.02)
7		Serum albumin OS=Homo sapiens GN=ALB PE=1 SV=2	ALB	sp|P02768|ALBU_HUMAN	69348.9	1	39	EFNAETFTFHADIcTLSEK	51.2	754.033	2259.08	2260.02	27.81	c14: Carbamidomethyl (+57.02)
7		Serum albumin OS=Homo sapiens GN=ALB PE=1 SV=2	ALB	sp|P02768|ALBU_HUMAN	69348.9	1	39	EFNAETFTFHADIcTLSEK	57.8	754.034	2259.08	2260.02	28.54	c14: Carbamidomethyl (+57.02)
7		Serum albumin OS=Homo sapiens GN=ALB PE=1 SV=2	ALB	sp|P02768|ALBU_HUMAN	69348.9	1	39	EFNAETFTFHADIcTLSEK	57.7	754.033	2259.08	2260.02	26.57	c14: Carbamidomethyl (+57.02)
7		Serum albumin OS=Homo sapiens GN=ALB PE=1 SV=2	ALB	sp|P02768|ALBU_HUMAN	69348.9	1	39	ETcFAEEGK	22.4	535.736	1069.46	1070.45	17.53	c3: Carbamidomethyl (+57.02)
7		Serum albumin OS=Homo sapiens GN=ALB PE=1 SV=2	ALB	sp|P02768|ALBU_HUMAN	69348.9	1	39	ETcFAEEGK	22.2	535.734	1069.45	1070.45	12.75	c3: Carbamidomethyl (+57.02)
7		Serum albumin OS=Homo sapiens GN=ALB PE=1 SV=2	ALB	sp|P02768|ALBU_HUMAN	69348.9	1	39	ETcFAEEGK	22.4	535.733	1069.45	1070.45	12.56	c3: Carbamidomethyl (+57.02)
7		Serum albumin OS=Homo sapiens GN=ALB PE=1 SV=2	ALB	sp|P02768|ALBU_HUMAN	69348.9	1	39	ETcFAEEGK	24.1	535.732	1069.45	1070.45	10.71	c3: Carbamidomethyl (+57.02)
7		Serum albumin OS=Homo sapiens GN=ALB PE=1 SV=2	ALB	sp|P02768|ALBU_HUMAN	69348.9	1	39	ETcFAEEGK	25.5	535.733	1069.45	1070.45	12.24	c3: Carbamidomethyl (+57.02)
7		Serum albumin OS=Homo sapiens GN=ALB PE=1 SV=2	ALB	sp|P02768|ALBU_HUMAN	69348.9	1	39	ETcFAEEGK	25.5	535.733	1069.45	1070.45	11.61	c3: Carbamidomethyl (+57.02)
7		Serum albumin OS=Homo sapiens GN=ALB PE=1 SV=2	ALB	sp|P02768|ALBU_HUMAN	69348.9	1	39	ETcFAEEGK	26.7	535.733	1069.45	1070.45	11.61	c3: Carbamidomethyl (+57.02)
7		Serum albumin OS=Homo sapiens GN=ALB PE=1 SV=2	ALB	sp|P02768|ALBU_HUMAN	69348.9	1	39	ETcFAEEGK	27.5	535.733	1069.45	1070.45	12.71	c3: Carbamidomethyl (+57.02)
7		Serum albumin OS=Homo sapiens GN=ALB PE=1 SV=2	ALB	sp|P02768|ALBU_HUMAN	69348.9	1	39	ETcFAEEGK	27.5	535.734	1069.45	1070.45	12.82	c3: Carbamidomethyl (+57.02)
7		Serum albumin OS=Homo sapiens GN=ALB PE=1 SV=2	ALB	sp|P02768|ALBU_HUMAN	69348.9	1	39	ETcFAEEGK	27.6	535.734	1069.45	1070.45	12.95	c3: Carbamidomethyl (+57.02)
7		Serum albumin OS=Homo sapiens GN=ALB PE=1 SV=2	ALB	sp|P02768|ALBU_HUMAN	69348.9	1	39	ETcFAEEGK	27.7	535.734	1069.45	1070.45	13.72	c3: Carbamidomethyl (+57.02)
7		Serum albumin OS=Homo sapiens GN=ALB PE=1 SV=2	ALB	sp|P02768|ALBU_HUMAN	69348.9	1	39	ETcFAEEGK	27.5	535.733	1069.45	1070.45	11.08	c3: Carbamidomethyl (+57.02)
7		Serum albumin OS=Homo sapiens GN=ALB PE=1 SV=2	ALB	sp|P02768|ALBU_HUMAN	69348.9	1	39	ETcFAEEGK	28.6	535.733	1069.45	1070.45	12.09	c3: Carbamidomethyl (+57.02)
7		Serum albumin OS=Homo sapiens GN=ALB PE=1 SV=2	ALB	sp|P02768|ALBU_HUMAN	69348.9	1	39	ETcFAEEGK	28.6	535.732	1069.45	1070.45	10.75	c3: Carbamidomethyl (+57.02)
7		Serum albumin OS=Homo sapiens GN=ALB PE=1 SV=2	ALB	sp|P02768|ALBU_HUMAN	69348.9	1	39	ETcFAEEGK	29.6	535.735	1069.45	1070.45	14.69	c3: Carbamidomethyl (+57.02)
7		Serum albumin OS=Homo sapiens GN=ALB PE=1 SV=2	ALB	sp|P02768|ALBU_HUMAN	69348.9	1	39	ETcFAEEGK	29.6	535.733	1069.45	1070.45	12.26	c3: Carbamidomethyl (+57.02)
7		Serum albumin OS=Homo sapiens GN=ALB PE=1 SV=2	ALB	sp|P02768|ALBU_HUMAN	69348.9	1	39	ETcFAEEGK	29.7	535.734	1069.45	1070.45	13.53	c3: Carbamidomethyl (+57.02)
7		Serum albumin OS=Homo sapiens GN=ALB PE=1 SV=2	ALB	sp|P02768|ALBU_HUMAN	69348.9	1	39	ETcFAEEGK	29.8	535.734	1069.45	1070.45	12.95	c3: Carbamidomethyl (+57.02)
7		Serum albumin OS=Homo sapiens GN=ALB PE=1 SV=2	ALB	sp|P02768|ALBU_HUMAN	69348.9	1	39	ETcFAEEGK	29.6	535.732	1069.45	1070.45	10.69	c3: Carbamidomethyl (+57.02)
7		Serum albumin OS=Homo sapiens GN=ALB PE=1 SV=2	ALB	sp|P02768|ALBU_HUMAN	69348.9	1	39	ETcFAEEGKK	24	400.189	1197.55	1198.54	9.477	c3: Carbamidomethyl (+57.02)
7		Serum albumin OS=Homo sapiens GN=ALB PE=1 SV=2	ALB	sp|P02768|ALBU_HUMAN	69348.9	1	39	ETcFAEEGKK	24.1	400.189	1197.54	1198.54	9.001	c3: Carbamidomethyl (+57.02)
7		Serum albumin OS=Homo sapiens GN=ALB PE=1 SV=2	ALB	sp|P02768|ALBU_HUMAN	69348.9	1	39	ETcFAEEGKK	24.6	400.192	1197.55	1198.54	17.21	c3: Carbamidomethyl (+57.02)
7		Serum albumin OS=Homo sapiens GN=ALB PE=1 SV=2	ALB	sp|P02768|ALBU_HUMAN	69348.9	1	39	ETcFAEEGKK	25	400.189	1197.55	1198.54	10.25	c3: Carbamidomethyl (+57.02)
7		Serum albumin OS=Homo sapiens GN=ALB PE=1 SV=2	ALB	sp|P02768|ALBU_HUMAN	69348.9	1	39	ETcFAEEGKK	25.1	400.189	1197.54	1198.54	9.351	c3: Carbamidomethyl (+57.02)
7		Serum albumin OS=Homo sapiens GN=ALB PE=1 SV=2	ALB	sp|P02768|ALBU_HUMAN	69348.9	1	39	ETcFAEEGKK	25.1	400.188	1197.54	1198.54	8.025	c3: Carbamidomethyl (+57.02)
7		Serum albumin OS=Homo sapiens GN=ALB PE=1 SV=2	ALB	sp|P02768|ALBU_HUMAN	69348.9	1	39	ETcFAEEGKK	26.8	599.782	1197.55	1198.54	13.62	c3: Carbamidomethyl (+57.02)
7		Serum albumin OS=Homo sapiens GN=ALB PE=1 SV=2	ALB	sp|P02768|ALBU_HUMAN	69348.9	1	39	ETcFAEEGKK	26.9	599.781	1197.55	1198.54	11.85	c3: Carbamidomethyl (+57.02)
7		Serum albumin OS=Homo sapiens GN=ALB PE=1 SV=2	ALB	sp|P02768|ALBU_HUMAN	69348.9	1	39	ETcFAEEGKK	28.3	599.783	1197.55	1198.54	15.09	c3: Carbamidomethyl (+57.02)
7		Serum albumin OS=Homo sapiens GN=ALB PE=1 SV=2	ALB	sp|P02768|ALBU_HUMAN	69348.9	1	39	ETcFAEEGKK	30.9	599.781	1197.55	1198.54	11.67	c3: Carbamidomethyl (+57.02)
7		Serum albumin OS=Homo sapiens GN=ALB PE=1 SV=2	ALB	sp|P02768|ALBU_HUMAN	69348.9	1	39	ETcFAEEGKK	32.2	599.783	1197.55	1198.54	14.24	c3: Carbamidomethyl (+57.02)
7		Serum albumin OS=Homo sapiens GN=ALB PE=1 SV=2	ALB	sp|P02768|ALBU_HUMAN	69348.9	1	39	ETcFAEEGKK	31.6	400.189	1197.54	1198.54	8.776	c3: Carbamidomethyl (+57.02)
7		Serum albumin OS=Homo sapiens GN=ALB PE=1 SV=2	ALB	sp|P02768|ALBU_HUMAN	69348.9	1	39	ETcFAEEGKK	34.3	599.782	1197.55	1198.54	13.29	c3: Carbamidomethyl (+57.02)
7		Serum albumin OS=Homo sapiens GN=ALB PE=1 SV=2	ALB	sp|P02768|ALBU_HUMAN	69348.9	1	39	ETYGEmADccAK	27.8	725.778	1449.54	1450.53	14.54	m6: Oxidation (+15.99), c9: Carbamidomethyl (+57.02), c10: Carbamidomethyl (+57.02)
7		Serum albumin OS=Homo sapiens GN=ALB PE=1 SV=2	ALB	sp|P02768|ALBU_HUMAN	69348.9	1	39	ETYGEmADccAK	40.9	725.78	1449.55	1450.53	16.93	m6: Oxidation (+15.99), c9: Carbamidomethyl (+57.02), c10: Carbamidomethyl (+57.02)
7		Serum albumin OS=Homo sapiens GN=ALB PE=1 SV=2	ALB	sp|P02768|ALBU_HUMAN	69348.9	1	39	ETYGEMADccAK	65.7	717.782	1433.55	1434.53	16.54	c9: Carbamidomethyl (+57.02), c10: Carbamidomethyl (+57.02)
7		Serum albumin OS=Homo sapiens GN=ALB PE=1 SV=2	ALB	sp|P02768|ALBU_HUMAN	69348.9	1	39	ETYGEMADccAK	66.1	717.782	1433.55	1434.53	15.72	c9: Carbamidomethyl (+57.02), c10: Carbamidomethyl (+57.02)
7		Serum albumin OS=Homo sapiens GN=ALB PE=1 SV=2	ALB	sp|P02768|ALBU_HUMAN	69348.9	1	39	ETYGEMADccAK	68.1	717.781	1433.55	1434.53	14.66	c9: Carbamidomethyl (+57.02), c10: Carbamidomethyl (+57.02)
7		Serum albumin OS=Homo sapiens GN=ALB PE=1 SV=2	ALB	sp|P02768|ALBU_HUMAN	69348.9	1	39	ETYGEMADccAK	68.1	717.782	1433.55	1434.53	16.56	c9: Carbamidomethyl (+57.02), c10: Carbamidomethyl (+57.02)
7		Serum albumin OS=Homo sapiens GN=ALB PE=1 SV=2	ALB	sp|P02768|ALBU_HUMAN	69348.9	1	39	ETYGEMADccAK	68.2	717.782	1433.55	1434.53	15.57	c9: Carbamidomethyl (+57.02), c10: Carbamidomethyl (+57.02)
7		Serum albumin OS=Homo sapiens GN=ALB PE=1 SV=2	ALB	sp|P02768|ALBU_HUMAN	69348.9	1	39	ETYGEMADccAK	68.3	717.782	1433.55	1434.53	16.37	c9: Carbamidomethyl (+57.02), c10: Carbamidomethyl (+57.02)
7		Serum albumin OS=Homo sapiens GN=ALB PE=1 SV=2	ALB	sp|P02768|ALBU_HUMAN	69348.9	1	39	ETYGEMADccAK	68.3	717.781	1433.55	1434.53	14.9	c9: Carbamidomethyl (+57.02), c10: Carbamidomethyl (+57.02)
7		Serum albumin OS=Homo sapiens GN=ALB PE=1 SV=2	ALB	sp|P02768|ALBU_HUMAN	69348.9	1	39	ETYGEMADccAK	68.5	717.781	1433.55	1434.53	14.38	c9: Carbamidomethyl (+57.02), c10: Carbamidomethyl (+57.02)
7		Serum albumin OS=Homo sapiens GN=ALB PE=1 SV=2	ALB	sp|P02768|ALBU_HUMAN	69348.9	1	39	ETYGEMADccAK	68.5	717.781	1433.55	1434.53	14.28	c9: Carbamidomethyl (+57.02), c10: Carbamidomethyl (+57.02)
7		Serum albumin OS=Homo sapiens GN=ALB PE=1 SV=2	ALB	sp|P02768|ALBU_HUMAN	69348.9	1	39	ETYGEMADccAK	68.5	717.782	1433.55	1434.53	16.67	c9: Carbamidomethyl (+57.02), c10: Carbamidomethyl (+57.02)
7		Serum albumin OS=Homo sapiens GN=ALB PE=1 SV=2	ALB	sp|P02768|ALBU_HUMAN	69348.9	1	39	ETYGEMADccAK	68.5	717.783	1433.55	1434.53	17.2	c9: Carbamidomethyl (+57.02), c10: Carbamidomethyl (+57.02)
7		Serum albumin OS=Homo sapiens GN=ALB PE=1 SV=2	ALB	sp|P02768|ALBU_HUMAN	69348.9	1	39	ETYGEMADccAK	68.5	717.784	1433.55	1434.53	18.26	c9: Carbamidomethyl (+57.02), c10: Carbamidomethyl (+57.02)
7		Serum albumin OS=Homo sapiens GN=ALB PE=1 SV=2	ALB	sp|P02768|ALBU_HUMAN	69348.9	1	39	ETYGEMADccAK	68.5	717.782	1433.55	1434.53	15.93	c9: Carbamidomethyl (+57.02), c10: Carbamidomethyl (+57.02)
7		Serum albumin OS=Homo sapiens GN=ALB PE=1 SV=2	ALB	sp|P02768|ALBU_HUMAN	69348.9	1	39	ETYGEMADccAK	68.6	717.781	1433.55	1434.53	15.2	c9: Carbamidomethyl (+57.02), c10: Carbamidomethyl (+57.02)
7		Serum albumin OS=Homo sapiens GN=ALB PE=1 SV=2	ALB	sp|P02768|ALBU_HUMAN	69348.9	1	39	ETYGEMADccAK	70.6	717.783	1433.55	1434.53	17.6	c9: Carbamidomethyl (+57.02), c10: Carbamidomethyl (+57.02)
7		Serum albumin OS=Homo sapiens GN=ALB PE=1 SV=2	ALB	sp|P02768|ALBU_HUMAN	69348.9	1	39	ETYGEMADccAK	70.9	717.783	1433.55	1434.53	17.31	c9: Carbamidomethyl (+57.02), c10: Carbamidomethyl (+57.02)
7		Serum albumin OS=Homo sapiens GN=ALB PE=1 SV=2	ALB	sp|P02768|ALBU_HUMAN	69348.9	1	39	ETYGEMADccAK	71.4	717.782	1433.55	1434.53	15.4	c9: Carbamidomethyl (+57.02), c10: Carbamidomethyl (+57.02)
7		Serum albumin OS=Homo sapiens GN=ALB PE=1 SV=2	ALB	sp|P02768|ALBU_HUMAN	69348.9	1	39	ETYGEMADccAK	73.8	717.783	1433.55	1434.53	17.73	c9: Carbamidomethyl (+57.02), c10: Carbamidomethyl (+57.02)
7		Serum albumin OS=Homo sapiens GN=ALB PE=1 SV=2	ALB	sp|P02768|ALBU_HUMAN	69348.9	1	39	ETYGEMADccAK	73.9	717.781	1433.55	1434.53	14.74	c9: Carbamidomethyl (+57.02), c10: Carbamidomethyl (+57.02)
7		Serum albumin OS=Homo sapiens GN=ALB PE=1 SV=2	ALB	sp|P02768|ALBU_HUMAN	69348.9	1	39	ETYGEMADccAK	73.9	717.78	1433.55	1434.53	13.99	c9: Carbamidomethyl (+57.02), c10: Carbamidomethyl (+57.02)
7		Serum albumin OS=Homo sapiens GN=ALB PE=1 SV=2	ALB	sp|P02768|ALBU_HUMAN	69348.9	1	39	ETYGEMADccAK	73.9	717.782	1433.55	1434.53	15.61	c9: Carbamidomethyl (+57.02), c10: Carbamidomethyl (+57.02)
7		Serum albumin OS=Homo sapiens GN=ALB PE=1 SV=2	ALB	sp|P02768|ALBU_HUMAN	69348.9	1	39	ETYGEMADccAK	73.9	717.782	1433.55	1434.53	15.72	c9: Carbamidomethyl (+57.02), c10: Carbamidomethyl (+57.02)
7		Serum albumin OS=Homo sapiens GN=ALB PE=1 SV=2	ALB	sp|P02768|ALBU_HUMAN	69348.9	1	39	FQNALLVR	45.7	480.791	959.567	960.562	12.66
7		Serum albumin OS=Homo sapiens GN=ALB PE=1 SV=2	ALB	sp|P02768|ALBU_HUMAN	69348.9	1	39	FQNALLVR	48.1	480.791	959.568	960.562	12.97
7		Serum albumin OS=Homo sapiens GN=ALB PE=1 SV=2	ALB	sp|P02768|ALBU_HUMAN	69348.9	1	39	FQNALLVR	48.3	480.79	959.566	960.562	11.43
7		Serum albumin OS=Homo sapiens GN=ALB PE=1 SV=2	ALB	sp|P02768|ALBU_HUMAN	69348.9	1	39	FQNALLVR	48.2	480.792	959.569	960.562	13.86
7		Serum albumin OS=Homo sapiens GN=ALB PE=1 SV=2	ALB	sp|P02768|ALBU_HUMAN	69348.9	1	39	FQNALLVR	50.8	480.791	959.567	960.562	12.76
7		Serum albumin OS=Homo sapiens GN=ALB PE=1 SV=2	ALB	sp|P02768|ALBU_HUMAN	69348.9	1	39	FQNALLVR	52.9	480.791	959.568	960.562	13.09
7		Serum albumin OS=Homo sapiens GN=ALB PE=1 SV=2	ALB	sp|P02768|ALBU_HUMAN	69348.9	1	39	FQNALLVR	53.2	480.79	959.566	960.562	11.47
7		Serum albumin OS=Homo sapiens GN=ALB PE=1 SV=2	ALB	sp|P02768|ALBU_HUMAN	69348.9	1	39	FQNALLVR	53.2	480.791	959.567	960.562	12.18
7		Serum albumin OS=Homo sapiens GN=ALB PE=1 SV=2	ALB	sp|P02768|ALBU_HUMAN	69348.9	1	39	FQNALLVR	53.3	480.791	959.567	960.562	12.34
7		Serum albumin OS=Homo sapiens GN=ALB PE=1 SV=2	ALB	sp|P02768|ALBU_HUMAN	69348.9	1	39	FQNALLVR	53.3	480.791	959.568	960.562	13.09
7		Serum albumin OS=Homo sapiens GN=ALB PE=1 SV=2	ALB	sp|P02768|ALBU_HUMAN	69348.9	1	39	FQNALLVR	53.3	480.791	959.568	960.562	13.55
7		Serum albumin OS=Homo sapiens GN=ALB PE=1 SV=2	ALB	sp|P02768|ALBU_HUMAN	69348.9	1	39	FQNALLVR	55.6	480.791	959.567	960.562	12.39
7		Serum albumin OS=Homo sapiens GN=ALB PE=1 SV=2	ALB	sp|P02768|ALBU_HUMAN	69348.9	1	39	FQNALLVR	55.9	480.791	959.567	960.562	11.74
7		Serum albumin OS=Homo sapiens GN=ALB PE=1 SV=2	ALB	sp|P02768|ALBU_HUMAN	69348.9	1	39	FQNALLVR	55.8	480.791	959.567	960.562	12.12
7		Serum albumin OS=Homo sapiens GN=ALB PE=1 SV=2	ALB	sp|P02768|ALBU_HUMAN	69348.9	1	39	FQNALLVR	55.9	480.791	959.568	960.562	13.47
7		Serum albumin OS=Homo sapiens GN=ALB PE=1 SV=2	ALB	sp|P02768|ALBU_HUMAN	69348.9	1	39	FQNALLVR	57	480.791	959.567	960.562	12.7
7		Serum albumin OS=Homo sapiens GN=ALB PE=1 SV=2	ALB	sp|P02768|ALBU_HUMAN	69348.9	1	39	FQNALLVR	57.1	480.791	959.568	960.562	13.05
7		Serum albumin OS=Homo sapiens GN=ALB PE=1 SV=2	ALB	sp|P02768|ALBU_HUMAN	69348.9	1	39	FQNALLVR	58.6	480.79	959.566	960.562	11.47
7		Serum albumin OS=Homo sapiens GN=ALB PE=1 SV=2	ALB	sp|P02768|ALBU_HUMAN	69348.9	1	39	FQNALLVR	58.8	480.791	959.568	960.562	13.2
7		Serum albumin OS=Homo sapiens GN=ALB PE=1 SV=2	ALB	sp|P02768|ALBU_HUMAN	69348.9	1	39	FQNALLVR	62.5	480.792	959.569	960.562	13.84
7		Serum albumin OS=Homo sapiens GN=ALB PE=1 SV=2	ALB	sp|P02768|ALBU_HUMAN	69348.9	1	39	FQNALLVR	64.8	480.792	959.569	960.562	14.22
7		Serum albumin OS=Homo sapiens GN=ALB PE=1 SV=2	ALB	sp|P02768|ALBU_HUMAN	69348.9	1	39	FQNALLVR	64.7	480.791	959.568	960.562	13.57
7		Serum albumin OS=Homo sapiens GN=ALB PE=1 SV=2	ALB	sp|P02768|ALBU_HUMAN	69348.9	1	39	HPYFYAPELLFFAK	27.9	871.978	1741.94	1742.89	30.81
7		Serum albumin OS=Homo sapiens GN=ALB PE=1 SV=2	ALB	sp|P02768|ALBU_HUMAN	69348.9	1	39	HPYFYAPELLFFAK	51.7	581.646	1741.92	1742.89	16.97
7		Serum albumin OS=Homo sapiens GN=ALB PE=1 SV=2	ALB	sp|P02768|ALBU_HUMAN	69348.9	1	39	HPYFYAPELLFFAK	67.2	581.647	1741.92	1742.89	17.79
7		Serum albumin OS=Homo sapiens GN=ALB PE=1 SV=2	ALB	sp|P02768|ALBU_HUMAN	69348.9	1	39	HPYFYAPELLFFAK	68.6	581.646	1741.92	1742.89	17.71
7		Serum albumin OS=Homo sapiens GN=ALB PE=1 SV=2	ALB	sp|P02768|ALBU_HUMAN	69348.9	1	39	HPYFYAPELLFFAK	68.6	581.649	1741.92	1742.89	21.58
7		Serum albumin OS=Homo sapiens GN=ALB PE=1 SV=2	ALB	sp|P02768|ALBU_HUMAN	69348.9	1	39	HPYFYAPELLFFAK	70.5	581.646	1741.92	1742.89	16.85
7		Serum albumin OS=Homo sapiens GN=ALB PE=1 SV=2	ALB	sp|P02768|ALBU_HUMAN	69348.9	1	39	HPYFYAPELLFFAK	72.6	581.646	1741.92	1742.89	16.81
7		Serum albumin OS=Homo sapiens GN=ALB PE=1 SV=2	ALB	sp|P02768|ALBU_HUMAN	69348.9	1	39	HPYFYAPELLFFAK	72.6	581.646	1741.92	1742.89	16.79
7		Serum albumin OS=Homo sapiens GN=ALB PE=1 SV=2	ALB	sp|P02768|ALBU_HUMAN	69348.9	1	39	HPYFYAPELLFFAK	72.6	581.647	1741.92	1742.89	18.29
7		Serum albumin OS=Homo sapiens GN=ALB PE=1 SV=2	ALB	sp|P02768|ALBU_HUMAN	69348.9	1	39	HPYFYAPELLFFAK	72.6	581.647	1741.92	1742.89	18.19
7		Serum albumin OS=Homo sapiens GN=ALB PE=1 SV=2	ALB	sp|P02768|ALBU_HUMAN	69348.9	1	39	HPYFYAPELLFFAK	72.6	581.647	1741.92	1742.89	19.29
7		Serum albumin OS=Homo sapiens GN=ALB PE=1 SV=2	ALB	sp|P02768|ALBU_HUMAN	69348.9	1	39	HPYFYAPELLFFAK	72.6	581.647	1741.92	1742.89	18.43
7		Serum albumin OS=Homo sapiens GN=ALB PE=1 SV=2	ALB	sp|P02768|ALBU_HUMAN	69348.9	1	39	HPYFYAPELLFFAK	72.6	581.648	1741.92	1742.89	20.24
7		Serum albumin OS=Homo sapiens GN=ALB PE=1 SV=2	ALB	sp|P02768|ALBU_HUMAN	69348.9	1	39	HPYFYAPELLFFAK	72.6	581.648	1741.92	1742.89	20.39
7		Serum albumin OS=Homo sapiens GN=ALB PE=1 SV=2	ALB	sp|P02768|ALBU_HUMAN	69348.9	1	39	HPYFYAPELLFFAK	75.9	581.646	1741.92	1742.89	16.69
7		Serum albumin OS=Homo sapiens GN=ALB PE=1 SV=2	ALB	sp|P02768|ALBU_HUMAN	69348.9	1	39	HPYFYAPELLFFAK	75.9	581.648	1741.92	1742.89	19.45
7		Serum albumin OS=Homo sapiens GN=ALB PE=1 SV=2	ALB	sp|P02768|ALBU_HUMAN	69348.9	1	39	HPYFYAPELLFFAK	79.8	581.647	1741.92	1742.89	18.12
7		Serum albumin OS=Homo sapiens GN=ALB PE=1 SV=2	ALB	sp|P02768|ALBU_HUMAN	69348.9	1	39	HPYFYAPELLFFAK	79.8	581.646	1741.92	1742.89	17.69
7		Serum albumin OS=Homo sapiens GN=ALB PE=1 SV=2	ALB	sp|P02768|ALBU_HUMAN	69348.9	1	39	HPYFYAPELLFFAK	79.8	581.647	1741.92	1742.89	18.81
7		Serum albumin OS=Homo sapiens GN=ALB PE=1 SV=2	ALB	sp|P02768|ALBU_HUMAN	69348.9	1	39	HPYFYAPELLFFAK	79.8	581.648	1741.92	1742.89	20.72
7		Serum albumin OS=Homo sapiens GN=ALB PE=1 SV=2	ALB	sp|P02768|ALBU_HUMAN	69348.9	1	39	HPYFYAPELLFFAK	79.8	581.648	1741.92	1742.89	20.72
7		Serum albumin OS=Homo sapiens GN=ALB PE=1 SV=2	ALB	sp|P02768|ALBU_HUMAN	69348.9	1	39	HPYFYAPELLFFAK	79.8	581.647	1741.92	1742.89	18.79
7		Serum albumin OS=Homo sapiens GN=ALB PE=1 SV=2	ALB	sp|P02768|ALBU_HUMAN	69348.9	1	39	HPYFYAPELLFFAK	79.8	581.648	1741.92	1742.89	19.53
7		Serum albumin OS=Homo sapiens GN=ALB PE=1 SV=2	ALB	sp|P02768|ALBU_HUMAN	69348.9	1	39	KLVAASQAALGL	33.4	571.36	1140.71	1141.69	16.38
7		Serum albumin OS=Homo sapiens GN=ALB PE=1 SV=2	ALB	sp|P02768|ALBU_HUMAN	69348.9	1	39	KLVAASQAALGL	44.8	571.361	1140.71	1141.69	17.27
7		Serum albumin OS=Homo sapiens GN=ALB PE=1 SV=2	ALB	sp|P02768|ALBU_HUMAN	69348.9	1	39	KLVAASQAALGL	53.8	571.36	1140.71	1141.69	16.11
7		Serum albumin OS=Homo sapiens GN=ALB PE=1 SV=2	ALB	sp|P02768|ALBU_HUMAN	69348.9	1	39	KLVAASQAALGL	55.9	571.36	1140.71	1141.69	16.24
7		Serum albumin OS=Homo sapiens GN=ALB PE=1 SV=2	ALB	sp|P02768|ALBU_HUMAN	69348.9	1	39	KVPQVSTPTLVEVSR	42.9	820.493	1638.97	1639.94	24.77
7		Serum albumin OS=Homo sapiens GN=ALB PE=1 SV=2	ALB	sp|P02768|ALBU_HUMAN	69348.9	1	39	KVPQVSTPTLVEVSR	47.8	820.492	1638.97	1639.94	23.87
7		Serum albumin OS=Homo sapiens GN=ALB PE=1 SV=2	ALB	sp|P02768|ALBU_HUMAN	69348.9	1	39	KVPQVSTPTLVEVSR	64.3	547.327	1638.96	1639.94	16.76
7		Serum albumin OS=Homo sapiens GN=ALB PE=1 SV=2	ALB	sp|P02768|ALBU_HUMAN	69348.9	1	39	KVPQVSTPTLVEVSR	68	547.326	1638.96	1639.94	15.47
7		Serum albumin OS=Homo sapiens GN=ALB PE=1 SV=2	ALB	sp|P02768|ALBU_HUMAN	69348.9	1	39	KVPQVSTPTLVEVSR	77.5	820.492	1638.97	1639.94	23.63
7		Serum albumin OS=Homo sapiens GN=ALB PE=1 SV=2	ALB	sp|P02768|ALBU_HUMAN	69348.9	1	39	KVPQVSTPTLVEVSR	78.3	820.49	1638.97	1639.94	21.57
7		Serum albumin OS=Homo sapiens GN=ALB PE=1 SV=2	ALB	sp|P02768|ALBU_HUMAN	69348.9	1	39	KVPQVSTPTLVEVSR	78.3	820.491	1638.97	1639.94	22.76
7		Serum albumin OS=Homo sapiens GN=ALB PE=1 SV=2	ALB	sp|P02768|ALBU_HUMAN	69348.9	1	39	KVPQVSTPTLVEVSR	78.3	820.492	1638.97	1639.94	24.1
7		Serum albumin OS=Homo sapiens GN=ALB PE=1 SV=2	ALB	sp|P02768|ALBU_HUMAN	69348.9	1	39	KVPQVSTPTLVEVSR	78.3	820.493	1638.97	1639.94	25.29
7		Serum albumin OS=Homo sapiens GN=ALB PE=1 SV=2	ALB	sp|P02768|ALBU_HUMAN	69348.9	1	39	KVPQVSTPTLVEVSR	70.7	547.326	1638.96	1639.94	15.65
7		Serum albumin OS=Homo sapiens GN=ALB PE=1 SV=2	ALB	sp|P02768|ALBU_HUMAN	69348.9	1	39	KVPQVSTPTLVEVSR	70.9	547.326	1638.96	1639.94	15.57
7		Serum albumin OS=Homo sapiens GN=ALB PE=1 SV=2	ALB	sp|P02768|ALBU_HUMAN	69348.9	1	39	KVPQVSTPTLVEVSR	71.4	547.326	1638.96	1639.94	15.26
7		Serum albumin OS=Homo sapiens GN=ALB PE=1 SV=2	ALB	sp|P02768|ALBU_HUMAN	69348.9	1	39	KVPQVSTPTLVEVSR	71.4	547.326	1638.96	1639.94	15.45
7		Serum albumin OS=Homo sapiens GN=ALB PE=1 SV=2	ALB	sp|P02768|ALBU_HUMAN	69348.9	1	39	KVPQVSTPTLVEVSR	71.8	547.326	1638.96	1639.94	15.28
7		Serum albumin OS=Homo sapiens GN=ALB PE=1 SV=2	ALB	sp|P02768|ALBU_HUMAN	69348.9	1	39	KVPQVSTPTLVEVSR	72.4	547.325	1638.95	1639.94	14.48
7		Serum albumin OS=Homo sapiens GN=ALB PE=1 SV=2	ALB	sp|P02768|ALBU_HUMAN	69348.9	1	39	KVPQVSTPTLVEVSR	73.6	547.326	1638.96	1639.94	15.32
7		Serum albumin OS=Homo sapiens GN=ALB PE=1 SV=2	ALB	sp|P02768|ALBU_HUMAN	69348.9	1	39	KVPQVSTPTLVEVSR	74.2	547.326	1638.96	1639.94	15.57
7		Serum albumin OS=Homo sapiens GN=ALB PE=1 SV=2	ALB	sp|P02768|ALBU_HUMAN	69348.9	1	39	KVPQVSTPTLVEVSR	75.4	547.326	1638.96	1639.94	15.74
7		Serum albumin OS=Homo sapiens GN=ALB PE=1 SV=2	ALB	sp|P02768|ALBU_HUMAN	69348.9	1	39	KVPQVSTPTLVEVSR	76.5	547.326	1638.95	1639.94	14.68
7		Serum albumin OS=Homo sapiens GN=ALB PE=1 SV=2	ALB	sp|P02768|ALBU_HUMAN	69348.9	1	39	KVPQVSTPTLVEVSR	77.1	547.327	1638.96	1639.94	16.71
7		Serum albumin OS=Homo sapiens GN=ALB PE=1 SV=2	ALB	sp|P02768|ALBU_HUMAN	69348.9	1	39	KVPQVSTPTLVEVSR	76.9	547.327	1638.96	1639.94	17.75
7		Serum albumin OS=Homo sapiens GN=ALB PE=1 SV=2	ALB	sp|P02768|ALBU_HUMAN	69348.9	1	39	KVPQVSTPTLVEVSR	77.1	547.326	1638.96	1639.94	16.18
7		Serum albumin OS=Homo sapiens GN=ALB PE=1 SV=2	ALB	sp|P02768|ALBU_HUMAN	69348.9	1	39	KVPQVSTPTLVEVSR	77.2	547.326	1638.96	1639.94	16.03
7		Serum albumin OS=Homo sapiens GN=ALB PE=1 SV=2	ALB	sp|P02768|ALBU_HUMAN	69348.9	1	39	KVPQVSTPTLVEVSR	77.2	547.326	1638.96	1639.94	15.67
7		Serum albumin OS=Homo sapiens GN=ALB PE=1 SV=2	ALB	sp|P02768|ALBU_HUMAN	69348.9	1	39	KVPQVSTPTLVEVSR	78.6	547.325	1638.95	1639.94	13.87
7		Serum albumin OS=Homo sapiens GN=ALB PE=1 SV=2	ALB	sp|P02768|ALBU_HUMAN	69348.9	1	39	KVPQVSTPTLVEVSR	78.6	547.325	1638.95	1639.94	14.13
7		Serum albumin OS=Homo sapiens GN=ALB PE=1 SV=2	ALB	sp|P02768|ALBU_HUMAN	69348.9	1	39	KVPQVSTPTLVEVSR	78.5	547.326	1638.96	1639.94	16.27
7		Serum albumin OS=Homo sapiens GN=ALB PE=1 SV=2	ALB	sp|P02768|ALBU_HUMAN	69348.9	1	39	KVPQVSTPTLVEVSR	80	547.327	1638.96	1639.94	17.22
7		Serum albumin OS=Homo sapiens GN=ALB PE=1 SV=2	ALB	sp|P02768|ALBU_HUMAN	69348.9	1	39	KVPQVSTPTLVEVSR	80.3	547.327	1638.96	1639.94	17.35
7		Serum albumin OS=Homo sapiens GN=ALB PE=1 SV=2	ALB	sp|P02768|ALBU_HUMAN	69348.9	1	39	KVPQVSTPTLVEVSR	82.2	547.326	1638.95	1639.94	14.73
7		Serum albumin OS=Homo sapiens GN=ALB PE=1 SV=2	ALB	sp|P02768|ALBU_HUMAN	69348.9	1	39	KYLYEIAR	32.6	352.538	1054.59	1055.59	9.797
7		Serum albumin OS=Homo sapiens GN=ALB PE=1 SV=2	ALB	sp|P02768|ALBU_HUMAN	69348.9	1	39	KYLYEIAR	38.9	528.304	1054.59	1055.59	12.33
7		Serum albumin OS=Homo sapiens GN=ALB PE=1 SV=2	ALB	sp|P02768|ALBU_HUMAN	69348.9	1	39	KYLYEIAR	41.3	528.305	1054.6	1055.59	13.17
7		Serum albumin OS=Homo sapiens GN=ALB PE=1 SV=2	ALB	sp|P02768|ALBU_HUMAN	69348.9	1	39	KYLYEIAR	41.6	528.305	1054.59	1055.59	12.77
7		Serum albumin OS=Homo sapiens GN=ALB PE=1 SV=2	ALB	sp|P02768|ALBU_HUMAN	69348.9	1	39	KYLYEIAR	50.5	528.305	1054.6	1055.59	13.26
7		Serum albumin OS=Homo sapiens GN=ALB PE=1 SV=2	ALB	sp|P02768|ALBU_HUMAN	69348.9	1	39	KYLYEIAR	50.8	528.304	1054.59	1055.59	12.12
7		Serum albumin OS=Homo sapiens GN=ALB PE=1 SV=2	ALB	sp|P02768|ALBU_HUMAN	69348.9	1	39	KYLYEIAR	50.8	528.304	1054.59	1055.59	12.12
7		Serum albumin OS=Homo sapiens GN=ALB PE=1 SV=2	ALB	sp|P02768|ALBU_HUMAN	69348.9	1	39	LcTVATLR	43.8	467.268	932.522	933.519	11.06	c2: Carbamidomethyl (+57.02)
7		Serum albumin OS=Homo sapiens GN=ALB PE=1 SV=2	ALB	sp|P02768|ALBU_HUMAN	69348.9	1	39	LcTVATLR	45.5	467.268	932.521	933.519	9.945	c2: Carbamidomethyl (+57.02)
7		Serum albumin OS=Homo sapiens GN=ALB PE=1 SV=2	ALB	sp|P02768|ALBU_HUMAN	69348.9	1	39	LcTVATLR	45.5	467.267	932.52	933.519	9.581	c2: Carbamidomethyl (+57.02)
7		Serum albumin OS=Homo sapiens GN=ALB PE=1 SV=2	ALB	sp|P02768|ALBU_HUMAN	69348.9	1	39	LcTVATLR	45.5	467.268	932.521	933.519	10.16	c2: Carbamidomethyl (+57.02)
7		Serum albumin OS=Homo sapiens GN=ALB PE=1 SV=2	ALB	sp|P02768|ALBU_HUMAN	69348.9	1	39	LcTVATLR	45.5	467.268	932.52	933.519	9.774	c2: Carbamidomethyl (+57.02)
7		Serum albumin OS=Homo sapiens GN=ALB PE=1 SV=2	ALB	sp|P02768|ALBU_HUMAN	69348.9	1	39	LcTVATLR	45.5	467.268	932.521	933.519	10.63	c2: Carbamidomethyl (+57.02)
7		Serum albumin OS=Homo sapiens GN=ALB PE=1 SV=2	ALB	sp|P02768|ALBU_HUMAN	69348.9	1	39	LcTVATLR	45.5	467.268	932.521	933.519	10.12	c2: Carbamidomethyl (+57.02)
7		Serum albumin OS=Homo sapiens GN=ALB PE=1 SV=2	ALB	sp|P02768|ALBU_HUMAN	69348.9	1	39	LcTVATLR	45.5	467.268	932.521	933.519	10.4	c2: Carbamidomethyl (+57.02)
7		Serum albumin OS=Homo sapiens GN=ALB PE=1 SV=2	ALB	sp|P02768|ALBU_HUMAN	69348.9	1	39	LcTVATLR	45.5	467.268	932.521	933.519	10.25	c2: Carbamidomethyl (+57.02)
7		Serum albumin OS=Homo sapiens GN=ALB PE=1 SV=2	ALB	sp|P02768|ALBU_HUMAN	69348.9	1	39	LcTVATLR	45.5	467.268	932.521	933.519	10.55	c2: Carbamidomethyl (+57.02)
7		Serum albumin OS=Homo sapiens GN=ALB PE=1 SV=2	ALB	sp|P02768|ALBU_HUMAN	69348.9	1	39	LcTVATLR	45.5	467.268	932.521	933.519	10.4	c2: Carbamidomethyl (+57.02)
7		Serum albumin OS=Homo sapiens GN=ALB PE=1 SV=2	ALB	sp|P02768|ALBU_HUMAN	69348.9	1	39	LcTVATLR	45.5	467.268	932.521	933.519	10.52	c2: Carbamidomethyl (+57.02)
7		Serum albumin OS=Homo sapiens GN=ALB PE=1 SV=2	ALB	sp|P02768|ALBU_HUMAN	69348.9	1	39	LcTVATLR	45.5	467.267	932.52	933.519	9.667	c2: Carbamidomethyl (+57.02)
7		Serum albumin OS=Homo sapiens GN=ALB PE=1 SV=2	ALB	sp|P02768|ALBU_HUMAN	69348.9	1	39	LcTVATLR	45.5	467.268	932.521	933.519	10.25	c2: Carbamidomethyl (+57.02)
7		Serum albumin OS=Homo sapiens GN=ALB PE=1 SV=2	ALB	sp|P02768|ALBU_HUMAN	69348.9	1	39	LcTVATLR	45.6	467.268	932.521	933.519	10.85	c2: Carbamidomethyl (+57.02)
7		Serum albumin OS=Homo sapiens GN=ALB PE=1 SV=2	ALB	sp|P02768|ALBU_HUMAN	69348.9	1	39	LcTVATLR	45.6	467.268	932.521	933.519	10.63	c2: Carbamidomethyl (+57.02)
7		Serum albumin OS=Homo sapiens GN=ALB PE=1 SV=2	ALB	sp|P02768|ALBU_HUMAN	69348.9	1	39	LcTVATLR	45.5	467.267	932.52	933.519	9.324	c2: Carbamidomethyl (+57.02)
7		Serum albumin OS=Homo sapiens GN=ALB PE=1 SV=2	ALB	sp|P02768|ALBU_HUMAN	69348.9	1	39	LcTVATLR	45.5	467.267	932.52	933.519	9.345	c2: Carbamidomethyl (+57.02)
7		Serum albumin OS=Homo sapiens GN=ALB PE=1 SV=2	ALB	sp|P02768|ALBU_HUMAN	69348.9	1	39	LcTVATLR	45.5	467.268	932.522	933.519	10.89	c2: Carbamidomethyl (+57.02)
7		Serum albumin OS=Homo sapiens GN=ALB PE=1 SV=2	ALB	sp|P02768|ALBU_HUMAN	69348.9	1	39	LcTVATLR	45.5	467.268	932.522	933.519	10.91	c2: Carbamidomethyl (+57.02)
7		Serum albumin OS=Homo sapiens GN=ALB PE=1 SV=2	ALB	sp|P02768|ALBU_HUMAN	69348.9	1	39	LcTVATLR	45.5	467.268	932.522	933.519	11.21	c2: Carbamidomethyl (+57.02)
7		Serum albumin OS=Homo sapiens GN=ALB PE=1 SV=2	ALB	sp|P02768|ALBU_HUMAN	69348.9	1	39	LcTVATLR	45.5	467.268	932.522	933.519	11.23	c2: Carbamidomethyl (+57.02)
7		Serum albumin OS=Homo sapiens GN=ALB PE=1 SV=2	ALB	sp|P02768|ALBU_HUMAN	69348.9	1	39	LcTVATLR	47.5	467.268	932.521	933.519	9.838	c2: Carbamidomethyl (+57.02)
7		Serum albumin OS=Homo sapiens GN=ALB PE=1 SV=2	ALB	sp|P02768|ALBU_HUMAN	69348.9	1	39	LDELRDEGK	49.1	537.782	1073.55	1074.54	12.51
7		Serum albumin OS=Homo sapiens GN=ALB PE=1 SV=2	ALB	sp|P02768|ALBU_HUMAN	69348.9	1	39	LDELRDEGK	50.4	537.781	1073.55	1074.54	10.7
7		Serum albumin OS=Homo sapiens GN=ALB PE=1 SV=2	ALB	sp|P02768|ALBU_HUMAN	69348.9	1	39	LDELRDEGK	52.7	537.782	1073.55	1074.54	12.99
7		Serum albumin OS=Homo sapiens GN=ALB PE=1 SV=2	ALB	sp|P02768|ALBU_HUMAN	69348.9	1	39	LDELRDEGK	53.2	537.781	1073.55	1074.54	10.85
7		Serum albumin OS=Homo sapiens GN=ALB PE=1 SV=2	ALB	sp|P02768|ALBU_HUMAN	69348.9	1	39	LDELRDEGK	54.1	537.782	1073.55	1074.54	12.52
7		Serum albumin OS=Homo sapiens GN=ALB PE=1 SV=2	ALB	sp|P02768|ALBU_HUMAN	69348.9	1	39	LDELRDEGK	55	537.782	1073.55	1074.54	12.23
7		Serum albumin OS=Homo sapiens GN=ALB PE=1 SV=2	ALB	sp|P02768|ALBU_HUMAN	69348.9	1	39	LDELRDEGK	55.6	537.782	1073.55	1074.54	12.36
7		Serum albumin OS=Homo sapiens GN=ALB PE=1 SV=2	ALB	sp|P02768|ALBU_HUMAN	69348.9	1	39	LDELRDEGK	55.6	537.781	1073.55	1074.54	11.71
7		Serum albumin OS=Homo sapiens GN=ALB PE=1 SV=2	ALB	sp|P02768|ALBU_HUMAN	69348.9	1	39	LDELRDEGK	55.6	537.78	1073.55	1074.54	10.2
7		Serum albumin OS=Homo sapiens GN=ALB PE=1 SV=2	ALB	sp|P02768|ALBU_HUMAN	69348.9	1	39	LDELRDEGK	55.6	537.781	1073.55	1074.54	10.55
7		Serum albumin OS=Homo sapiens GN=ALB PE=1 SV=2	ALB	sp|P02768|ALBU_HUMAN	69348.9	1	39	LDELRDEGK	55.9	537.781	1073.55	1074.54	10.46
7		Serum albumin OS=Homo sapiens GN=ALB PE=1 SV=2	ALB	sp|P02768|ALBU_HUMAN	69348.9	1	39	LDELRDEGK	56.2	537.782	1073.55	1074.54	11.98
7		Serum albumin OS=Homo sapiens GN=ALB PE=1 SV=2	ALB	sp|P02768|ALBU_HUMAN	69348.9	1	39	LDELRDEGK	56.3	537.781	1073.55	1074.54	10.94
7		Serum albumin OS=Homo sapiens GN=ALB PE=1 SV=2	ALB	sp|P02768|ALBU_HUMAN	69348.9	1	39	LDELRDEGK	56.4	537.781	1073.55	1074.54	10.77
7		Serum albumin OS=Homo sapiens GN=ALB PE=1 SV=2	ALB	sp|P02768|ALBU_HUMAN	69348.9	1	39	LDELRDEGK	56.7	537.781	1073.55	1074.54	10.98
7		Serum albumin OS=Homo sapiens GN=ALB PE=1 SV=2	ALB	sp|P02768|ALBU_HUMAN	69348.9	1	39	LDELRDEGK	57.5	537.782	1073.55	1074.54	12.88
7		Serum albumin OS=Homo sapiens GN=ALB PE=1 SV=2	ALB	sp|P02768|ALBU_HUMAN	69348.9	1	39	LDELRDEGK	57.5	537.782	1073.55	1074.54	12.47
7		Serum albumin OS=Homo sapiens GN=ALB PE=1 SV=2	ALB	sp|P02768|ALBU_HUMAN	69348.9	1	39	LDELRDEGK	57.5	537.782	1073.55	1074.54	12.64
7		Serum albumin OS=Homo sapiens GN=ALB PE=1 SV=2	ALB	sp|P02768|ALBU_HUMAN	69348.9	1	39	LDELRDEGK	57.5	537.781	1073.55	1074.54	11.52
7		Serum albumin OS=Homo sapiens GN=ALB PE=1 SV=2	ALB	sp|P02768|ALBU_HUMAN	69348.9	1	39	LDELRDEGK	57.4	537.78	1073.55	1074.54	9.472
7		Serum albumin OS=Homo sapiens GN=ALB PE=1 SV=2	ALB	sp|P02768|ALBU_HUMAN	69348.9	1	39	LDELRDEGK	57.4	537.78	1073.55	1074.54	9.9
7		Serum albumin OS=Homo sapiens GN=ALB PE=1 SV=2	ALB	sp|P02768|ALBU_HUMAN	69348.9	1	39	LDELRDEGK	57.6	537.781	1073.55	1074.54	11.46
7		Serum albumin OS=Homo sapiens GN=ALB PE=1 SV=2	ALB	sp|P02768|ALBU_HUMAN	69348.9	1	39	LDELRDEGK	57.5	537.781	1073.55	1074.54	10.83
7		Serum albumin OS=Homo sapiens GN=ALB PE=1 SV=2	ALB	sp|P02768|ALBU_HUMAN	69348.9	1	39	LVAASQAALGL	51.5	507.311	1012.61	1013.6	14.62
7		Serum albumin OS=Homo sapiens GN=ALB PE=1 SV=2	ALB	sp|P02768|ALBU_HUMAN	69348.9	1	39	LVAASQAALGL	56	507.311	1012.61	1013.6	16.06
7		Serum albumin OS=Homo sapiens GN=ALB PE=1 SV=2	ALB	sp|P02768|ALBU_HUMAN	69348.9	1	39	LVAASQAALGL	59.6	507.311	1012.61	1013.6	15.84
7		Serum albumin OS=Homo sapiens GN=ALB PE=1 SV=2	ALB	sp|P02768|ALBU_HUMAN	69348.9	1	39	LVAASQAALGL	66.4	507.311	1012.61	1013.6	16.12
7		Serum albumin OS=Homo sapiens GN=ALB PE=1 SV=2	ALB	sp|P02768|ALBU_HUMAN	69348.9	1	39	LVAASQAALGL	85.3	507.31	1012.61	1013.6	14.38
7		Serum albumin OS=Homo sapiens GN=ALB PE=1 SV=2	ALB	sp|P02768|ALBU_HUMAN	69348.9	1	39	LVAASQAALGL	101	507.311	1012.61	1013.6	15.13
7		Serum albumin OS=Homo sapiens GN=ALB PE=1 SV=2	ALB	sp|P02768|ALBU_HUMAN	69348.9	1	39	LVAASQAALGL	107	507.31	1012.61	1013.6	14.54
7		Serum albumin OS=Homo sapiens GN=ALB PE=1 SV=2	ALB	sp|P02768|ALBU_HUMAN	69348.9	1	39	LVNEVTEFAK	39.9	575.318	1148.62	1149.62	11.64
7		Serum albumin OS=Homo sapiens GN=ALB PE=1 SV=2	ALB	sp|P02768|ALBU_HUMAN	69348.9	1	39	LVNEVTEFAK	43.5	575.32	1148.63	1149.62	15.52
7		Serum albumin OS=Homo sapiens GN=ALB PE=1 SV=2	ALB	sp|P02768|ALBU_HUMAN	69348.9	1	39	LVNEVTEFAK	45.2	575.319	1148.62	1149.62	13.32
7		Serum albumin OS=Homo sapiens GN=ALB PE=1 SV=2	ALB	sp|P02768|ALBU_HUMAN	69348.9	1	39	LVNEVTEFAK	45.3	575.318	1148.62	1149.62	12.3
7		Serum albumin OS=Homo sapiens GN=ALB PE=1 SV=2	ALB	sp|P02768|ALBU_HUMAN	69348.9	1	39	LVNEVTEFAK	45.7	575.318	1148.62	1149.62	12.18
7		Serum albumin OS=Homo sapiens GN=ALB PE=1 SV=2	ALB	sp|P02768|ALBU_HUMAN	69348.9	1	39	LVNEVTEFAK	45.8	575.319	1148.62	1149.62	14.47
7		Serum albumin OS=Homo sapiens GN=ALB PE=1 SV=2	ALB	sp|P02768|ALBU_HUMAN	69348.9	1	39	LVNEVTEFAK	45.8	575.318	1148.62	1149.62	12.84
7		Serum albumin OS=Homo sapiens GN=ALB PE=1 SV=2	ALB	sp|P02768|ALBU_HUMAN	69348.9	1	39	LVNEVTEFAK	45.8	575.319	1148.62	1149.62	13.05
7		Serum albumin OS=Homo sapiens GN=ALB PE=1 SV=2	ALB	sp|P02768|ALBU_HUMAN	69348.9	1	39	LVNEVTEFAK	45.8	575.32	1148.62	1149.62	14.96
7		Serum albumin OS=Homo sapiens GN=ALB PE=1 SV=2	ALB	sp|P02768|ALBU_HUMAN	69348.9	1	39	LVNEVTEFAK	45.7	575.32	1148.63	1149.62	15.81
7		Serum albumin OS=Homo sapiens GN=ALB PE=1 SV=2	ALB	sp|P02768|ALBU_HUMAN	69348.9	1	39	LVNEVTEFAK	55	575.319	1148.62	1149.62	14.58
7		Serum albumin OS=Homo sapiens GN=ALB PE=1 SV=2	ALB	sp|P02768|ALBU_HUMAN	69348.9	1	39	LVNEVTEFAK	55	575.319	1148.62	1149.62	13.83
7		Serum albumin OS=Homo sapiens GN=ALB PE=1 SV=2	ALB	sp|P02768|ALBU_HUMAN	69348.9	1	39	LVNEVTEFAK	57.4	575.318	1148.62	1149.62	12.45
7		Serum albumin OS=Homo sapiens GN=ALB PE=1 SV=2	ALB	sp|P02768|ALBU_HUMAN	69348.9	1	39	LVNEVTEFAK	57.4	575.32	1148.62	1149.62	14.59
7		Serum albumin OS=Homo sapiens GN=ALB PE=1 SV=2	ALB	sp|P02768|ALBU_HUMAN	69348.9	1	39	LVNEVTEFAK	57.5	575.319	1148.62	1149.62	14.35
7		Serum albumin OS=Homo sapiens GN=ALB PE=1 SV=2	ALB	sp|P02768|ALBU_HUMAN	69348.9	1	39	LVNEVTEFAK	57.4	575.32	1148.63	1149.62	15.45
7		Serum albumin OS=Homo sapiens GN=ALB PE=1 SV=2	ALB	sp|P02768|ALBU_HUMAN	69348.9	1	39	LVNEVTEFAK	57.6	575.32	1148.62	1149.62	14.61
7		Serum albumin OS=Homo sapiens GN=ALB PE=1 SV=2	ALB	sp|P02768|ALBU_HUMAN	69348.9	1	39	LVNEVTEFAK	57.6	575.319	1148.62	1149.62	13.52
7		Serum albumin OS=Homo sapiens GN=ALB PE=1 SV=2	ALB	sp|P02768|ALBU_HUMAN	69348.9	1	39	LVNEVTEFAK	57.6	575.319	1148.62	1149.62	13.08
7		Serum albumin OS=Homo sapiens GN=ALB PE=1 SV=2	ALB	sp|P02768|ALBU_HUMAN	69348.9	1	39	LVNEVTEFAK	57.7	575.318	1148.62	1149.62	12.8
7		Serum albumin OS=Homo sapiens GN=ALB PE=1 SV=2	ALB	sp|P02768|ALBU_HUMAN	69348.9	1	39	LVNEVTEFAK	57.7	575.319	1148.62	1149.62	12.96
7		Serum albumin OS=Homo sapiens GN=ALB PE=1 SV=2	ALB	sp|P02768|ALBU_HUMAN	69348.9	1	39	LVNEVTEFAK	58	575.32	1148.63	1149.62	15.59
7		Serum albumin OS=Homo sapiens GN=ALB PE=1 SV=2	ALB	sp|P02768|ALBU_HUMAN	69348.9	1	39	LVRPEVDVMcTAFHDNEETFLK	80.9	884.122	2649.34	2650.26	32.84	c10: Carbamidomethyl (+57.02)
7		Serum albumin OS=Homo sapiens GN=ALB PE=1 SV=2	ALB	sp|P02768|ALBU_HUMAN	69348.9	1	39	LVRPEVDVMcTAFHDNEETFLK	92.7	884.12	2649.34	2650.26	31.13	c10: Carbamidomethyl (+57.02)
7		Serum albumin OS=Homo sapiens GN=ALB PE=1 SV=2	ALB	sp|P02768|ALBU_HUMAN	69348.9	1	39	LVRPEVDVMcTAFHDNEETFLK	96.3	884.12	2649.34	2650.26	31.14	c10: Carbamidomethyl (+57.02)
7		Serum albumin OS=Homo sapiens GN=ALB PE=1 SV=2	ALB	sp|P02768|ALBU_HUMAN	69348.9	1	39	LVRPEVDVMcTAFHDNEETFLK	106	884.118	2649.33	2650.26	28.45	c10: Carbamidomethyl (+57.02)
7		Serum albumin OS=Homo sapiens GN=ALB PE=1 SV=2	ALB	sp|P02768|ALBU_HUMAN	69348.9	1	39	LVRPEVDVMcTAFHDNEETFLK	109	884.123	2649.35	2650.26	34.41	c10: Carbamidomethyl (+57.02)
7		Serum albumin OS=Homo sapiens GN=ALB PE=1 SV=2	ALB	sp|P02768|ALBU_HUMAN	69348.9	1	39	LVRPEVDVMcTAFHDNEETFLK	114	884.119	2649.33	2650.26	29.13	c10: Carbamidomethyl (+57.02)
7		Serum albumin OS=Homo sapiens GN=ALB PE=1 SV=2	ALB	sp|P02768|ALBU_HUMAN	69348.9	1	39	MPcAEDYLSVVLNQLcVLHEK	66.2	840.099	2517.27	2518.21	26.72	c3: Carbamidomethyl (+57.02), c16: Carbamidomethyl (+57.02)
7		Serum albumin OS=Homo sapiens GN=ALB PE=1 SV=2	ALB	sp|P02768|ALBU_HUMAN	69348.9	1	39	MPcAEDYLSVVLNQLcVLHEK	81.5	840.097	2517.27	2518.21	24.61	c3: Carbamidomethyl (+57.02), c16: Carbamidomethyl (+57.02)
7		Serum albumin OS=Homo sapiens GN=ALB PE=1 SV=2	ALB	sp|P02768|ALBU_HUMAN	69348.9	1	39	MPcAEDYLSVVLNQLcVLHEK	83	840.098	2517.27	2518.21	26.49	c3: Carbamidomethyl (+57.02), c16: Carbamidomethyl (+57.02)
7		Serum albumin OS=Homo sapiens GN=ALB PE=1 SV=2	ALB	sp|P02768|ALBU_HUMAN	69348.9	1	39	MPcAEDYLSVVLNQLcVLHEK	89	840.099	2517.27	2518.21	26.66	c3: Carbamidomethyl (+57.02), c16: Carbamidomethyl (+57.02)
7		Serum albumin OS=Homo sapiens GN=ALB PE=1 SV=2	ALB	sp|P02768|ALBU_HUMAN	69348.9	1	39	MPcAEDYLSVVLNQLcVLHEK	92.9	840.098	2517.27	2518.21	25.48	c3: Carbamidomethyl (+57.02), c16: Carbamidomethyl (+57.02)
7		Serum albumin OS=Homo sapiens GN=ALB PE=1 SV=2	ALB	sp|P02768|ALBU_HUMAN	69348.9	1	39	MPcAEDYLSVVLNQLcVLHEK	95.2	840.1	2517.28	2518.21	28.05	c3: Carbamidomethyl (+57.02), c16: Carbamidomethyl (+57.02)
7		Serum albumin OS=Homo sapiens GN=ALB PE=1 SV=2	ALB	sp|P02768|ALBU_HUMAN	69348.9	1	39	MPcAEDYLSVVLNQLcVLHEK	95.6	840.097	2517.27	2518.21	24.4	c3: Carbamidomethyl (+57.02), c16: Carbamidomethyl (+57.02)
7		Serum albumin OS=Homo sapiens GN=ALB PE=1 SV=2	ALB	sp|P02768|ALBU_HUMAN	69348.9	1	39	MPcAEDYLSVVLNQLcVLHEK	95.6	840.097	2517.27	2518.21	25.32	c3: Carbamidomethyl (+57.02), c16: Carbamidomethyl (+57.02)
7		Serum albumin OS=Homo sapiens GN=ALB PE=1 SV=2	ALB	sp|P02768|ALBU_HUMAN	69348.9	1	39	MPcAEDYLSVVLNQLcVLHEK	95.7	840.101	2517.28	2518.21	29.78	c3: Carbamidomethyl (+57.02), c16: Carbamidomethyl (+57.02)
7		Serum albumin OS=Homo sapiens GN=ALB PE=1 SV=2	ALB	sp|P02768|ALBU_HUMAN	69348.9	1	39	MPcAEDYLSVVLNQLcVLHEK	96.6	840.101	2517.28	2518.21	29.41	c3: Carbamidomethyl (+57.02), c16: Carbamidomethyl (+57.02)
7		Serum albumin OS=Homo sapiens GN=ALB PE=1 SV=2	ALB	sp|P02768|ALBU_HUMAN	69348.9	1	39	mPcAEDYLSVVLNQLcVLHEK	96.9	845.43	2533.27	2534.21	26.73	m1: Oxidation (+15.99), c3: Carbamidomethyl (+57.02), c16: Carbamidomethyl (+57.02)
7		Serum albumin OS=Homo sapiens GN=ALB PE=1 SV=2	ALB	sp|P02768|ALBU_HUMAN	69348.9	1	39	mPcAEDYLSVVLNQLcVLHEK	97	845.428	2533.26	2534.21	23.7	m1: Oxidation (+15.99), c3: Carbamidomethyl (+57.02), c16: Carbamidomethyl (+57.02)
7		Serum albumin OS=Homo sapiens GN=ALB PE=1 SV=2	ALB	sp|P02768|ALBU_HUMAN	69348.9	1	39	MPcAEDYLSVVLNQLcVLHEK	97.2	840.1	2517.28	2518.21	28.66	c3: Carbamidomethyl (+57.02), c16: Carbamidomethyl (+57.02)
7		Serum albumin OS=Homo sapiens GN=ALB PE=1 SV=2	ALB	sp|P02768|ALBU_HUMAN	69348.9	1	39	MPcAEDYLSVVLNQLcVLHEK	97.4	840.105	2517.29	2518.21	34.14	c3: Carbamidomethyl (+57.02), c16: Carbamidomethyl (+57.02)
7		Serum albumin OS=Homo sapiens GN=ALB PE=1 SV=2	ALB	sp|P02768|ALBU_HUMAN	69348.9	1	39	MPcAEDYLSVVLNQLcVLHEK	97.8	840.1	2517.28	2518.21	28.14	c3: Carbamidomethyl (+57.02), c16: Carbamidomethyl (+57.02)
7		Serum albumin OS=Homo sapiens GN=ALB PE=1 SV=2	ALB	sp|P02768|ALBU_HUMAN	69348.9	1	39	mPcAEDYLSVVLNQLcVLHEK	98.3	845.431	2533.27	2534.21	27.66	m1: Oxidation (+15.99), c3: Carbamidomethyl (+57.02), c16: Carbamidomethyl (+57.02)
7		Serum albumin OS=Homo sapiens GN=ALB PE=1 SV=2	ALB	sp|P02768|ALBU_HUMAN	69348.9	1	39	MPcAEDYLSVVLNQLcVLHEK	98.9	840.099	2517.28	2518.21	27.33	c3: Carbamidomethyl (+57.02), c16: Carbamidomethyl (+57.02)
7		Serum albumin OS=Homo sapiens GN=ALB PE=1 SV=2	ALB	sp|P02768|ALBU_HUMAN	69348.9	1	39	MPcAEDYLSVVLNQLcVLHEK	100	840.098	2517.27	2518.21	26.31	c3: Carbamidomethyl (+57.02), c16: Carbamidomethyl (+57.02)
7		Serum albumin OS=Homo sapiens GN=ALB PE=1 SV=2	ALB	sp|P02768|ALBU_HUMAN	69348.9	1	39	MPcAEDYLSVVLNQLcVLHEK	101	840.098	2517.27	2518.21	25.81	c3: Carbamidomethyl (+57.02), c16: Carbamidomethyl (+57.02)
7		Serum albumin OS=Homo sapiens GN=ALB PE=1 SV=2	ALB	sp|P02768|ALBU_HUMAN	69348.9	1	39	MPcAEDYLSVVLNQLcVLHEK	101	840.099	2517.28	2518.21	27.08	c3: Carbamidomethyl (+57.02), c16: Carbamidomethyl (+57.02)
7		Serum albumin OS=Homo sapiens GN=ALB PE=1 SV=2	ALB	sp|P02768|ALBU_HUMAN	69348.9	1	39	MPcAEDYLSVVLNQLcVLHEK	101	840.098	2517.27	2518.21	26.31	c3: Carbamidomethyl (+57.02), c16: Carbamidomethyl (+57.02)
7		Serum albumin OS=Homo sapiens GN=ALB PE=1 SV=2	ALB	sp|P02768|ALBU_HUMAN	69348.9	1	39	MPcAEDYLSVVLNQLcVLHEK	102	840.101	2517.28	2518.21	29.43	c3: Carbamidomethyl (+57.02), c16: Carbamidomethyl (+57.02)
7		Serum albumin OS=Homo sapiens GN=ALB PE=1 SV=2	ALB	sp|P02768|ALBU_HUMAN	69348.9	1	39	MPcAEDYLSVVLNQLcVLHEK	103	840.098	2517.27	2518.21	26.25	c3: Carbamidomethyl (+57.02), c16: Carbamidomethyl (+57.02)
7		Serum albumin OS=Homo sapiens GN=ALB PE=1 SV=2	ALB	sp|P02768|ALBU_HUMAN	69348.9	1	39	MPcAEDYLSVVLNQLcVLHEK	104	840.099	2517.28	2518.21	27.49	c3: Carbamidomethyl (+57.02), c16: Carbamidomethyl (+57.02)
7		Serum albumin OS=Homo sapiens GN=ALB PE=1 SV=2	ALB	sp|P02768|ALBU_HUMAN	69348.9	1	39	MPcAEDYLSVVLNQLcVLHEK	104	840.099	2517.28	2518.21	27.36	c3: Carbamidomethyl (+57.02), c16: Carbamidomethyl (+57.02)
7		Serum albumin OS=Homo sapiens GN=ALB PE=1 SV=2	ALB	sp|P02768|ALBU_HUMAN	69348.9	1	39	mPcAEDYLSVVLNQLcVLHEK	105	845.428	2533.26	2534.21	24.19	m1: Oxidation (+15.99), c3: Carbamidomethyl (+57.02), c16: Carbamidomethyl (+57.02)
7		Serum albumin OS=Homo sapiens GN=ALB PE=1 SV=2	ALB	sp|P02768|ALBU_HUMAN	69348.9	1	39	mPcAEDYLSVVLNQLcVLHEK	106	845.428	2533.26	2534.21	24.3	m1: Oxidation (+15.99), c3: Carbamidomethyl (+57.02), c16: Carbamidomethyl (+57.02)
7		Serum albumin OS=Homo sapiens GN=ALB PE=1 SV=2	ALB	sp|P02768|ALBU_HUMAN	69348.9	1	39	MPcAEDYLSVVLNQLcVLHEK	106	840.101	2517.28	2518.21	29.26	c3: Carbamidomethyl (+57.02), c16: Carbamidomethyl (+57.02)
7		Serum albumin OS=Homo sapiens GN=ALB PE=1 SV=2	ALB	sp|P02768|ALBU_HUMAN	69348.9	1	39	MPcAEDYLSVVLNQLcVLHEK	107	840.101	2517.28	2518.21	29.04	c3: Carbamidomethyl (+57.02), c16: Carbamidomethyl (+57.02)
7		Serum albumin OS=Homo sapiens GN=ALB PE=1 SV=2	ALB	sp|P02768|ALBU_HUMAN	69348.9	1	39	MPcAEDYLSVVLNQLcVLHEK	107	840.098	2517.27	2518.21	25.54	c3: Carbamidomethyl (+57.02), c16: Carbamidomethyl (+57.02)
7		Serum albumin OS=Homo sapiens GN=ALB PE=1 SV=2	ALB	sp|P02768|ALBU_HUMAN	69348.9	1	39	mPcAEDYLSVVLNQLcVLHEK	106	845.428	2533.26	2534.21	23.61	m1: Oxidation (+15.99), c3: Carbamidomethyl (+57.02), c16: Carbamidomethyl (+57.02)
7		Serum albumin OS=Homo sapiens GN=ALB PE=1 SV=2	ALB	sp|P02768|ALBU_HUMAN	69348.9	1	39	MPcAEDYLSVVLNQLcVLHEK	109	840.1	2517.28	2518.21	28.39	c3: Carbamidomethyl (+57.02), c16: Carbamidomethyl (+57.02)
7		Serum albumin OS=Homo sapiens GN=ALB PE=1 SV=2	ALB	sp|P02768|ALBU_HUMAN	69348.9	1	39	mPcAEDYLSVVLNQLcVLHEK	110	845.431	2533.27	2534.21	27.01	m1: Oxidation (+15.99), c3: Carbamidomethyl (+57.02), c16: Carbamidomethyl (+57.02)
7		Serum albumin OS=Homo sapiens GN=ALB PE=1 SV=2	ALB	sp|P02768|ALBU_HUMAN	69348.9	1	39	mPcAEDYLSVVLNQLcVLHEK	110	845.431	2533.27	2534.21	27.82	m1: Oxidation (+15.99), c3: Carbamidomethyl (+57.02), c16: Carbamidomethyl (+57.02)
7		Serum albumin OS=Homo sapiens GN=ALB PE=1 SV=2	ALB	sp|P02768|ALBU_HUMAN	69348.9	1	39	MPcAEDYLSVVLNQLcVLHEK	112	840.1	2517.28	2518.21	28.4	c3: Carbamidomethyl (+57.02), c16: Carbamidomethyl (+57.02)
7		Serum albumin OS=Homo sapiens GN=ALB PE=1 SV=2	ALB	sp|P02768|ALBU_HUMAN	69348.9	1	39	mPcAEDYLSVVLNQLcVLHEK	113	845.432	2533.27	2534.21	28.5	m1: Oxidation (+15.99), c3: Carbamidomethyl (+57.02), c16: Carbamidomethyl (+57.02)
7		Serum albumin OS=Homo sapiens GN=ALB PE=1 SV=2	ALB	sp|P02768|ALBU_HUMAN	69348.9	1	39	MPcAEDYLSVVLNQLcVLHEK	114	840.098	2517.27	2518.21	25.71	c3: Carbamidomethyl (+57.02), c16: Carbamidomethyl (+57.02)
7		Serum albumin OS=Homo sapiens GN=ALB PE=1 SV=2	ALB	sp|P02768|ALBU_HUMAN	69348.9	1	39	mPcAEDYLSVVLNQLcVLHEK	114	845.428	2533.26	2534.21	23.99	m1: Oxidation (+15.99), c3: Carbamidomethyl (+57.02), c16: Carbamidomethyl (+57.02)
7		Serum albumin OS=Homo sapiens GN=ALB PE=1 SV=2	ALB	sp|P02768|ALBU_HUMAN	69348.9	1	39	mPcAEDYLSVVLNQLcVLHEK	116	845.433	2533.28	2534.21	30.13	m1: Oxidation (+15.99), c3: Carbamidomethyl (+57.02), c16: Carbamidomethyl (+57.02)
7		Serum albumin OS=Homo sapiens GN=ALB PE=1 SV=2	ALB	sp|P02768|ALBU_HUMAN	69348.9	1	39	QNcELFEQLGEYK	59	829.403	1656.79	1657.75	27.39	c3: Carbamidomethyl (+57.02)
7		Serum albumin OS=Homo sapiens GN=ALB PE=1 SV=2	ALB	sp|P02768|ALBU_HUMAN	69348.9	1	39	QNcELFEQLGEYK	65.7	829.402	1656.79	1657.75	26.01	c3: Carbamidomethyl (+57.02)
7		Serum albumin OS=Homo sapiens GN=ALB PE=1 SV=2	ALB	sp|P02768|ALBU_HUMAN	69348.9	1	39	QNcELFEQLGEYK	81	829.4	1656.78	1657.75	23.62	c3: Carbamidomethyl (+57.02)
7		Serum albumin OS=Homo sapiens GN=ALB PE=1 SV=2	ALB	sp|P02768|ALBU_HUMAN	69348.9	1	39	QNcELFEQLGEYK	91.8	829.4	1656.79	1657.75	24.43	c3: Carbamidomethyl (+57.02)
7		Serum albumin OS=Homo sapiens GN=ALB PE=1 SV=2	ALB	sp|P02768|ALBU_HUMAN	69348.9	1	39	QNcELFEQLGEYK	97	829.401	1656.79	1657.75	25.63	c3: Carbamidomethyl (+57.02)
7		Serum albumin OS=Homo sapiens GN=ALB PE=1 SV=2	ALB	sp|P02768|ALBU_HUMAN	69348.9	1	39	QNcELFEQLGEYK	97.3	829.403	1656.79	1657.75	27.93	c3: Carbamidomethyl (+57.02)
7		Serum albumin OS=Homo sapiens GN=ALB PE=1 SV=2	ALB	sp|P02768|ALBU_HUMAN	69348.9	1	39	QNcELFEQLGEYK	97.2	829.4	1656.79	1657.75	24.08	c3: Carbamidomethyl (+57.02)
7		Serum albumin OS=Homo sapiens GN=ALB PE=1 SV=2	ALB	sp|P02768|ALBU_HUMAN	69348.9	1	39	QNcELFEQLGEYK	97.3	829.401	1656.79	1657.75	25.04	c3: Carbamidomethyl (+57.02)
7		Serum albumin OS=Homo sapiens GN=ALB PE=1 SV=2	ALB	sp|P02768|ALBU_HUMAN	69348.9	1	39	QNcELFEQLGEYK	97.2	829.399	1656.78	1657.75	23.11	c3: Carbamidomethyl (+57.02)
7		Serum albumin OS=Homo sapiens GN=ALB PE=1 SV=2	ALB	sp|P02768|ALBU_HUMAN	69348.9	1	39	QNcELFEQLGEYK	97.2	829.4	1656.79	1657.75	24.31	c3: Carbamidomethyl (+57.02)
7		Serum albumin OS=Homo sapiens GN=ALB PE=1 SV=2	ALB	sp|P02768|ALBU_HUMAN	69348.9	1	39	QNcELFEQLGEYK	97.3	829.401	1656.79	1657.75	24.83	c3: Carbamidomethyl (+57.02)
7		Serum albumin OS=Homo sapiens GN=ALB PE=1 SV=2	ALB	sp|P02768|ALBU_HUMAN	69348.9	1	39	QNcELFEQLGEYK	97.4	829.4	1656.79	1657.75	24.6	c3: Carbamidomethyl (+57.02)
7		Serum albumin OS=Homo sapiens GN=ALB PE=1 SV=2	ALB	sp|P02768|ALBU_HUMAN	69348.9	1	39	QNcELFEQLGEYK	97.3	829.399	1656.78	1657.75	22.86	c3: Carbamidomethyl (+57.02)
7		Serum albumin OS=Homo sapiens GN=ALB PE=1 SV=2	ALB	sp|P02768|ALBU_HUMAN	69348.9	1	39	QNcELFEQLGEYK	97.8	829.403	1656.79	1657.75	28.05	c3: Carbamidomethyl (+57.02)
7		Serum albumin OS=Homo sapiens GN=ALB PE=1 SV=2	ALB	sp|P02768|ALBU_HUMAN	69348.9	1	39	QNcELFEQLGEYK	98	829.403	1656.79	1657.75	27.2	c3: Carbamidomethyl (+57.02)
7		Serum albumin OS=Homo sapiens GN=ALB PE=1 SV=2	ALB	sp|P02768|ALBU_HUMAN	69348.9	1	39	QNcELFEQLGEYK	101	829.402	1656.79	1657.75	26.56	c3: Carbamidomethyl (+57.02)
7		Serum albumin OS=Homo sapiens GN=ALB PE=1 SV=2	ALB	sp|P02768|ALBU_HUMAN	69348.9	1	39	QNcELFEQLGEYK	101	829.401	1656.79	1657.75	25.14	c3: Carbamidomethyl (+57.02)
7		Serum albumin OS=Homo sapiens GN=ALB PE=1 SV=2	ALB	sp|P02768|ALBU_HUMAN	69348.9	1	39	QNcELFEQLGEYK	101	829.399	1656.78	1657.75	23.23	c3: Carbamidomethyl (+57.02)
7		Serum albumin OS=Homo sapiens GN=ALB PE=1 SV=2	ALB	sp|P02768|ALBU_HUMAN	69348.9	1	39	QNcELFEQLGEYK	101	829.402	1656.79	1657.75	26.92	c3: Carbamidomethyl (+57.02)
7		Serum albumin OS=Homo sapiens GN=ALB PE=1 SV=2	ALB	sp|P02768|ALBU_HUMAN	69348.9	1	39	QNcELFEQLGEYK	105	829.401	1656.79	1657.75	25.45	c3: Carbamidomethyl (+57.02)
7		Serum albumin OS=Homo sapiens GN=ALB PE=1 SV=2	ALB	sp|P02768|ALBU_HUMAN	69348.9	1	39	QNcELFEQLGEYK	106	829.402	1656.79	1657.75	26.7	c3: Carbamidomethyl (+57.02)
7		Serum albumin OS=Homo sapiens GN=ALB PE=1 SV=2	ALB	sp|P02768|ALBU_HUMAN	69348.9	1	39	QNcELFEQLGEYK	105	829.401	1656.79	1657.75	24.92	c3: Carbamidomethyl (+57.02)
7		Serum albumin OS=Homo sapiens GN=ALB PE=1 SV=2	ALB	sp|P02768|ALBU_HUMAN	69348.9	1	39	QNcELFEQLGEYK	106	829.401	1656.79	1657.75	24.75	c3: Carbamidomethyl (+57.02)
7		Serum albumin OS=Homo sapiens GN=ALB PE=1 SV=2	ALB	sp|P02768|ALBU_HUMAN	69348.9	1	39	RHPDYSVVLLLR	72.3	489.958	1466.85	1467.84	11.58
7		Serum albumin OS=Homo sapiens GN=ALB PE=1 SV=2	ALB	sp|P02768|ALBU_HUMAN	69348.9	1	39	RHPDYSVVLLLR	72.3	489.959	1466.86	1467.84	14.01
7		Serum albumin OS=Homo sapiens GN=ALB PE=1 SV=2	ALB	sp|P02768|ALBU_HUMAN	69348.9	1	39	RHPDYSVVLLLR	72.3	489.959	1466.85	1467.84	12.72
7		Serum albumin OS=Homo sapiens GN=ALB PE=1 SV=2	ALB	sp|P02768|ALBU_HUMAN	69348.9	1	39	RHPDYSVVLLLR	72.3	489.959	1466.85	1467.84	12.66
7		Serum albumin OS=Homo sapiens GN=ALB PE=1 SV=2	ALB	sp|P02768|ALBU_HUMAN	69348.9	1	39	RHPDYSVVLLLR	72.3	489.96	1466.86	1467.84	14.68
7		Serum albumin OS=Homo sapiens GN=ALB PE=1 SV=2	ALB	sp|P02768|ALBU_HUMAN	69348.9	1	39	RHPDYSVVLLLR	72.3	489.959	1466.85	1467.84	12.23
7		Serum albumin OS=Homo sapiens GN=ALB PE=1 SV=2	ALB	sp|P02768|ALBU_HUMAN	69348.9	1	39	RHPDYSVVLLLR	72.3	489.959	1466.85	1467.84	12.7
7		Serum albumin OS=Homo sapiens GN=ALB PE=1 SV=2	ALB	sp|P02768|ALBU_HUMAN	69348.9	1	39	RHPDYSVVLLLR	72.3	489.959	1466.85	1467.84	12.68
7		Serum albumin OS=Homo sapiens GN=ALB PE=1 SV=2	ALB	sp|P02768|ALBU_HUMAN	69348.9	1	39	RHPDYSVVLLLR	72.3	489.959	1466.85	1467.84	12.99
7		Serum albumin OS=Homo sapiens GN=ALB PE=1 SV=2	ALB	sp|P02768|ALBU_HUMAN	69348.9	1	39	RHPDYSVVLLLR	72.3	489.959	1466.86	1467.84	14.05
7		Serum albumin OS=Homo sapiens GN=ALB PE=1 SV=2	ALB	sp|P02768|ALBU_HUMAN	69348.9	1	39	RHPDYSVVLLLR	72.3	489.96	1466.86	1467.84	14.4
7		Serum albumin OS=Homo sapiens GN=ALB PE=1 SV=2	ALB	sp|P02768|ALBU_HUMAN	69348.9	1	39	RHPDYSVVLLLR	72.3	489.959	1466.86	1467.84	13.5
7		Serum albumin OS=Homo sapiens GN=ALB PE=1 SV=2	ALB	sp|P02768|ALBU_HUMAN	69348.9	1	39	RHPDYSVVLLLR	72.3	489.959	1466.86	1467.84	13.46
7		Serum albumin OS=Homo sapiens GN=ALB PE=1 SV=2	ALB	sp|P02768|ALBU_HUMAN	69348.9	1	39	RHPDYSVVLLLR	72.3	489.959	1466.85	1467.84	12.78
7		Serum albumin OS=Homo sapiens GN=ALB PE=1 SV=2	ALB	sp|P02768|ALBU_HUMAN	69348.9	1	39	RHPDYSVVLLLR	72.3	489.959	1466.86	1467.84	14.09
7		Serum albumin OS=Homo sapiens GN=ALB PE=1 SV=2	ALB	sp|P02768|ALBU_HUMAN	69348.9	1	39	RHPDYSVVLLLR	72.3	489.959	1466.85	1467.84	12.86
7		Serum albumin OS=Homo sapiens GN=ALB PE=1 SV=2	ALB	sp|P02768|ALBU_HUMAN	69348.9	1	39	RHPDYSVVLLLR	72.3	489.959	1466.86	1467.84	13.37
7		Serum albumin OS=Homo sapiens GN=ALB PE=1 SV=2	ALB	sp|P02768|ALBU_HUMAN	69348.9	1	39	RHPDYSVVLLLR	72.3	489.959	1466.86	1467.84	13.19
[truncated: 11,191 more rows]
