# Supplementary material for: Quantitative Label-Free Proteomics for Discovery of Biomarkers in Cerebrospinal Fluid: Assessment of Technical and Inter-Individual Variation
Source: PLoS One. 2013 May 20;8(5):e64314. doi: 10.1371/journal.pone.0064314 (PMC3659127; doi:10.1371/journal.pone.0064314)
Supplement: Table S3 — Amplitude-normalized peptide intensites from m/z and time alignment of ion chromatograms; contaminants, outliers sequentially removed. The gene grouped peptides are listed under the first (‘ALL-PEP’) tab. The intensities after removal of process contaminant, Met-containing, and early-eluting peptides are given under the second (‘ART’), third (‘ART-MET’), and fourth (‘ART-MET-EEP’) tabs, respectively. Intensity values for all 11,433 charge groups are given under the fifth (‘ALL-PEP-INT’) tab. Missing data values (number and percent of charge group values = 0, in ‘ALL-PEP-INT’ tab) for each sample are given under the sixth (‘MISSING DATA’) tab. (XLSX) [file pone.0064314.s016.xlsx]

## Sheet: ALL-PEP
TABLE S3. Annotated and amplitude-normalized peptide intensites from m/z and time alignment of ion chromatograms after sequential removal of process contaminant and outlier peptides
All Peptide data
Gene Symbol	Primary Protein Name	Modified Peptide Sequence	Peak Centroid Time	1a	1b	2a	2b	3a	3b	4a	4b	5a	5b	6a	6b	P1	P2	P3	P4	P5	P6	P8	P9	P10	P11	P12	P13b	P14	Protein Description
A1BG	A1BG_HUMAN	ATWSGAVLAGR	72.63017	2.29493e+06	1.40746e+06	3.51572e+06	4.02433e+06	938614	1.03133e+06	2.01508e+06	1.68557e+06	1368562	2.29667e+06	1.89876e+06	2.13986e+06	1.9289e+06	1300155	1.50533e+06	2.08144e+06	1.72396e+06	1.71304e+06	1.62384e+06	1.66291e+06	1.41398e+06	1526615	2.02028e+06	218749	1.73345e+06	Alpha-1B-glycoprotein OS=Homo sapiens GN=A1BG PE=1 SV=4
A1BG	A1BG_HUMAN	C[160.0307]EGPIPDVTFELLR	119.71176	10800000	5.14371e+06	6.05035e+06	5.30185e+06	2.58642e+06	2976542	5387926	3588699	2.9395e+06	4.94913e+06	4.99582e+06	6.38014e+06	4935414	4.03034e+06	4600736	3.80065e+06	3.91981e+06	2.26284e+06	4.79066e+06	4.07293e+06	4388313	2.92794e+06	2.70037e+06	161433	4.28617e+06	Alpha-1B-glycoprotein OS=Homo sapiens GN=A1BG PE=1 SV=4
A1BG	A1BG_HUMAN	GVTFLLR	84.32092	807589	789350	1.8976e+06	1.67231e+06	484165	551520	1064360	1.06517e+06	797949	1.28351e+06	1.32138e+06	1.16689e+06	719639	1.14367e+06	952888	1.13492e+06	819244	1.07719e+06	806460	740093	707779	928582	1.32082e+06	0	883244	Alpha-1B-glycoprotein OS=Homo sapiens GN=A1BG PE=1 SV=4
A1BG	A1BG_HUMAN	HQFLLTGDTQGR	60.00007	477165	565728	1.24589e+06	1.21528e+06	399010	489750	435955	677898	716648	766940	886290	699533	479788	541785	690650	978023	664324	996252	677699	587202	516262	701814	667578	0	530566	Alpha-1B-glycoprotein OS=Homo sapiens GN=A1BG PE=1 SV=4
A1BG	A1BG_HUMAN	IFFHLNAVALGDGGHYTC[160.0307]R	97.36447	6.00802e+06	7.64543e+06	10080000	8.15365e+06	4257270	2.4878e+06	7.94076e+06	8369636	4.62298e+06	3.83578e+06	7494655	9745420	6.98191e+06	5.84904e+06	7364399	6496267	5984028	7.35321e+06	7768929	6277569	7.7565e+06	6085109	6614568	175224	6.84724e+06	Alpha-1B-glycoprotein OS=Homo sapiens GN=A1BG PE=1 SV=4
A1BG	A1BG_HUMAN	SGLSTGWTQLSK	77.041435	2.93059e+06	1862715	4629350	4170617	1.40649e+06	1.48493e+06	2276237	2649163	1.93829e+06	2.5207e+06	2.76333e+06	2826096	2.51812e+06	1.77844e+06	2.03373e+06	2.8451e+06	2437867	2.55139e+06	1912004	2.45654e+06	2.3033e+06	2.16404e+06	2623413	3074851	2.79373e+06	Alpha-1B-glycoprotein OS=Homo sapiens GN=A1BG PE=1 SV=4
A1BG	A1BG_HUMAN	TPGAAANLELIFVGPQHAGNYR	107.34629	5937635	5.10583e+06	10170000	9078728	2.521e+06	3.07289e+06	6379063	5.85043e+06	4.6765e+06	7.33132e+06	7.66389e+06	8397856	6550699	3.94689e+06	6065193	6.20908e+06	4.70347e+06	4.40562e+06	6131017	4962311	4978080	6058115	6.80719e+06	20850000	5.93908e+06	Alpha-1B-glycoprotein OS=Homo sapiens GN=A1BG PE=1 SV=4
A1BG	A1BG_HUMAN	VTLTC[160.0307]VAPLSGVDFQLR	114.34627	5015496	4467837	8.34269e+06	9714385	2.47589e+06	3552864	5.60622e+06	5.39606e+06	4.77863e+06	6.73731e+06	7974341	7.30513e+06	7433986	4528563	5785028	5545120	5.79671e+06	5749693	5.28536e+06	6626645	5429024	6.18542e+06	5.54698e+06	244614	5916340	Alpha-1B-glycoprotein OS=Homo sapiens GN=A1BG PE=1 SV=4
A2M	A2MG_HUMAN	AIGYLNTGYQR	65.56012	4.08702e+06	2764327	2879592	3567228	2.92232e+06	3.26057e+06	2843683	3.18689e+06	2.77192e+06	3805270	2.17703e+06	2853186	2.90516e+06	2.69673e+06	2858673	2.64768e+06	2.44325e+06	3.42008e+06	3.02141e+06	2600467	2.63484e+06	3.10724e+06	2738467	78990000	2.96498e+06	Alpha-2-macroglobulin OS=Homo sapiens GN=A2M PE=1 SV=3
A2M	A2MG_HUMAN	ALLAYAFALAGNQDK	117.71116	2.66796e+06	2.10825e+06	2.10435e+06	2982829	2.52516e+06	3.95063e+06	1320998	4235443	1.37186e+06	5.41857e+06	2179630	1.93712e+06	1.59049e+06	599600	2.57328e+06	2.3634e+06	2186936	3.79608e+06	3.1128e+06	2.49864e+06	3.32959e+06	4.58954e+06	2.45735e+06	325492	4.54647e+06	Alpha-2-macroglobulin OS=Homo sapiens GN=A2M PE=1 SV=3
A2M	A2MG_HUMAN	AVDQSVLLMKPDAELSASSVYNLLPEK	119.830086	657525	9762784	3.22697e+06	3244965	8606730	6561251	8058280	9228866	12610000	3.83201e+06	8.28599e+06	9493337	12680000	8742648	8325180	11440000	11980000	6855913	11250000	14840000	13970000	10960000	9984819	319477	13080000	Alpha-2-macroglobulin OS=Homo sapiens GN=A2M PE=1 SV=3
A2M	A2MG_HUMAN	DMYSFLEDMGLK	124.66718	20565.5	1758603	224658	188339	1.04089e+06	1.148e+06	873192	1611988	4882200	337483	2655827	1.93202e+06	3.26583e+06	2978071	1.45914e+06	3.94409e+06	3770043	1.29105e+06	2.76258e+06	5513333	4427955	2110099	2.8101e+06	47729.8	4787901	Alpha-2-macroglobulin OS=Homo sapiens GN=A2M PE=1 SV=3
A2M	A2MG_HUMAN	DNSVHWERPQKPK	43.573204	428230	405014	569474	534854	592130	581310	435308	442948	623103	635660	350617	353277	450140	447411	426886	633633	388755	665937	539937	505889	439844	415910	459460	17020000	328414	Alpha-2-macroglobulin OS=Homo sapiens GN=A2M PE=1 SV=3
A2M	A2MG_HUMAN	DTVIKPLLVEPEGLEK	90.54705	1.49638e+06	337143	1.2265e+06	1.2298e+06	1013257	595302	1.18833e+06	635942	223444	580670	678518	280477	554138	4285763	561113	219751	118172	173945	62460	40517.8	68133.1	577165	89313.6	59670000	37465	Alpha-2-macroglobulin OS=Homo sapiens GN=A2M PE=1 SV=3
A2M	A2MG_HUMAN	EQAPHC[160.0307]IC[160.0307]ANGR	36.164215	126658	98202.9	211171	128739	88625.1	93881.8	78527.5	125784	202091	326355	143649	71478.5	83357.9	209031	1260.6	218207	123406	173465	109759	76230.5	83866.9	121286	121519	15977.5	45238.8	Alpha-2-macroglobulin OS=Homo sapiens GN=A2M PE=1 SV=3
A2M	A2MG_HUMAN	ETTFNSLLC[160.0307]PSGGEVSEELSLK	112.340164	1.72709e+06	1.85753e+06	610647	518853	908462	632676	877304	688604	710715	541651	969457	1.43697e+06	1.15612e+06	1.84002e+06	1778430	925469	714568	361372	1.91817e+06	1.00156e+06	1.53875e+06	482710	452723	1.03294e+06	819514	Alpha-2-macroglobulin OS=Homo sapiens GN=A2M PE=1 SV=3
A2M	A2MG_HUMAN	FEVQVTVPK	76.21469	4.86316e+06	3.34539e+06	4454954	4.79544e+06	4594925	5.03965e+06	4699898	4186929	4662098	5897531	1969553	2738199	4073195	2.57767e+06	3.81983e+06	4.09558e+06	3.65504e+06	3.55261e+06	3.42674e+06	4.10404e+06	2920640	3.4497e+06	4.68133e+06	70940000	2.93775e+06	Alpha-2-macroglobulin OS=Homo sapiens GN=A2M PE=1 SV=3
A2M	A2MG_HUMAN	FQVDNNNR	33.768944	471836	319486	563524	383572	512239	690483	198122	323283	427894	747877	467020	27575.1	206839	741150	2108.84	393431	330143	458294	275473	178227	205864	363811	272688	17160000	216618	Alpha-2-macroglobulin OS=Homo sapiens GN=A2M PE=1 SV=3
A2M	A2MG_HUMAN	FSGQLNSHGC[160.0307]FYQQVK	69.5331	1.12099e+06	1.30839e+06	1.27605e+06	1.62924e+06	1.56177e+06	1.8983e+06	1.26282e+06	1.53202e+06	1.4081e+06	2.0339e+06	989094	1.27416e+06	1.84033e+06	734764	1.45873e+06	1.76156e+06	1.62961e+06	2.00607e+06	1.60959e+06	1.93024e+06	1.6063e+06	1.80126e+06	1.69617e+06	10320000	2170241	Alpha-2-macroglobulin OS=Homo sapiens GN=A2M PE=1 SV=3
A2M	A2MG_HUMAN	HNVYINGITYTPVSSTNEK	74.21059	2246807	2.85229e+06	4.66566e+06	4973854	5.03221e+06	6034139	5559227	2.783e+06	4851301	5431613	2.37798e+06	2562158	4.49124e+06	4315800	2.5093e+06	5.302e+06	4699764	3415331	2.50008e+06	5149030	2.56778e+06	2.90088e+06	5.56455e+06	809905	4327696	Alpha-2-macroglobulin OS=Homo sapiens GN=A2M PE=1 SV=3
A2M	A2MG_HUMAN	HYDGSYSTFGER	52.96022	1.02955e+06	1.12105e+06	905151	1.25314e+06	1178537	1.31722e+06	1.04282e+06	1.06497e+06	1.11167e+06	1.44798e+06	619960	1.08673e+06	1.42665e+06	391519	1005180	1.19909e+06	1.17203e+06	1.33162e+06	1.39196e+06	1.51275e+06	1.26918e+06	1.23393e+06	1.15431e+06	3.76037e+06	1.48538e+06	Alpha-2-macroglobulin OS=Homo sapiens GN=A2M PE=1 SV=3
A2M	A2MG_HUMAN	IAQWQSFQLEGGLK	99.69221	9998425	5.5263e+06	5528049	5.39164e+06	6.46915e+06	6.5554e+06	5738503	5818457	4772210	5.28288e+06	3966864	4837919	5.31527e+06	4.32317e+06	5519617	4.63392e+06	4.97223e+06	4.27998e+06	5.01059e+06	5.26031e+06	5.25154e+06	4092140	4.61334e+06	2926206	4.85034e+06	Alpha-2-macroglobulin OS=Homo sapiens GN=A2M PE=1 SV=3
A2M	A2MG_HUMAN	LHTEAQIQEEGTVVELTGR	81.05794	6449521	4.30069e+06	4653090	6.8281e+06	5074450	5475609	4742652	6.36358e+06	5235097	6619890	3.95317e+06	4.47062e+06	4410251	5.08312e+06	5470411	5532820	4.49359e+06	7.06879e+06	5.11003e+06	4.59178e+06	4.62623e+06	6.08602e+06	5.59021e+06	5032668	5.21827e+06	Alpha-2-macroglobulin OS=Homo sapiens GN=A2M PE=1 SV=3
A2M	A2MG_HUMAN	LLIYAVLPTGDVIGDSAK	117.915794	26640000	15660000	15030000	16160000	15820000	19670000	13370000	14200000	10670000	21620000	11020000	11150000	14450000	9293368	13510000	10760000	11310000	16820000	14420000	12660000	13250000	22570000	12900000	1.41837e+06	19480000	Alpha-2-macroglobulin OS=Homo sapiens GN=A2M PE=1 SV=3
A2M	A2MG_HUMAN	LLLQQVSLPELPGEYSMK	119.66875	418750	8451110	2.38894e+06	3.53311e+06	6197719	8239197	5.32275e+06	8858679	12480000	6511561	8593811	7300332	11130000	7566384	7133457	11470000	12150000	9310711	10070000	15180000	14060000	12750000	12160000	672757	17920000	Alpha-2-macroglobulin OS=Homo sapiens GN=A2M PE=1 SV=3
A2M	A2MG_HUMAN	LPPNVVEESAR	58.292633	873506	691381	1.61288e+06	1235501	1.41875e+06	1.68185e+06	943144	765470	1.4094e+06	1.8456e+06	796518	487301	635500	1.45475e+06	1.02274e+06	1.38175e+06	988812	1.01192e+06	677886	706026	593916	670677	1.09858e+06	29430000	450963	Alpha-2-macroglobulin OS=Homo sapiens GN=A2M PE=1 SV=3
A2M	A2MG_HUMAN	LVHVEEPHTETVR	48.987637	3.59895e+06	3.26451e+06	5436866	4594316	5.53226e+06	5039983	3.89989e+06	2957270	5.3185e+06	5279392	3.34679e+06	2.50846e+06	2.6905e+06	4910796	3913584	5158164	3.97993e+06	4214699	3.35442e+06	3.30098e+06	3.13462e+06	3.52622e+06	4.72641e+06	56685.9	2702867	Alpha-2-macroglobulin OS=Homo sapiens GN=A2M PE=1 SV=3
A2M	A2MG_HUMAN	MC[160.0307]PQLQQYEMHGPEGLR	81.5238	2523505	1.9646e+06	482453	488153	929210	881795	1.0652e+06	2697862	4445582	472527	2340600	2.32553e+06	3953868	3.28156e+06	1.36613e+06	5073439	4.38586e+06	3.5329e+06	2.90968e+06	6577681	6444351	2907795	4.49928e+06	4410587	5978122	Alpha-2-macroglobulin OS=Homo sapiens GN=A2M PE=1 SV=3
A2M	A2MG_HUMAN	MVSGFIPLKPTVK	83.871735	56238.3	897964	651853	452866	1.12293e+06	1.4264e+06	707687	1.1738e+06	2950447	1.06029e+06	1.24582e+06	594122	742431	3.08309e+06	1.13327e+06	2.62018e+06	1.37799e+06	1470229	1.05796e+06	1.25859e+06	1.31637e+06	1.17349e+06	2.24706e+06	7.5122e+06	1.1884e+06	Alpha-2-macroglobulin OS=Homo sapiens GN=A2M PE=1 SV=3
A2M	A2MG_HUMAN	NALFC[160.0307]LESAWK	110.44449	5.69118e+06	3.30605e+06	2.85215e+06	2.7207e+06	4.46819e+06	4.44972e+06	3.61188e+06	2.99403e+06	2374445	4298152	2.05238e+06	2473827	3.72225e+06	1.86598e+06	2.89682e+06	2.60844e+06	3.1676e+06	1.8883e+06	3.09951e+06	2.97722e+06	2.86483e+06	2.27696e+06	2.03073e+06	234634	3.6315e+06	Alpha-2-macroglobulin OS=Homo sapiens GN=A2M PE=1 SV=3
A2M	A2MG_HUMAN	NEDSLVFVQTDK	73.193245	2.67288e+06	1.48509e+06	2.11609e+06	2.6324e+06	2.00137e+06	3.27626e+06	1.27115e+06	1.72786e+06	1971724	3.44314e+06	1.60784e+06	1.30395e+06	1.22154e+06	2458794	2.29563e+06	1.88693e+06	1.53842e+06	2.36989e+06	1.68127e+06	1.24783e+06	1.13873e+06	1.96713e+06	1.58797e+06	3465737	1.2591e+06	Alpha-2-macroglobulin OS=Homo sapiens GN=A2M PE=1 SV=3
A2M	A2MG_HUMAN	NQGNTWLTAFVLK	120.82501	1.50974e+06	539488	2408551	2.23571e+06	2.06951e+06	2700630	1.47245e+06	726646	1.86013e+06	2.44184e+06	467768	435688	1.53192e+06	232224	550156	2.3274e+06	2119253	605399	784134	2061381	783007	643699	1.98473e+06	45045.3	1.19022e+06	Alpha-2-macroglobulin OS=Homo sapiens GN=A2M PE=1 SV=3
A2M	A2MG_HUMAN	QGIPFFGQVR	99.724815	3695718	2.17893e+06	2.52488e+06	2967836	2589167	3.6966e+06	2.25492e+06	2.98162e+06	2.40731e+06	3.97054e+06	1.6742e+06	1.92384e+06	2328109	1.55306e+06	2516582	2.10365e+06	2.12691e+06	2.98035e+06	2422089	2.20629e+06	2.26412e+06	2621884	2.4619e+06	8808173	2.87704e+06	Alpha-2-macroglobulin OS=Homo sapiens GN=A2M PE=1 SV=3
A2M	A2MG_HUMAN	QTVSWAVTPK	66.12188	2.04879e+06	1.09059e+06	1.50443e+06	1.23693e+06	1.3653e+06	1.86867e+06	1.0236e+06	1.2534e+06	1.18382e+06	1.85605e+06	1211057	878689	805968	1.97082e+06	1.55403e+06	1.2968e+06	892510	1.30372e+06	916670	695234	745128	1.09435e+06	971575	29230000	893117	Alpha-2-macroglobulin OS=Homo sapiens GN=A2M PE=1 SV=3
A2M	A2MG_HUMAN	SFVHLEPMSHELPC[160.0307]GHTQTVQAHYILNGGTLLGLK	108.67487	27104.9	1.28163e+06	360005	292963	600778	959819	757176	1.42797e+06	2.03776e+06	439637	1.54826e+06	1.30235e+06	1767715	917365	1.00032e+06	1.73274e+06	1.96096e+06	1.78929e+06	2.72722e+06	3.0215e+06	3.36265e+06	2.67559e+06	1.3668e+06	390271	5897804	Alpha-2-macroglobulin OS=Homo sapiens GN=A2M PE=1 SV=3
A2M	A2MG_HUMAN	SLFTDLEAENDVLHC[160.0307]VAFAVPK	125.22435	26630000	12770000	10880000	6.82837e+06	22430000	7798277	17780000	11150000	11920000	1.73318e+06	11400000	14520000	24200000	8947323	14200000	12110000	14070000	3.34286e+06	14920000	16380000	14050000	6506087	5249321	123294	7.1151e+06	Alpha-2-macroglobulin OS=Homo sapiens GN=A2M PE=1 SV=3
A2M	A2MG_HUMAN	TEHPFTVEEFVLPK	101.22868	8460373	6131315	6.2995e+06	6.70985e+06	6.33495e+06	7674308	5.26833e+06	6.66036e+06	5.62096e+06	9024823	4.7735e+06	4.4177e+06	5.65009e+06	5.53403e+06	5996875	4777361	5.09816e+06	8162315	5695334	4874640	4.82629e+06	7.76915e+06	6099029	25980000	8321432	Alpha-2-macroglobulin OS=Homo sapiens GN=A2M PE=1 SV=3
A2M	A2MG_HUMAN	TEVSSNHVLIYLDK	80.11505	4982974	4748226	5.53062e+06	5332370	5206325	6665155	4.78624e+06	5864774	5.75585e+06	6478924	3.75237e+06	3740507	5220252	4.41323e+06	5.44525e+06	5.51555e+06	4.4152e+06	6295055	5108329	4395128	4534805	5772777	5511872	399635	5013163	Alpha-2-macroglobulin OS=Homo sapiens GN=A2M PE=1 SV=3
A2M	A2MG_HUMAN	VDLSFSPSQSLPASHAHLR	80.536995	10520000	9973374	11720000	12580000	12320000	13380000	9876235	10430000	12090000	12950000	7.13982e+06	7921208	10640000	6775155	10400000	10840000	9421747	10060000	10920000	9421088	10670000	10530000	12650000	3033364	9731385	Alpha-2-macroglobulin OS=Homo sapiens GN=A2M PE=1 SV=3
A2M	A2MG_HUMAN	VGFYESDVMGR	75.03591	221282	2769118	1.01179e+06	1.11024e+06	2.06625e+06	1.77328e+06	1.97446e+06	3.1243e+06	3.87194e+06	1229974	2.08927e+06	2297522	3.3747e+06	2.24419e+06	2.27512e+06	3.47408e+06	3.19714e+06	3226184	3087786	3.61966e+06	4788639	2.70292e+06	3.87829e+06	554304	4113097	Alpha-2-macroglobulin OS=Homo sapiens GN=A2M PE=1 SV=3
A2M	A2MG_HUMAN	VSVQLEASPAFLAVPVEK	107.24047	12520000	6640595	8.07889e+06	9793002	8082336	11760000	8255593	8315737	6.78053e+06	14110000	5142542	5.47518e+06	8915560	3832088	7.50834e+06	6.35529e+06	6275805	9085404	6695235	6605525	6444487	10890000	7.01885e+06	103044	9646947	Alpha-2-macroglobulin OS=Homo sapiens GN=A2M PE=1 SV=3
A2M	A2MG_HUMAN	VTAAPQSVC[160.0307]ALR	59.129658	5467330	2.99167e+06	4.54811e+06	3750921	4535009	4653854	2.37693e+06	3077322	3077693	4438633	2.57077e+06	1.91305e+06	1.72585e+06	3.55918e+06	3.38033e+06	3.24572e+06	2564150	4.32905e+06	2.78733e+06	1.93569e+06	2.3977e+06	2449572	3.06383e+06	12340000	2.06679e+06	Alpha-2-macroglobulin OS=Homo sapiens GN=A2M PE=1 SV=3
A2M	A2MG_HUMAN	YDVENC[160.0307]LANK	59.375057	1348791	851927	1.05192e+06	971329	1.24131e+06	1.42952e+06	608804	799228	929018	1.31465e+06	785977	570567	496961	1.11978e+06	929618	863674	728562	1151053	813701	572580	679614	838595	827725	11270000	643736	Alpha-2-macroglobulin OS=Homo sapiens GN=A2M PE=1 SV=3
A2M	A2MG_HUMAN	YGAATFTR	49.37598	1.08457e+06	815707	978253	1.10628e+06	1.07041e+06	1.11336e+06	784731	905532	1.03982e+06	1.12179e+06	680683	726207	755059	897110	978772	1.0319e+06	913438	1.16848e+06	965470	961034	923753	897099	945614	692578	819597	Alpha-2-macroglobulin OS=Homo sapiens GN=A2M PE=1 SV=3
A2M	A2MG_HUMAN	YSDASDC[160.0307]HGEDSQAFC[160.0307]EK	46.1496	2.00253e+06	2134336	2.1869e+06	2.59765e+06	2597667	2.69599e+06	2.0203e+06	2.30622e+06	2.45204e+06	2.59865e+06	1.40579e+06	2.04489e+06	2.47079e+06	1.37872e+06	1.7604e+06	2.11967e+06	2.51117e+06	2474437	2.51543e+06	3062247	2.336e+06	2.2282e+06	2.8241e+06	13950000	2601271	Alpha-2-macroglobulin OS=Homo sapiens GN=A2M PE=1 SV=3
ADAM22	ADA22_HUMAN	SGGEDESRHDALDTR	30.619926	306570	202115	148399	162204	232728	134175	120543	171163	95535.2	181020	94480.6	39183.5	130027	48640.4	623.124	85445.1	129932	162822	146035	124930	206907	174195	138447	10943.4	137519	Disintegrin and metalloproteinase domain-containing protein 22 OS=Homo sapiens GN=ADAM22 PE=1 SV=1
AFM	AFAM_HUMAN	AFSSYQK	33.48022	179992	70298.6	102631	115819	88810.5	65604.3	96784.6	86948.2	53392.7	113177	126195	12547.5	68599.4	63858.8	587.19	60934.1	76056.1	79361.6	85612.2	44631.4	68040.5	104687	69272.8	24601.1	63979.6	Afamin OS=Homo sapiens GN=AFM PE=1 SV=1
AFM	AFAM_HUMAN	FTDSENVC[160.0307]QER	44.29104	310876	185716	406502	513948	201482	270268	517995	470937	303137	378911	580295	690574	384790	287988	370185	396207	400038	507666	405436	445654	333135	397605	439713	137029	341049	Afamin OS=Homo sapiens GN=AFM PE=1 SV=1
AFM	AFAM_HUMAN	HELTDEELQSLFTNFANVVDK	126.2369	629272	784105	669471	444941	612791	215707	2.64434e+06	1.16514e+06	1.06588e+06	136540	2.53919e+06	3.37018e+06	3.25137e+06	584941	1.5108e+06	1.38442e+06	1.6685e+06	309687	1.92938e+06	2.36711e+06	1.76583e+06	622123	462459	40060.8	764133	Afamin OS=Homo sapiens GN=AFM PE=1 SV=1
AFM	AFAM_HUMAN	KSDVGFLPPFPTLDPEEK	110.28503	179593	155623	310865	348776	167893	279059	414384	387812	212099	402178	833066	661022	582097	284596	339662	401029	382751	345910	297986	354851	298292	401359	284721	0	478273	Afamin OS=Homo sapiens GN=AFM PE=1 SV=1
AFM	AFAM_HUMAN	TINPAVDHC[160.0307]C[160.0307]K	36.350468	41153.8	35833.3	121292	57964.6	42403.6	60290.6	60481.1	84321.5	86821.7	125485	192400	67129.4	46888.2	279335	0	134780	65789.6	107580	58868.1	36004	42536.9	88147.7	63596.1	42398.7	25910.8	Afamin OS=Homo sapiens GN=AFM PE=1 SV=1
AGT	Q53YY1_HUMAN	AAMVGM[147.0354]LANFLGFR	124.039406	49321.2	53703.4	76261.2	62814.6	61176.4	112653	76242.8	45641.5	82782.1	85120.9	66457.4	57238.7	79606.5	58547.4	50036.9	65406.3	54754.3	37237.7	33470.9	72236	45429.9	100544	41970.7	68240.9	68692.8	Angiotensinogen (Serine (Or cysteine) proteinase inhibitor, clade A (Alpha-1 antiproteinase, antitrypsin), member 8) OS=Homo sapiens GN=AGT PE=2 SV=1
AGT	ANGT_HUMAN	AAMVGMLANFLGFR	128.92598	1.50298e+06	3.26867e+06	1.25486e+06	1.17927e+06	3.87574e+06	2.13417e+06	3745744	1.70346e+06	3.20776e+06	748033	2379572	2.99792e+06	6275864	2.1663e+06	1.65051e+06	1.69369e+06	3.04602e+06	938403	1.99686e+06	2845191	2.93433e+06	1.4121e+06	1.4191e+06	80152.5	1.69829e+06	Angiotensinogen OS=Homo sapiens GN=AGT PE=1 SV=1
AGT	A7L3A3_HUMAN, Q53YY1_HUMAN	ADSQAQLLLSTVVGVFTAPGLHLK	132.11212	97510000	58290000	30610000	16320000	67280000	19420000	63080000	19980000	24900000	4.49503e+06	28070000	44970000	60900000	23530000	31290000	25630000	30500000	6368167	39160000	37980000	29330000	14050000	11790000	326808	17200000	Angiotensinogen (Fragment) OS=Homo sapiens GN=AGT PE=4 SV=1, Angiotensinogen (Serine (Or cysteine) proteinase inhibitor, clade A (Alpha-1 antiproteinase, antitrypsin), member 8) OS=Homo sapiens GN=AGT PE=2 SV=1
AGT	ANGT_HUMAN	ALQDQLVLVAAK	85.06268	12330000	11610000	13190000	11340000	12960000	12000000	9571004	10280000	11350000	13510000	8319564	7936792	8.13649e+06	14800000	9842244	10500000	7.97971e+06	11670000	9137162	7484270	7.94942e+06	9095263	10720000	631482	8877693	Angiotensinogen OS=Homo sapiens GN=AGT PE=1 SV=1
AGT	Q53YY1_HUMAN	DPTFIPAPIQAK	83.39888	11270000	9164724	12230000	11270000	11970000	13830000	7.57034e+06	9055350	9191347	13480000	9903795	6676191	6257477	15400000	10530000	9418019	7.65519e+06	11390000	7.81262e+06	6.62392e+06	6.30727e+06	8.24889e+06	9446465	239728	6059985	Angiotensinogen (Serine (Or cysteine) proteinase inhibitor, clade A (Alpha-1 antiproteinase, antitrypsin), member 8) OS=Homo sapiens GN=AGT PE=2 SV=1
AGT	Q53YY1_HUMAN	FMQAVTGWK	76.82368	722980	5303031	2.17214e+06	2.49044e+06	4.03821e+06	4198007	3699141	6.0827e+06	6.89456e+06	2.36349e+06	4952656	4.51002e+06	5.83398e+06	3.90706e+06	4121476	5.91436e+06	4863586	5.09714e+06	5.7217e+06	6592374	7.33149e+06	5.19708e+06	6653817	116529	8.14054e+06	Angiotensinogen (Serine (Or cysteine) proteinase inhibitor, clade A (Alpha-1 antiproteinase, antitrypsin), member 8) OS=Homo sapiens GN=AGT PE=2 SV=1
AGT	Q53YY1_HUMAN	LQAILGVPWK	102.181175	906516	689362	580518	493840	680381	848079	748678	231179	487849	541037	665894	598564	870873	555180	394039	279631	531569	350369	398950	373282	375708	560214	463455	0	589773	Angiotensinogen (Serine (Or cysteine) proteinase inhibitor, clade A (Alpha-1 antiproteinase, antitrypsin), member 8) OS=Homo sapiens GN=AGT PE=2 SV=1
AGT	ANGT_HUMAN	QPFVQGLALYTPVVLPR	120.58228	5.41326e+06	7.83457e+06	6466607	7.57843e+06	6.58654e+06	10350000	4.92588e+06	4.20513e+06	7153675	6715100	5.75637e+06	6884567	6149173	3091780	5441341	6.7061e+06	6323963	5.42491e+06	7202310	7.27834e+06	6.15257e+06	5.31115e+06	6.61082e+06	15148.1	7850601	Angiotensinogen OS=Homo sapiens GN=AGT PE=1 SV=1
AGT	Q53YY1_HUMAN	SLDFTELDVAAEK	93.49513	42640000	14440000	28860000	30320000	24200000	25940000	17540000	14240000	13040000	26990000	11920000	11790000	12160000	12900000	14970000	12620000	12740000	14300000	11490000	10730000	10370000	13560000	15920000	7912542	12340000	Angiotensinogen (Serine (Or cysteine) proteinase inhibitor, clade A (Alpha-1 antiproteinase, antitrypsin), member 8) OS=Homo sapiens GN=AGT PE=2 SV=1
AGT	Q53YY1_HUMAN	TGC[160.0307]SLTGASVDSTLAFNTYVHFQGK	109.8489	55688.1	4907.38	5.00264e+06	2609426	13896.7	16651.1	14640.4	6322.86	1.36389e+06	475410	2330923	2.49944e+06	2470153	1.67951e+06	1.87757e+06	1.45644e+06	1.6508e+06	596155	2.0849e+06	1.60881e+06	1.79648e+06	781838	635334	232678	1.83935e+06	Angiotensinogen (Serine (Or cysteine) proteinase inhibitor, clade A (Alpha-1 antiproteinase, antitrypsin), member 8) OS=Homo sapiens GN=AGT PE=2 SV=1
AGT	Q53YY1_HUMAN	VEGLTFQQNSLNWMK	105.77323	86501.5	1.67779e+06	199464	131988	946027	546494	623552	556599	1812964	161215	944833	1348123	3.21363e+06	532052	682029	1.56265e+06	2.4098e+06	297887	1.33589e+06	2.62548e+06	3369796	501432	611067	303484	2930251	Angiotensinogen (Serine (Or cysteine) proteinase inhibitor, clade A (Alpha-1 antiproteinase, antitrypsin), member 8) OS=Homo sapiens GN=AGT PE=2 SV=1
AGT	ANGT_HUMAN, Q53YY1_HUMAN	VLSALQAVQGLLVAQGR	125.021355	63250000	39740000	51950000	57200000	48550000	67340000	39660000	35980000	38120000	63240000	32580000	38780000	50210000	31780000	27030000	36420000	39330000	41610000	33590000	39190000	31790000	43730000	42120000	137430	43310000	Angiotensinogen (Serine (Or cysteine) proteinase inhibitor, clade A (Alpha-1 antiproteinase, antitrypsin), member 8) OS=Homo sapiens GN=AGT PE=2 SV=1, Angiotensinogen OS=Homo sapiens GN=AGT PE=1 SV=1
AHSG	FETUA_HUMAN	EHAVEGDC[160.0307]DFQLLK	75.96271	5068135	5831588	4.12578e+06	6178631	4.09157e+06	4883519	9997426	10910000	9521376	9750225	10470000	11950000	9208580	8994830	8003281	8224054	9358692	9996515	8533705	11220000	8270448	8764287	11170000	3108303	10160000	Alpha-2-HS-glycoprotein OS=Homo sapiens GN=AHSG PE=1 SV=1
AHSG	FETUA_HUMAN	FSVVYAK	59.827732	1623705	1.3328e+06	1.32259e+06	1.33763e+06	1.20784e+06	1.33234e+06	1.44042e+06	2.05127e+06	1.83079e+06	2.16766e+06	2.57742e+06	1.82459e+06	1.11219e+06	2434717	1.79745e+06	1.68049e+06	1523819	2271667	1.5955e+06	1301970	1.33239e+06	1.76033e+06	1.78787e+06	144447	1.15897e+06	Alpha-2-HS-glycoprotein OS=Homo sapiens GN=AHSG PE=1 SV=1
AHSG	FETUA_HUMAN	HTFMGVVSLGSPSGEVSHPR	79.35127	309531	7.84572e+06	2.5199e+06	2834246	3641866	3.67611e+06	3.4749e+06	4841690	12680000	3581338	14370000	15850000	15740000	8660476	8160735	12280000	13310000	10700000	11010000	14850000	16760000	11630000	14290000	1.3106e+06	15210000	Alpha-2-HS-glycoprotein OS=Homo sapiens GN=AHSG PE=1 SV=1
AHSG	FETUA_HUMAN	HTLNQIDEVK	47.94016	152495	230786	371181	151080	201767	471584	213114	344841	577574	505132	743119	212165	234683	2204556	619163	690032	458069	509611	213797	276049	301867	342661	387820	0	246521	Alpha-2-HS-glycoprotein OS=Homo sapiens GN=AHSG PE=1 SV=1
AHSG	FETUA_HUMAN	TVVQPSVGAAAGPVVPPC[160.0307]PGR	74.80242	4237745	3.68756e+06	1.8014e+06	2.13967e+06	2.20158e+06	2082921	4335603	4.92424e+06	3.43834e+06	4669502	5.41244e+06	5353286	3.37055e+06	3.88644e+06	4350214	3.35972e+06	4.34736e+06	5.23727e+06	4.11233e+06	3.98158e+06	4.30348e+06	3826430	4951710	728753	3.45138e+06	Alpha-2-HS-glycoprotein OS=Homo sapiens GN=AHSG PE=1 SV=1
ALB	ALBU_HUMAN	AAFTEC[160.0307]C[160.0307]QAADK	44.319496	7520672	4496129	10140000	9173465	7953247	10110000	5740150	5477550	5039653	5880918	5.04003e+06	4.52843e+06	24205.1	6.88452e+06	5641968	8.23466e+06	5.03431e+06	7.41902e+06	5905638	3.47228e+06	4.67331e+06	5.32591e+06	6547172	13920000	3.08968e+06	Serum albumin OS=Homo sapiens GN=ALB PE=1 SV=2
ALB	ALBU_HUMAN	AEFAEVSK	43.1989	306635	208113	604686	198153	271906	784224	168390	257340	292265	325636	190832	76089.1	1120.32	1.55348e+06	403993	617083	253026	278935	138672	100424	183334	248363	217456	225633	92357	Serum albumin OS=Homo sapiens GN=ALB PE=1 SV=2
ALB	ALBU_HUMAN	ALVLIAFAQYLQQC[160.0307]PFEDHVK	127.833046	10080000	5.78198e+06	624170	303753	8.14746e+06	97906.7	6.5234e+06	512452	523562	25966.3	1.08169e+06	3.22345e+06	155145	2.5555e+06	2934421	1.97657e+06	1.8469e+06	39647.8	4392005	2.11738e+06	2.18754e+06	430773	111812	125830	350066	Serum albumin OS=Homo sapiens GN=ALB PE=1 SV=2
ALB	ALBU_HUMAN	C[160.0307]C[160.0307]AAADPHEC[160.0307]YAK	36.015736	2.90408e+06	2.10786e+06	3073403	3610018	2.86445e+06	4.07872e+06	1878040	2.26203e+06	1.93943e+06	2.8936e+06	2.48178e+06	2.2794e+06	21595.1	1.45836e+06	2629.16	4.02117e+06	2.25748e+06	3.07799e+06	2.94928e+06	1.78777e+06	2189703	3.21332e+06	2.32477e+06	4.14265e+06	1530571	Serum albumin OS=Homo sapiens GN=ALB PE=1 SV=2
ALB	ALBU_HUMAN	C[160.0307]C[160.0307]TESLVNR	43.88655	496819	428747	982321	565519	636367	1.23884e+06	231320	407104	597978	743142	622124	252426	24750.8	1.51904e+06	896375	1.30963e+06	501415	800399	437829	243861	314578	470393	432551	1.67305e+06	255965	Serum albumin OS=Homo sapiens GN=ALB PE=1 SV=2
ALB	ALBU_HUMAN	DDNPNLPR	39.821377	172235	100447	305813	91532	122977	473291	89310.4	142523	159780	193773	70557.9	35745.3	12979.6	846142	4098.21	347891	166862	109462	53390.6	52315.4	74336.2	136404	129040	38061.6	46579.7	Serum albumin OS=Homo sapiens GN=ALB PE=1 SV=2
ALB	ALBU_HUMAN	DLGEENFK	50.602577	1.09961e+06	789158	2.0368e+06	1.24276e+06	1.55887e+06	2.76007e+06	744723	933999	1.19713e+06	1.54999e+06	1.21303e+06	584249	17187.1	2798805	1.55555e+06	2.10035e+06	926413	1.30894e+06	1.11817e+06	520647	759036	1.12152e+06	1.08228e+06	12270000	511066	Serum albumin OS=Homo sapiens GN=ALB PE=1 SV=2
ALB	ALBU_HUMAN	EC[160.0307]C[160.0307]EKPLLEK	42.345932	345462	281765	1.17908e+06	424997	630852	1284963	289502	317199	331173	503190	474799	125847	2451.07	3.57107e+06	577591	730255	182834	286169	142926	75072.5	122250	330227	185829	1.39857e+06	54712.8	Serum albumin OS=Homo sapiens GN=ALB PE=1 SV=2
ALB	ALBU_BOVIN	EC[160.0307]C[160.0307]HGDLLEC[160.0307]ADDRADLAK	68.2435	485022	574325	739667	485782	545680	748102	467888	587621	386012	734684	470064	527005	468694	832742	663683	1.0499e+06	647402	923243	826239	670497	808045	866990	605581	19080000	872948	Serum albumin OS=Bos taurus GN=ALB PE=1 SV=4
ALB	ALBU_HUMAN	EFNAETFTFHADIC[160.0307]TLSEK	104.68571	5782724	5293160	5171315	2079479	8488533	1.39931e+06	7307016	2.1943e+06	2.56541e+06	829287	3.09858e+06	3.84427e+06	18568.1	7.21946e+06	4.99126e+06	7.62397e+06	3.40053e+06	677319	5.57933e+06	2.40383e+06	3.52159e+06	1.97967e+06	1.5916e+06	0	1.62395e+06	Serum albumin OS=Homo sapiens GN=ALB PE=1 SV=2
ALB	ALBU_HUMAN	ETC[160.0307]FAEEGK	36.597927	257080	213282	545925	298044	349494	378701	177291	225378	315438	389664	348057	140560	869.285	939075	8224.68	547451	216634	389969	266491	102998	165573	276952	248892	25226.6	106692	Serum albumin OS=Homo sapiens GN=ALB PE=1 SV=2
ALB	A6NBZ8_HUMAN	ETC[160.0307]FAEEGQK	30.04607	345577	285470	637473	290944	431148	482654	188038	236329	246591	535664	485027	34446.3	9188.77	1.37936e+06	9164.27	654044	273599	325085	257266	111314	193334	324383	224926	196889	134377	Uncharacterized protein OS=Homo sapiens GN=ALB PE=4 SV=2
ALB	ALBU_BOVIN	ETYGDMADC[160.0307]C[160.0307]EK	47.70372	10279.1	400139	205640	163134	264756	321084	234567	272555	415769	130755	469851	457569	522722	435041	328240	800584	554736	448332	507062	651814	771057	564563	552516	16360000	748732	Serum albumin OS=Bos taurus GN=ALB PE=1 SV=4
ALB	ALBU_HUMAN	ETYGEM[147.0354]ADC[160.0307]C[160.0307]AK	36.490417	113990	74542.1	103233	108265	169270	276655	73838.5	61397.2	60822.4	82563	74684.2	57144.8	620.869	54703.6	1517.94	172357	52473	83815	73673.5	50786.5	78605.8	102248	81360.2	1.14055e+06	49273.9	Serum albumin OS=Homo sapiens GN=ALB PE=1 SV=2
ALB	ALBU_HUMAN	ETYGEMADC[160.0307]C[160.0307]AK	50.41823	140506	2.82798e+06	2.06491e+06	2097181	2752718	3.81383e+06	2.4559e+06	2965743	3.84434e+06	1.18381e+06	3.33819e+06	3.13112e+06	24975.2	3.3404e+06	2.6497e+06	6839673	4325692	3.07641e+06	4.18461e+06	3.91498e+06	5.39486e+06	4.16668e+06	4865264	7315298	4.50759e+06	Serum albumin OS=Homo sapiens GN=ALB PE=1 SV=2
ALB	ALBU_BOVIN	EYEATLEEC[160.0307]C[160.0307]AK	54.34012	965517	833394	1.56362e+06	1.2332e+06	957566	1.238e+06	858578	672317	762883	1.0773e+06	829238	757955	704299	1.67636e+06	1.02616e+06	1505270	925504	1.22793e+06	962749	825868	758865	1.01995e+06	931069	9977678	744320	Serum albumin OS=Bos taurus GN=ALB PE=1 SV=4
ALB	ALBU_HUMAN	FQNALLVR	70.6493	2935058	2.1336e+06	5.16703e+06	3.38184e+06	3.11628e+06	3.25467e+06	1546469	2504139	2682093	3.4721e+06	3.49817e+06	1.67982e+06	15804.9	5.79132e+06	4453084	5516613	2332347	3935663	2.80661e+06	1.19017e+06	1.7136e+06	2.78041e+06	2.91823e+06	2333730	1.37165e+06	Serum albumin OS=Homo sapiens GN=ALB PE=1 SV=2
ALB	ALBU_BOVIN	HLVDEPQNLIK	65.07157	1.13906e+06	1.03593e+06	1.89199e+06	1.45098e+06	1.57942e+06	1.96218e+06	945450	926359	1.18538e+06	1.76759e+06	1.32097e+06	891238	863199	1.96217e+06	1.52501e+06	2.03671e+06	1.20942e+06	1.80103e+06	1.14283e+06	1.04284e+06	863729	1.37554e+06	1210400	155800000	1.0025e+06	Serum albumin OS=Bos taurus GN=ALB PE=1 SV=4
ALB	ALBU_HUMAN	HPYFYAPELLFFAK	123.3499	11920000	9991938	5.2762e+06	3.64789e+06	13440000	3.52486e+06	10810000	3978819	5391494	1.0359e+06	5.85702e+06	9759619	133902	6.40396e+06	8210988	9185734	7.44184e+06	1500949	9583448	6753162	7810664	3.42206e+06	2.98458e+06	283340	3604090	Serum albumin OS=Homo sapiens GN=ALB PE=1 SV=2
ALB	ALBU_HUMAN	KLVAASQAALGL	80.07278	1.31741e+06	469037	1.46611e+06	1.24406e+06	879104	650877	1.13391e+06	702599	286239	763518	725252	450612	50993.5	1.44505e+06	676890	599084	270444	392714	260651	130754	214177	828569	267923	0	106744	Serum albumin OS=Homo sapiens GN=ALB PE=1 SV=2
ALB	ALBU_HUMAN	KVPQVSTPTLVEVSR	74.64595	6.18991e+06	5.21815e+06	14060000	9300585	9018328	7.45503e+06	6.71313e+06	5963235	5.75397e+06	6.99812e+06	7889397	3757268	26049.6	16650000	7569419	9631002	4.16476e+06	5877011	4.13874e+06	2132464	3.3122e+06	6879324	5.76796e+06	1.91867e+06	1.76374e+06	Serum albumin OS=Homo sapiens GN=ALB PE=1 SV=2
ALB	ALBU_HUMAN	KYLYEIAR	61.746937	1.39691e+06	374749	1.55831e+06	1.73504e+06	1.24126e+06	730615	1.23505e+06	486856	128736	308599	582635	346502	0	1715056	494817	237806	78934.6	134630	61116	30529.7	72219.2	554656	64633.2	1.66016e+06	7293.86	Serum albumin OS=Homo sapiens GN=ALB PE=1 SV=2
ALB	ALBU_HUMAN	LC[160.0307]TVATLR	55.945408	3.46906e+06	2.59683e+06	6109406	4.15932e+06	4911744	7.27883e+06	2.40905e+06	2.69213e+06	3.27712e+06	3.85944e+06	3.51049e+06	1.79182e+06	7739.48	6.43959e+06	4.06559e+06	5.37048e+06	2.56254e+06	3526461	2.68318e+06	1.33469e+06	1.92937e+06	3.07452e+06	3.07094e+06	4272971	1.39136e+06	Serum albumin OS=Homo sapiens GN=ALB PE=1 SV=2
ALB	ALBU_HUMAN	LDELRDEGK	30.579842	314526	228873	586232	240227	352554	893358	172665	291656	305295	464091	368957	44436.6	10242.5	1.42751e+06	2041.68	577230	221517	339215	224203	93207	181339	318010	246862	3.65471e+06	152832	Serum albumin OS=Homo sapiens GN=ALB PE=1 SV=2
ALB	ALBU_BOVIN	LFTFHADIC[160.0307]TLPDTEK	96.27116	1846792	3117985	4.70286e+06	2753496	3.76584e+06	2753783	2673124	3575740	2.37648e+06	3.51147e+06	3024913	3.12188e+06	1.98534e+06	6546471	3.35593e+06	5.13926e+06	2.36341e+06	4.19231e+06	3.66735e+06	2.50262e+06	3.29252e+06	3.97209e+06	3.44322e+06	5.53756e+06	2.78197e+06	Serum albumin OS=Bos taurus GN=ALB PE=1 SV=4
ALB	ALBU_BOVIN	LGEYGFQNALIVR	98.25279	6544682	4.66813e+06	6888580	4.52988e+06	5427651	5.25547e+06	3.96152e+06	3893877	3.83118e+06	4.61923e+06	4.26487e+06	3.98387e+06	3.46006e+06	9043764	5.1458e+06	5.78685e+06	4212396	4.92286e+06	5.06641e+06	3555877	4.15742e+06	4.06349e+06	4616813	2.4119e+06	3705023	Serum albumin OS=Bos taurus GN=ALB PE=1 SV=4
ALB	ALBU_BOVIN	LKPDPNTLC[160.0307]DEFK	72.83481	234661	205927	574222	430791	442128	587354	304041	148747	310807	589513	357630	157882	177480	1.47622e+06	367382	813744	307944	367529	267062	212089	151960	229012	340530	12000000	178700	Serum albumin OS=Bos taurus GN=ALB PE=1 SV=4
ALB	ALBU_HUMAN	LVAASQAALGL	85.59879	2292111	1.79205e+06	7039872	6056200	4.23071e+06	2924659	4.5138e+06	3.09047e+06	4.45921e+06	5.25842e+06	2.07178e+06	1.1151e+06	1911.23	2.74191e+06	2385058	7886291	3749579	3.22656e+06	2.14931e+06	2.81974e+06	1.75673e+06	2.74613e+06	5689602	18860000	2.81989e+06	Serum albumin OS=Homo sapiens GN=ALB PE=1 SV=2
ALB	ALBU_BOVIN	LVNELTEFAK	83.71878	633179	594209	2.08331e+06	817038	1.03376e+06	1.53244e+06	523257	621855	878150	1.21557e+06	1.18021e+06	389333	290161	4.73507e+06	1.28838e+06	2.09485e+06	640194	1.15304e+06	632846	342463	426531	832638	909300	18440000	406520	Serum albumin OS=Bos taurus GN=ALB PE=1 SV=4
ALB	ALBU_HUMAN	LVNEVTEFAK	71.54232	6337056	4277672	9828588	6.66955e+06	7.45907e+06	10230000	3.7189e+06	4482849	4370019	6.52108e+06	6126979	3253118	495350	11410000	6.79927e+06	9084943	3.65668e+06	6005226	4.68396e+06	2.1256e+06	3.4126e+06	5227996	5.12902e+06	211966	2.75293e+06	Serum albumin OS=Homo sapiens GN=ALB PE=1 SV=2
ALB	ALBU_HUMAN	LVRPEVDVMC[160.0307]TAFHDNEETFLK	105.096115	1.59721e+06	34310000	34070000	26890000	36250000	51230000	31410000	42450000	44050000	23660000	47330000	42460000	171325	37340000	41190000	61580000	43410000	42780000	50660000	35350000	58950000	55160000	53610000	791866	59920000	Serum albumin OS=Homo sapiens GN=ALB PE=1 SV=2
ALB	ALBU_HUMAN	LVRPEVDVMC[160.0307]TAFHDNEETFLKK	99.162384	184184	1.21338e+06	601597	709885	707641	1.09718e+06	609135	1.58139e+06	465174	383889	1.77999e+06	1.3587e+06	11225.1	1074835	1.68362e+06	1.3131e+06	520872	1.01819e+06	625732	403438	1.25388e+06	2.71383e+06	706758	2.24083e+06	643661	Serum albumin OS=Homo sapiens GN=ALB PE=1 SV=2
ALB	ALBU_HUMAN	M[147.0354]PC[160.0307]AEDYLSVVLNQLC[160.0307]VLHEK	126.83618	381164	694110	896770	479229	1.27303e+06	1.39652e+06	690270	731580	844393	175737	971934	686668	32372.9	1457250	542536	2.06819e+06	631272	505620	1.07067e+06	1.41136e+06	1.24253e+06	1233794	839963	101440	734937	Serum albumin OS=Homo sapiens GN=ALB PE=1 SV=2
ALB	ALBU_HUMAN	MPC[160.0307]AEDYLSVVLNQLC[160.0307]VLHEK	127.98912	3.2988e+06	37070000	11490000	5.68704e+06	36930000	6.24464e+06	40910000	11070000	22460000	556529	24340000	33120000	403952	30860000	25790000	34770000	32140000	3.73348e+06	37480000	30260000	32380000	12160000	9479312	105511	12420000	Serum albumin OS=Homo sapiens GN=ALB PE=1 SV=2
ALB	ALBU_BOVIN	MPC[160.0307]TEDYLSLILNR	121.934265	160505	1.08481e+06	836816	562865	925841	2224111	911133	679243	2126108	594678	1.78134e+06	939397	1.53151e+06	3190820	902384	3.82735e+06	2.14561e+06	1.53829e+06	1.20456e+06	2.74862e+06	2110994	2.14845e+06	1.87703e+06	131308	2550382	Serum albumin OS=Bos taurus GN=ALB PE=1 SV=4
ALB	ALBU_BOVIN	NEC[160.0307]FLSHKDDSPDLPK	62.41673	635463	300675	609966	425734	428988	481601	316166	199405	204153	371602	373730	242292	216410	721154	382787	465354	223373	330251	281351	152890	154478	332673	236817	2.30957e+06	175183	Serum albumin OS=Bos taurus GN=ALB PE=1 SV=4
ALB	ALBU_HUMAN	QEPERNEC[160.0307]FLQHK	46.782547	2.02679e+06	1.4945e+06	2694274	2.76383e+06	2.38615e+06	3.00629e+06	1.60775e+06	1.9838e+06	1.40031e+06	1774689	1.32276e+06	1.4445e+06	13992.5	930370	1.54537e+06	2.66412e+06	1.71599e+06	1.77575e+06	1.97533e+06	1.23653e+06	1.71008e+06	1.873e+06	1.93518e+06	5686205	1304108	Serum albumin OS=Homo sapiens GN=ALB PE=1 SV=2
ALB	ALBU_HUMAN	QNC[160.0307]ELFEQLGEYK	95.89541	18770000	11250000	21360000	17940000	15960000	15490000	13780000	14030000	11390000	15040000	10570000	12640000	131376	10140000	14100000	19710000	12450000	15520000	15060000	9813801	10990000	15210000	14550000	22380000	10770000	Serum albumin OS=Homo sapiens GN=ALB PE=1 SV=2
ALB	ALBU_HUMAN	RHPDYSVVLLLR	89.47852	20090000	11200000	12520000	13980000	12200000	10350000	9911743	12630000	4830056	8423573	7498500	10810000	45647.2	4479079	10360000	7.81462e+06	5491261	9901306	11510000	5056125	8791983	12140000	7972427	0	6.40052e+06	Serum albumin OS=Homo sapiens GN=ALB PE=1 SV=2
ALB	ALBU_BOVIN	RHPEYAVSVLLR	76.699	2057220	2.05798e+06	2300454	1.72976e+06	2.26637e+06	2.07503e+06	1.64871e+06	1.84262e+06	1.44758e+06	1.79899e+06	1814450	1.57489e+06	1.70855e+06	2.71082e+06	2.17794e+06	3.07604e+06	1.66624e+06	2.04683e+06	2.13583e+06	2.0244e+06	2.05174e+06	2.23029e+06	2.02863e+06	51919.7	1.85854e+06	Serum albumin OS=Bos taurus GN=ALB PE=1 SV=4
ALB	ALBU_HUMAN	RHPYFYAPELLFFAK	120.149025	11320000	5794900	2.1733e+06	1.58816e+06	4.96735e+06	1.70711e+06	2.40867e+06	4.90239e+06	600370	856077	2.43852e+06	5.75188e+06	53756.9	385976	5.59777e+06	3.45198e+06	2.2132e+06	1.97324e+06	6969679	2.08558e+06	6.76924e+06	2.81739e+06	694756	144034	3253745	Serum albumin OS=Homo sapiens GN=ALB PE=1 SV=2
ALB	ALBU_HUMAN	RM[147.0354]PC[160.0307]AEDYLSVVLNQLC[160.0307]VLHEK	124.940155	524778	395749	1.51255e+06	1296110	1.22289e+06	3.21654e+06	628090	603326	561467	1.2978e+06	762547	670609	152335	477487	583181	2.40356e+06	674024	642987	664441	645676	613766	1.40912e+06	1.025e+06	13310000	645474	Serum albumin OS=Homo sapiens GN=ALB PE=1 SV=2
ALB	ALBU_HUMAN	RMPC[160.0307]AEDYLSVVLNQLC[160.0307]VLHEK	125.99992	622765	16300000	10730000	8620128	18740000	7.68903e+06	15740000	14550000	14350000	2450286	17100000	17350000	125496	7.392e+06	16080000	27180000	19190000	9301614	22810000	20480000	26220000	13610000	12880000	142288	14720000	Serum albumin OS=Homo sapiens GN=ALB PE=1 SV=2
ALB	ALBU_HUMAN	RPC[160.0307]FSALEVDETYVPK	89.22764	34650000	20730000	29800000	24600000	24150000	16480000	20680000	20950000	14770000	18680000	14210000	13680000	230601	18130000	20770000	27640000	18320000	16170000	23910000	13360000	19920000	18490000	20140000	6.02875e+06	14680000	Serum albumin OS=Homo sapiens GN=ALB PE=1 SV=2
ALB	ALBU_BOVIN	RPC[160.0307]FSALTPDETYVPK	81.8023	4.72437e+06	2.71913e+06	4886628	4.27287e+06	3.48893e+06	3.61322e+06	3222100	3.00973e+06	2.217e+06	3557354	2548646	2295156	2.62638e+06	5.89124e+06	3.53194e+06	4.8601e+06	3.02973e+06	3.87818e+06	3.29863e+06	2724315	2.80161e+06	2942540	3.40993e+06	723983	2.93882e+06	Serum albumin OS=Bos taurus GN=ALB PE=1 SV=4
ALB	ALBU_BOVIN	SHC[160.0307]IAEVEK	33.536774	44833	16974.9	39545.5	13203.1	20654.1	47804.6	8749.62	16506.2	25972.6	35556.9	27985.1	792.526	9972.93	264479	0	58983.7	21136.3	29794.4	12428.6	9946.13	12280.9	21706.2	13532	366144	13562.7	Serum albumin OS=Bos taurus GN=ALB PE=1 SV=4
ALB	ALBU_HUMAN	SHC[160.0307]IAEVENDEMPADLPSLAADFVESK	121.88164	189658	6405889	2.54082e+06	1.541e+06	4.22349e+06	6892687	3.37834e+06	3.94943e+06	10770000	806809	8157638	8.02446e+06	28142.3	7.65686e+06	6880794	19760000	12060000	2.41912e+06	10290000	11620000	12250000	6.11553e+06	7028873	149189	7.36862e+06	Serum albumin OS=Homo sapiens GN=ALB PE=1 SV=2
ALB	ALBU_BOVIN	SLHTLFGDELC[160.0307]K	84.42056	968485	1.23506e+06	2.31303e+06	1.58669e+06	1728318	2276606	1.07096e+06	1.11375e+06	1685959	2.12394e+06	1.54732e+06	975064	657980	4823799	1.97552e+06	3499863	1.39923e+06	2.21136e+06	1.39451e+06	1138076	912388	1.3844e+06	1925596	102700000	1.10872e+06	Serum albumin OS=Bos taurus GN=ALB PE=1 SV=4
ALB	ALBU_HUMAN	SLHTLFGDK	63.791904	105370	102939	309530	128468	226046	603718	95293.6	98271.9	144499	245436	251555	86148.2	4394.32	1.03553e+06	349981	586014	120893	159691	119379	55952.8	73886.1	160020	119732	2.63625e+06	92203.5	Serum albumin OS=Homo sapiens GN=ALB PE=1 SV=2
ALB	ALBU_HUMAN	TC[160.0307]VADESAENC[160.0307]DK	31.783436	3.03344e+06	2.61179e+06	5716486	3.74225e+06	4.58892e+06	7184680	1836608	2.48837e+06	2440292	3821912	3614077	145094	9562.89	6.03851e+06	200128	4.39848e+06	2640633	3.0439e+06	2390708	1.31669e+06	2239040	3.48793e+06	2327155	11080000	1.50871e+06	Serum albumin OS=Homo sapiens GN=ALB PE=1 SV=2
ALB	ALBU_BOVIN	TVMENFVAFVDK	116.103584	60209.4	1.31394e+06	637690	549284	766500	1.7981e+06	573084	1.49006e+06	2.40943e+06	1.33609e+06	2.85144e+06	1.87274e+06	1.51614e+06	4.11717e+06	2.08059e+06	3.91855e+06	2.73217e+06	2996589	2397020	2931837	2.66839e+06	3529311	2914892	1.27613e+06	4248303	Serum albumin OS=Bos taurus GN=ALB PE=1 SV=4
ALB	ALBU_HUMAN	TYETTLEK	42.851765	1.084e+06	792820	1.98092e+06	1.26095e+06	1504232	2.2606e+06	600872	796188	1.03698e+06	1.25676e+06	1.10005e+06	528566	34451.7	2.65222e+06	1.41871e+06	1.96382e+06	794232	1.27988e+06	845709	402060	574212	852848	887133	11450000	415420	Serum albumin OS=Homo sapiens GN=ALB PE=1 SV=2
ALB	ALBU_HUMAN	VFDEFKPLVEEPQNLIK	106.63681	54990000	34480000	71960000	69650000	56880000	73160000	51030000	48000000	39010000	54200000	42450000	38600000	218910	40420000	46310000	62480000	42740000	50060000	54680000	33470000	43550000	51920000	52100000	59490000	45760000	Serum albumin OS=Homo sapiens GN=ALB PE=1 SV=2
ALB	ALBU_HUMAN	VHTEC[160.0307]C[160.0307]HGDLLEC[160.0307]ADDR	55.66955	6740041	8105821	12860000	15370000	12250000	15500000	11270000	7664802	8673539	9489846	8786281	9561580	91933.1	6989087	9573765	14720000	9947008	9950614	9995706	8608228	7448748	9936693	11170000	6483803	6.02602e+06	Serum albumin OS=Homo sapiens GN=ALB PE=1 SV=2
ALB	ALBU_HUMAN	VHTEC[160.0307]C[160.0307]HGDLLEC[160.0307]ADDRADLAK	65.94889	1.23184e+06	1.54943e+06	1.69963e+06	1752978	1.7603e+06	2.60137e+06	1.45793e+06	1.97894e+06	940466	1.51464e+06	1373759	1.68529e+06	32430.5	914716	1.84529e+06	2.66002e+06	1741830	2.08351e+06	2465668	1.48491e+06	2.63016e+06	2.71913e+06	1.95155e+06	4050674	2.27885e+06	Serum albumin OS=Homo sapiens GN=ALB PE=1 SV=2
ALB	ALBU_HUMAN	VPQVSTPTLVEVSR	79.645836	23530000	11500000	29110000	21210000	19160000	22340000	16190000	13910000	16030000	18800000	12520000	8540851	2.09407e+06	13550000	17590000	29180000	13180000	17410000	15750000	8511462	9136436	13650000	17850000	1.36198e+06	8905412	Serum albumin OS=Homo sapiens GN=ALB PE=1 SV=2
ALB	ALBU_BOVIN	YIC[160.0307]DNQDTISSK	45.631935	10340000	7984075	12620000	12500000	11000000	14090000	7961078	7692899	7494823	8975878	7817650	7630531	973166	10580000	9533800	14000000	8749848	10530000	10560000	6477516	7.16128e+06	9425291	9448043	86780000	5.96883e+06	Serum albumin OS=Bos taurus GN=ALB PE=1 SV=4
ALB	ALBU_HUMAN	YLYEIAR	66.08847	9103182	7510958	10580000	10250000	8929731	11340000	7.44812e+06	8351442	5983682	7684482	7.16729e+06	8654841	840418	6.56442e+06	9250714	11380000	6.89732e+06	9049391	9131020	6.381e+06	7393191	8733406	8100775	10430000	7748217	Serum albumin OS=Homo sapiens GN=ALB PE=1 SV=2
ALB	ALBU_BOVIN	YNGVFQEC[160.0307]C[160.0307]QAEDK	60.185802	341634	401374	499422	400327	395279	478001	355480	378630	312105	427124	385804	419535	329441	987609	476270	659932	469011	571699	595811	435232	438143	449949	409998	15630000	427321	Serum albumin OS=Bos taurus GN=ALB PE=1 SV=4
ALDOC	ALDOC_HUMAN	TPSALAILENANVLAR	121.53133	226817	117496	244913	402084	147148	404749	159480	221063	196858	959309	206305	138209	185926	118790	141300	100439	138704	580142	182860	134679	154611	440037	200064	808551	354522	Fructose-bisphosphate aldolase C OS=Homo sapiens GN=ALDOC PE=1 SV=2
AMBP	AMBP_HUMAN	AFIQLWAFDAVK	122.03207	914524	564166	952011	684549	646232	1256059	1283177	1.23923e+06	1.69801e+06	1.6278e+06	1772703	1.63061e+06	2137452	414544	749357	1.62534e+06	1.51176e+06	1.05955e+06	821085	1.7365e+06	1.22632e+06	1.03986e+06	1.26485e+06	788627	1.64142e+06	Protein AMBP OS=Homo sapiens GN=AMBP PE=1 SV=1
AMBP	AMBP_HUMAN	GVC[160.0307]EETSGAYEK	39.92751	79319.1	80808.4	65804.7	57552.2	51051.7	48728.3	72384	63482.1	198897	201604	119316	113018	62640.6	95841.5	3252.36	105365	92422.5	100754	97976.2	78537.5	82722.5	94304.1	91523.7	0	80731	Protein AMBP OS=Homo sapiens GN=AMBP PE=1 SV=1
APLP1	APLP1_HUMAN	AALEGFLAALQADPPQAER	120.84236	8.17019e+06	4949587	11840000	14080000	14800000	18690000	9622138	5243230	11610000	18500000	2915800	1.65932e+06	8724466	1.64367e+06	2.71841e+06	5837427	8711434	7.52155e+06	3.07799e+06	8839011	3496039	7.68112e+06	11800000	1.2615e+06	6686864	Amyloid-like protein 1 OS=Homo sapiens GN=APLP1 PE=1 SV=3
APLP1	APLP1_HUMAN	C[160.0307]LPGEFVSEALLVPEGC[160.0307]R	118.470375	17570000	10590000	7241017	8834304	13840000	12410000	9700821	9413639	8.12758e+06	14950000	5721655	5.68359e+06	8929155	5773253	8062188	4641488	7.11028e+06	8032189	7813203	7039283	8231149	10830000	7339477	647869	9858490	Amyloid-like protein 1 OS=Homo sapiens GN=APLP1 PE=1 SV=3
APLP1	APLP1_HUMAN	EWAMADNQSK	49.983257	28144.9	371182	120912	135093	315094	295636	223902	238427	532262	156467	234230	218891	318947	325474	212902	339121	411107	324180	285426	463268	482181	354408	411678	9340.66	393412	Amyloid-like protein 1 OS=Homo sapiens GN=APLP1 PE=1 SV=3
APLP1	APLP1_HUMAN	FQVHTHLQVIEER	68.67167	4270856	4314336	3708403	4586729	6377764	5250144	4707219	4888886	4533137	5433815	1.9124e+06	2.17442e+06	3711905	2.20792e+06	2.83672e+06	3.0389e+06	3.22247e+06	3646641	3091151	3592205	3315040	3613588	4.36162e+06	376145	3665914	Amyloid-like protein 1 OS=Homo sapiens GN=APLP1 PE=1 SV=3
APLP1	APLP1_HUMAN	HQEAQEAC[160.0307]SSQGLILHGSGMLLPC[160.0307]GSDR	88.75957	66021.1	1.16897e+06	494318	520503	1.15923e+06	1.36394e+06	970165	1.09418e+06	2.14094e+06	790395	650241	697884	1.29927e+06	1.08544e+06	735428	1.46265e+06	1354633	958584	1.03587e+06	1.69119e+06	1.65777e+06	1384832	1.61883e+06	198409	1.90865e+06	Amyloid-like protein 1 OS=Homo sapiens GN=APLP1 PE=1 SV=3
APLP1	APLP1_HUMAN	HYQHVAAVDPEK	36.93162	3156256	2.48644e+06	2.80174e+06	2.54372e+06	4.41357e+06	3.74429e+06	2.15956e+06	2366599	2917585	3.8527e+06	1.85235e+06	1.15651e+06	1.50649e+06	3.21519e+06	1211.82	1.9534e+06	1.91406e+06	2804326	1.99584e+06	1.35928e+06	1.81524e+06	2.18048e+06	2.34749e+06	241441	1.02091e+06	Amyloid-like protein 1 OS=Homo sapiens GN=APLP1 PE=1 SV=3
APLP1	APLP1_HUMAN	MNPLEQYER	71.30726	127079	808639	312934	356886	768284	801729	493706	753524	904384	466193	528251	565196	624421	792166	569176	694687	747183	806725	807373	938015	1.06436e+06	895761	696930	772617	1.14765e+06	Amyloid-like protein 1 OS=Homo sapiens GN=APLP1 PE=1 SV=3
APLP1	APLP1_HUMAN	QALNEHFQSILQTLEEQVSGER	125.40292	26170000	12550000	12410000	12960000	25360000	15450000	21630000	14000000	15200000	10680000	11640000	10900000	19400000	9436986	11800000	9415797	12840000	6.64213e+06	12360000	14530000	12640000	12570000	9567800	165303	11930000	Amyloid-like protein 1 OS=Homo sapiens GN=APLP1 PE=1 SV=3
APLP1	APLP1_HUMAN	QINEVMR	42.40574	3184.95	91039.7	47854.3	25005.8	107543	172114	38473.4	72320.8	199007	64321.5	72598.1	30675.2	45542.5	368468	78139.7	144978	92998.9	95176.3	61349.3	67893.3	80892.3	78198.5	89371.2	26580000	57189.4	Amyloid-like protein 1 OS=Homo sapiens GN=APLP1 PE=1 SV=3
APLP1	APLP1_HUMAN	QMYPELQIAR	81.214	189290	1.99184e+06	562300	610435	1.67341e+06	1.69477e+06	1.03463e+06	1.79276e+06	2.72296e+06	730573	1179034	938954	1.64242e+06	1.44764e+06	1.26819e+06	1.78921e+06	1.88067e+06	1.55464e+06	1.43448e+06	1999862	2.25276e+06	1.94223e+06	2.19449e+06	1.10698e+06	2141856	Amyloid-like protein 1 OS=Homo sapiens GN=APLP1 PE=1 SV=3
APLP1	APLP1_HUMAN	RHQEAQEAC[160.0307]SSQGLILHGSGMLLPC[160.0307]GSDR	84.84716	83646	1453360	421962	445494	855569	798564	703702	1.5539e+06	1.28804e+06	538490	750468	777848	808524	737211	811541	1.04181e+06	767608	1.29404e+06	877583	1.04369e+06	1.78708e+06	1.61631e+06	1.06537e+06	1.5164e+06	2.08486e+06	Amyloid-like protein 1 OS=Homo sapiens GN=APLP1 PE=1 SV=3
APLP1	APLP1_HUMAN	SGSC[160.0307]AHPHHQVVPFR	42.67622	6407272	6492718	6255145	6436837	8416383	7.15703e+06	6.2952e+06	6.03856e+06	5.90958e+06	6786287	3.13687e+06	3.61865e+06	5.8586e+06	4020619	3860923	4.2485e+06	4.20356e+06	5111167	5.08513e+06	4752402	5.19231e+06	4767274	5758552	375261	4.00039e+06	Amyloid-like protein 1 OS=Homo sapiens GN=APLP1 PE=1 SV=3
APLP1	APLP1_HUMAN	VEQATQAIPMER	59.237522	418106	1555624	674980	669916	1.71417e+06	1.45455e+06	543751	1.456e+06	2.32331e+06	520434	1.24295e+06	598797	627320	1927223	1168164	1.50432e+06	1.29029e+06	2.0456e+06	1.26429e+06	1.20602e+06	1.71176e+06	1.33083e+06	1.6529e+06	331211	1122679	Amyloid-like protein 1 OS=Homo sapiens GN=APLP1 PE=1 SV=3
APLP1	APLP1_HUMAN	VIALINDQR	64.67076	905016	554587	854309	525350	1.26096e+06	1296466	430790	473164	895094	1.05506e+06	512019	188312	263084	1.84927e+06	787260	620164	381399	518033	302999	221548	299044	403827	470025	0	243409	Amyloid-like protein 1 OS=Homo sapiens GN=APLP1 PE=1 SV=3
APLP1	APLP1_HUMAN	VLEYC[160.0307]R	41.672943	1.67281e+06	991919	973072	966647	1.55446e+06	1.34349e+06	775631	912122	980075	1.1967e+06	562629	471402	444488	972988	47758.9	634390	637313	944186	724358	521492	650983	712059	750499	87012.8	491996	Amyloid-like protein 1 OS=Homo sapiens GN=APLP1 PE=1 SV=3
APLP2	APLP2_HUMAN	VGGLEEER	35.664272	109801	56350.7	83506.4	53536.4	73228.2	25062.8	52119.3	41364.1	93371.7	100714	81927.5	33786.1	22518.9	176236	0	67127.6	49996	75526.6	42116.7	23181.9	24512.5	54570.7	48907.5	36633.5	17473.5	Amyloid-like protein 2 OS=Homo sapiens GN=APLP2 PE=1 SV=2
APOA1	APOA1_HUMAN	AKPALEDLR	52.972153	1505269	1.18052e+06	1.56937e+06	1.03464e+06	945382	945998	2201866	2739683	1.88785e+06	2.48661e+06	3.30605e+06	1.59515e+06	1.14367e+06	3.79444e+06	2.12586e+06	1.53954e+06	1.2949e+06	2.03051e+06	1212663	843149	902748	1.66637e+06	1.55889e+06	0	783378	Apolipoprotein A-I OS=Homo sapiens GN=APOA1 PE=1 SV=1
APOA1	APOA1_HUMAN	ATEHLSTLSEK	40.819958	358133	515355	678118	179510	246417	597554	689230	1.31985e+06	1.10917e+06	968661	851559	277402	512981	4950604	2300.61	1.1355e+06	846924	958888	314569	424657	528212	711560	733550	11246.1	397967	Apolipoprotein A-I OS=Homo sapiens GN=APOA1 PE=1 SV=1
APOA1	APOA1_HUMAN	DLATVYVDVLK	105.336044	15810000	11020000	13020000	12420000	7.64084e+06	7017739	24400000	22920000	13640000	24150000	17790000	18150000	17060000	14240000	13890000	12550000	14510000	17500000	13700000	14130000	12280000	15960000	17460000	6.90692e+06	17200000	Apolipoprotein A-I OS=Homo sapiens GN=APOA1 PE=1 SV=1
APOA1	APOA1_HUMAN	DSGRDYVSQFEGSALGK	82.48	383375	309287	243219	256739	160229	143065	319774	2.24694e+06	159290	363243	255305	436564	324677	58140.1	352589	385762	395059	638034	500730	411033	1.59011e+06	647757	401684	114376	1.19594e+06	Apolipoprotein A-I OS=Homo sapiens GN=APOA1 PE=1 SV=1
APOA1	APOA1_HUMAN	DYVSQFEGSALGK	86.75367	39820000	18340000	13200000	16020000	8952509	9257514	29200000	36400000	21230000	26680000	30400000	29170000	20670000	19790000	21590000	17960000	15970000	24290000	22490000	13200000	20070000	19000000	20340000	2.81983e+06	19660000	Apolipoprotein A-I OS=Homo sapiens GN=APOA1 PE=1 SV=1
APOA1	APOA1_HUMAN	EQLGPVTQEFWDNLEK	117.72769	50100000	35250000	15450000	12780000	17500000	9266930	58250000	35720000	23030000	18270000	45960000	49740000	44500000	27210000	33520000	22300000	29640000	16670000	38590000	28350000	35240000	22080000	20910000	1.55618e+06	32000000	Apolipoprotein A-I OS=Homo sapiens GN=APOA1 PE=1 SV=1
APOA1	APOA1_HUMAN	KWQEEMELYR	74.15008	218851	3.41326e+06	1.07794e+06	1.03145e+06	1.38077e+06	999045	7.29764e+06	6006202	6268756	1.67884e+06	6537644	7383099	8731609	4287870	3488273	6469381	7.12174e+06	3.46335e+06	4913690	8952100	6324123	3.19333e+06	5822494	1468710	7.17929e+06	Apolipoprotein A-I OS=Homo sapiens GN=APOA1 PE=1 SV=1
APOA1	APOA1_HUMAN	LLDNWDSVTSTFSK	101.012695	55210000	33740000	28620000	31020000	18570000	21420000	58870000	55300000	35840000	51330000	52330000	52370000	47050000	41200000	41260000	31160000	35650000	45980000	40580000	41100000	36140000	45930000	35110000	55920000	50600000	Apolipoprotein A-I OS=Homo sapiens GN=APOA1 PE=1 SV=1
APOA1	APOA1_HUMAN	LREQLGPVTQEFWDNLEK	114.30848	28230000	19000000	11190000	12730000	8907963	7726820	32270000	40000000	17370000	21980000	25400000	32010000	27930000	16470000	24270000	16200000	19440000	16630000	24870000	20370000	25370000	21870000	16870000	89615.6	28700000	Apolipoprotein A-I OS=Homo sapiens GN=APOA1 PE=1 SV=1
APOA1	APOA1_HUMAN	LSPLGEEMR	63.558414	165064	3891438	1.62895e+06	1.03157e+06	1370391	1.67692e+06	4943688	7.30257e+06	6.69601e+06	2.54277e+06	9043011	5492824	4754522	8430483	5.29192e+06	6423932	5741820	6.24438e+06	4777946	5324067	5.50743e+06	5.88039e+06	6.54089e+06	221485	5.58753e+06	Apolipoprotein A-I OS=Homo sapiens GN=APOA1 PE=1 SV=1
APOA1	APOA1_HUMAN	QGLLPVLESFK	117.3106	47580000	25310000	26600000	28450000	17120000	19350000	52170000	48210000	28480000	51070000	53010000	41350000	32520000	26740000	33620000	25120000	28880000	34320000	32110000	26160000	27850000	46070000	35480000	17550000	41620000	Apolipoprotein A-I OS=Homo sapiens GN=APOA1 PE=1 SV=1
APOA1	APOA1_HUMAN	THLAPYSDELR	58.959198	32910000	20510000	20550000	19870000	14050000	12310000	34170000	35640000	19530000	27130000	26040000	25640000	22880000	20730000	21350000	20760000	22310000	28470000	22830000	21200000	20540000	23060000	26430000	588462	21720000	Apolipoprotein A-I OS=Homo sapiens GN=APOA1 PE=1 SV=1
APOA1	APOA1_HUMAN	VEPLRAELQEGAR	62.11798	747387	523561	440576	353407	301331	275895	646424	2784878	410208	838091	565881	754024	424227	141231	586633	781014	762413	1.22795e+06	987022	828154	1.83156e+06	876565	990151	227067	1.52278e+06	Apolipoprotein A-I OS=Homo sapiens GN=APOA1 PE=1 SV=1
APOA1	APOA1_HUMAN	VQPYLDDFQK	73.92683	20910000	14660000	17520000	17070000	11990000	11780000	40180000	28450000	21920000	23930000	25870000	24730000	23340000	22680000	17710000	20000000	20550000	21870000	17710000	20650000	16170000	20220000	22760000	145754	20300000	Apolipoprotein A-I OS=Homo sapiens GN=APOA1 PE=1 SV=1
APOA1	APOA1_HUMAN	VSFLSALEEYTK	122.0741	51120000	42490000	55420000	60970000	27510000	46560000	102400000	88570000	60110000	80470000	81040000	72270000	71740000	51170000	45070000	53830000	61630000	76760000	49160000	65330000	49040000	77750000	78140000	198279	82160000	Apolipoprotein A-I OS=Homo sapiens GN=APOA1 PE=1 SV=1
APOA1	APOA1_HUMAN	WQEEMELYR	78.820526	625283	1.16182e+06	244743	245752	624041	446010	2.16609e+06	1.39317e+06	1.60343e+06	481617	1.82089e+06	2476293	2642758	1.47573e+06	836218	1.05479e+06	1.26551e+06	429513	1353824	1.539e+06	2.10782e+06	893904	945188	2.07965e+06	1.75604e+06	Apolipoprotein A-I OS=Homo sapiens GN=APOA1 PE=1 SV=1
APOA2	APOA2_HUMAN	SPELQAEAK	34.692863	171829	174177	181565	121535	115405	187404	295744	530816	255075	340554	370631	144876	401732	831979	598.122	289689	328153	344517	199865	188000	189807	405098	280110	0	199240	Apolipoprotein A-II OS=Homo sapiens GN=APOA2 PE=1 SV=1
APOA4	APOA4_HUMAN	ALVQQMEQLR	80.02321	36153	681424	74791.3	88566.1	195938	215247	691309	988439	1.60542e+06	320053	903648	987819	1.05707e+06	643473	506918	581844	782944	738350	643115	1.13826e+06	1.12041e+06	738119	742303	1.49035e+06	1.07105e+06	Apolipoprotein A-IV OS=Homo sapiens GN=APOA4 PE=1 SV=3
APOA4	APOA4_HUMAN	ENADSLQASLRPHADELK	67.782814	1317065	1.06581e+06	392955	413992	596150	672756	1.37933e+06	1.52316e+06	1592512	1.81529e+06	1.47708e+06	1.10295e+06	876603	939079	1.15102e+06	712426	877071	1.12603e+06	904407	715808	828262	1.10192e+06	961271	886729	747436	Apolipoprotein A-IV OS=Homo sapiens GN=APOA4 PE=1 SV=3
APOA4	APOA4_HUMAN	IDQTVEELRR	50.95842	1.25008e+06	1.12823e+06	351744	380509	626450	482077	1.35456e+06	1.4236e+06	1.18841e+06	1.35564e+06	861282	1.04086e+06	1.04446e+06	653523	821572	603064	886901	1.06711e+06	917930	882505	1.00369e+06	972993	978730	105783	892434	Apolipoprotein A-IV OS=Homo sapiens GN=APOA4 PE=1 SV=3
APOA4	APOA4_HUMAN	ISASAEELR	48.8517	260610	181387	105910	69836.9	156359	154429	193700	236265	354823	377101	279823	134976	118047	508918	285847	193950	171988	215510	129314	102756	121370	154001	178130	2549388	112833	Apolipoprotein A-IV OS=Homo sapiens GN=APOA4 PE=1 SV=3
APOA4	APOA4_HUMAN	LAPLAEDVR	61.6963	315148	213101	175999	92059.6	211826	230804	235120	288514	517386	504930	390124	150324	135599	929668	353823	280735	198111	290190	129287	99327.9	140984	209150	220786	280504	131693	Apolipoprotein A-IV OS=Homo sapiens GN=APOA4 PE=1 SV=3
APOA4	APOA4_HUMAN	LEPYADQLR	61.115944	2.20391e+06	1.27021e+06	452220	537899	805953	666260	1.61143e+06	1.62988e+06	1.60764e+06	1.98285e+06	1301015	1.26708e+06	1.19036e+06	974091	1.13474e+06	843254	1.09381e+06	1.29089e+06	1.0042e+06	947647	1.15676e+06	1.09459e+06	1.18658e+06	203396	917694	Apolipoprotein A-IV OS=Homo sapiens GN=APOA4 PE=1 SV=3
APOA4	APOA4_HUMAN	LGEVNTYAGDLQK	66.55406	1.43554e+06	1.02659e+06	412369	365765	486022	527277	1.17787e+06	1.39679e+06	1.26478e+06	1.38684e+06	1.42346e+06	1.23081e+06	628037	988471	1087715	653932	688303	1118907	880776	541350	733591	899751	751804	1.07462e+06	600664	Apolipoprotein A-IV OS=Homo sapiens GN=APOA4 PE=1 SV=3
APOA4	APOA4_HUMAN	LGPHAGDVEGHLSFLEK	81.61606	1.56232e+06	2.21345e+06	733124	846563	1203812	1.19891e+06	3.41255e+06	4.94128e+06	4.42895e+06	3.60154e+06	2909225	2767807	2.79784e+06	2894587	2.32275e+06	1.85624e+06	2.49585e+06	3378085	2.34922e+06	2405251	2.48283e+06	2.46045e+06	2.97027e+06	3.00107e+06	2.63781e+06	Apolipoprotein A-IV OS=Homo sapiens GN=APOA4 PE=1 SV=3
APOA4	APOA4_HUMAN	LNHQLEGLTFQMK	84.51053	10288.4	376669	72974	104578	175091	188949	457380	617362	1.48318e+06	370205	664799	563243	524570	548226	326448	519979	603045	507333	419123	724832	604813	499154	784531	74172.4	683448	Apolipoprotein A-IV OS=Homo sapiens GN=APOA4 PE=1 SV=3
APOA4	APOA4_HUMAN	RVEPYGENFNK	49.995144	543765	353614	180184	201433	225179	171639	524222	394598	468415	519735	351036	423012	355697	224676	296462	307309	368581	404351	312387	380636	351138	341671	375615	1.33074e+06	299212	Apolipoprotein A-IV OS=Homo sapiens GN=APOA4 PE=1 SV=3
APOA4	APOA4_HUMAN	SELTQQLNALFQDK	119.084854	1.59479e+06	2456017	560415	1.01316e+06	856496	1.05859e+06	2319186	5124312	3.44496e+06	7.82733e+06	4162798	3.19589e+06	1.37338e+06	2.61272e+06	2.50266e+06	1.4566e+06	2210455	4.98656e+06	2.41993e+06	2.19001e+06	2831102	5675928	3.04459e+06	318768	3859952	Apolipoprotein A-IV OS=Homo sapiens GN=APOA4 PE=1 SV=3
APOA4	APOA4_HUMAN	SLAELGGHLDQQVEEFR	97.44494	504002	699920	298743	363958	377211	468956	1.0085e+06	913029	1.42908e+06	1.38523e+06	770195	944061	833391	700818	824487	641500	835966	1.21021e+06	626490	942271	526883	844924	776625	72894.4	851503	Apolipoprotein A-IV OS=Homo sapiens GN=APOA4 PE=1 SV=3
APOA4	APOA4_HUMAN	SLAPYAQDTQEK	49.938175	2681885	1.57031e+06	586768	713006	1.03366e+06	840789	2.01507e+06	1.86784e+06	1.91017e+06	2359014	1.61733e+06	1.58635e+06	1.21251e+06	1.28283e+06	1.408e+06	1.01741e+06	1.29458e+06	1.71531e+06	1.25302e+06	1.07502e+06	1237017	1.45249e+06	1.43277e+06	1.29191e+06	1.04389e+06	Apolipoprotein A-IV OS=Homo sapiens GN=APOA4 PE=1 SV=3
APOA4	APOA4_HUMAN	TQVNTQAEQLR	45.54282	407703	298964	170563	125847	242133	263526	342566	317430	676147	668616	204826	99878.4	151151	641940	309929	243585	238330	313854	196490	148657	136655	214750	266868	40731.1	122213	Apolipoprotein A-IV OS=Homo sapiens GN=APOA4 PE=1 SV=3
APOA4	APOA4_HUMAN	TQVNTQAEQLRR	42.63552	439862	201874	97924.4	107961	130964	90349	211387	448455	166232	268828	58294.5	85588.4	124803	30411.4	125108	117210	142259	193780	167417	128349	237622	168078	174876	0	152559	Apolipoprotein A-IV OS=Homo sapiens GN=APOA4 PE=1 SV=3
APOB	APOB_HUMAN	IAIANIIDEIIEK	129.31146	15863	7363.42	14211.4	70270.1	47619.8	554201	31892.1	31088.4	17849.7	105404	33179.4	22494	39802.8	19384.9	25189.3	16233.9	25319.3	38052.6	30758	27773.2	18081.6	55075.8	36292.8	7791	34121	Apolipoprotein B-100 OS=Homo sapiens GN=APOB PE=1 SV=2
APOD	APOD_HUMAN	MTVTDQVNC[160.0307]PK	49.32472	610853	636401	442055	334742	323707	148835	424092	605591	826921	332689	352410	216733	318892	1999082	453465	762323	868454	624101	349228	412993	577406	488866	592591	288758	496607	Apolipoprotein D OS=Homo sapiens GN=APOD PE=1 SV=1
APOD	APOD_HUMAN	NILTSNNIDVK	71.56807	1.99174e+06	1.77409e+06	1.99549e+06	956509	787023	781517	2.32243e+06	3519384	2.15904e+06	2197113	2.38718e+06	1.46979e+06	1.34127e+06	5391910	3189630	2.58998e+06	2.339e+06	3.68895e+06	2.02446e+06	1.1656e+06	1783711	2323776	2254144	62194.3	1816007	Apolipoprotein D OS=Homo sapiens GN=APOD PE=1 SV=1
APOD	APOD_HUMAN	NPNLPPETVDSLK	70.38447	310387	220762	493906	213654	251727	306520	425115	372456	708255	615463	491117	161710	191458	2526012	519460	647200	414803	433775	208392	143708	178365	291003	393884	7.22377e+06	160998	Apolipoprotein D OS=Homo sapiens GN=APOD PE=1 SV=1
APOD	APOD_HUMAN	VLNQELR	43.802773	453064	503906	849567	311723	336531	549806	630489	819886	477976	423439	768313	291727	363685	3.01386e+06	879670	947480	742173	997648	425557	357560	439500	572064	656723	156985	329513	Apolipoprotein D OS=Homo sapiens GN=APOD PE=1 SV=1
APOD	APOD_HUMAN	WYEIEK	62.582756	9699788	5.76547e+06	7.3025e+06	6.70258e+06	4.04122e+06	3.16205e+06	10090000	8578636	6.23628e+06	6.86267e+06	5176445	6.51879e+06	6478702	4975836	6286695	6.80734e+06	7767063	7.89191e+06	6657412	4784134	6282843	6472230	7867659	21300000	5.79955e+06	Apolipoprotein D OS=Homo sapiens GN=APOD PE=1 SV=1
APOE	APOE_HUMAN	AATVGSLAGQPLQER	66.716606	33220000	17210000	12680000	11700000	18930000	17890000	10160000	12980000	10220000	13880000	12900000	8442512	5196485	15340000	14630000	9194758	8.3564e+06	15900000	10520000	5.80175e+06	8752540	11910000	10840000	128114	7532874	Apolipoprotein E OS=Homo sapiens GN=APOE PE=1 SV=1
APOE	APOE_HUMAN	AKLEEQAQQIR	45.40542	19740000	11200000	10650000	11100000	15160000	14110000	8.21541e+06	9612216	9388689	12580000	8036381	6031134	5.57518e+06	6.33739e+06	9043174	7842511	7.77249e+06	9819701	7.49944e+06	5.56626e+06	6.31166e+06	8750915	8851561	624260	5666786	Apolipoprotein E OS=Homo sapiens GN=APOE PE=1 SV=1
APOE	APOE_HUMAN	ALMDETMK	51.83316	3596.86	93856	42608.7	18189.2	81055.6	184614	43497.8	73689.5	400785	52765.4	132573	32768.1	114265	1.1983e+06	105161	269736	262526	92566.8	48687.8	183898	135281	112285	171768	137536	116984	Apolipoprotein E OS=Homo sapiens GN=APOE PE=1 SV=1
APOE	APOE_HUMAN	AQAWGER	34.504486	7.8457e+06	3999160	2.92704e+06	3.22361e+06	4139929	3.54793e+06	3.13432e+06	3.17294e+06	3.07301e+06	3.69188e+06	2.41333e+06	694574	2.06803e+06	2.21566e+06	230060	2.01277e+06	2474100	3.63956e+06	3050660	2.2021e+06	2545852	3.16515e+06	2803423	3977129	2.09586e+06	Apolipoprotein E OS=Homo sapiens GN=APOE PE=1 SV=1
APOE	APOE_HUMAN	GEVQAMLGQSTEELR	87.13291	571752	10880000	1762432	2.06802e+06	5013288	6202240	3.28245e+06	8611441	12190000	2439364	6648415	5.12812e+06	4644653	8581712	6204908	5796121	5788890	9088810	6633243	4.87045e+06	8609694	7599655	9094751	16800000	12490000	Apolipoprotein E OS=Homo sapiens GN=APOE PE=1 SV=1
APOE	APOE_HUMAN	LAVYQAGAR	47.663464	7347372	7.04929e+06	6523862	5284674	8931672	8752426	4.22125e+06	4.31118e+06	6.35714e+06	6.55377e+06	5.87703e+06	2.71095e+06	2.68926e+06	6705190	4.89426e+06	4.66052e+06	4352297	5.23645e+06	3.51202e+06	2.91887e+06	3.44843e+06	4.11104e+06	4957748	369826	2.98226e+06	Apolipoprotein E OS=Homo sapiens GN=APOE PE=1 SV=1
APOE	APOE_HUMAN	LEEQAQQIR	40.081055	10930000	6480087	5.6136e+06	4.75489e+06	8.09338e+06	7.18947e+06	4.43511e+06	4.28492e+06	6041109	6462936	4683021	3.20721e+06	2.57618e+06	8125319	114764	4.34496e+06	4218442	5.95834e+06	4.09667e+06	3.19602e+06	3416380	4255763	4.82889e+06	25060000	3.45703e+06	Apolipoprotein E OS=Homo sapiens GN=APOE PE=1 SV=1
APOE	APOE_HUMAN	LGADMEDVC[160.0307]GR	56.964245	702188	7.86948e+06	3.39868e+06	3.09589e+06	3.09433e+06	2958768	4.59806e+06	5.61069e+06	9390834	3.74761e+06	2387998	1.72597e+06	3708577	5195013	4.02389e+06	5.03367e+06	5551839	5387317	4.23646e+06	4858046	5.37586e+06	4.03308e+06	5828616	153013	4677490	Apolipoprotein E OS=Homo sapiens GN=APOE PE=1 SV=1
APOE	Q8TCZ8_HUMAN	LGADMEDVR	53.420364	21881.1	2234.68	7759.65	6340.81	4448399	3.52939e+06	6083.49	1667.45	1913.92	2011.87	3743086	3.23906e+06	1.03756e+06	1.10855e+06	1.13466e+06	1.0878e+06	1.30215e+06	1.30815e+06	1.20404e+06	1.50338e+06	1.85759e+06	1.43349e+06	1.41619e+06	146038	1.76883e+06	Apolipoprotein E (Fragment) OS=Homo sapiens GN=APOE PE=2 SV=1
APOE	APOE_HUMAN	LGPLVEQGR	54.499496	3.25588e+06	2.48495e+06	2.85685e+06	1.45831e+06	3.00835e+06	4.7965e+06	1.33518e+06	1924000	2983940	3.39193e+06	2246878	712738	806974	8802848	2452380	2.21913e+06	1.68383e+06	2.49214e+06	1.13915e+06	858245	1.21874e+06	1.61521e+06	1.66178e+06	16073.4	1.05995e+06	Apolipoprotein E OS=Homo sapiens GN=APOE PE=1 SV=1
APOE	APOE_HUMAN	LQAEAFQAR	53.038242	8543375	6.01943e+06	6977209	4638606	8801059	7858224	4.32992e+06	5730269	6.47301e+06	7.56651e+06	5545868	3140122	2.23945e+06	8789616	6184758	5854541	4923926	6712246	4.38094e+06	3.06695e+06	3.81617e+06	4.48879e+06	5633473	1.06932e+06	3.02592e+06	Apolipoprotein E OS=Homo sapiens GN=APOE PE=1 SV=1
APOE	APOE_HUMAN	QQTEWQSGQR	36.938545	10200000	5.0512e+06	3.47419e+06	4225398	5619453	4.90087e+06	3.99046e+06	3.89999e+06	3.26572e+06	3.91394e+06	2.68439e+06	2.97439e+06	3.00827e+06	2514639	115929	2507324	3.41693e+06	3.9038e+06	3.66109e+06	3055761	3.06001e+06	3.55133e+06	3.47835e+06	12427.1	3.34352e+06	Apolipoprotein E OS=Homo sapiens GN=APOE PE=1 SV=1
APOE	APOE_HUMAN	QWAGLVEK	64.85804	14780000	6914399	6.16607e+06	6.56968e+06	8478353	7923551	5.99979e+06	5341333	5534909	8072592	5.35665e+06	4.32581e+06	3.37025e+06	4236175	5510164	4.29137e+06	4423637	6307286	4.63125e+06	3.26236e+06	3.85595e+06	5.254e+06	4684106	107009	4201671	Apolipoprotein E OS=Homo sapiens GN=APOE PE=1 SV=1
APOE	APOE_HUMAN	RLAVYQAGAR	44.467926	1.82879e+06	1.06898e+06	805271	874802	1.53005e+06	1.30104e+06	435448	1.35386e+06	727202	1173798	677786	521274	341365	276364	874963	729090	655762	1351650	740780	560352	857284	813840	724517	0	654130	Apolipoprotein E OS=Homo sapiens GN=APOE PE=1 SV=1
APOE	APOE_HUMAN	SELEEQLTPVAEETR	75.2897	54660000	37370000	28150000	31290000	40170000	36730000	31860000	30710000	29620000	37770000	21860000	20370000	21560000	22470000	24320000	23080000	27320000	30160000	23880000	24360000	24520000	25830000	33910000	541977	26360000	Apolipoprotein E OS=Homo sapiens GN=APOE PE=1 SV=1
APOE	APOE_HUMAN	SWFEPLVEDMQR	116.04829	920598	15690000	2044394	2.3215e+06	9112814	5.24485e+06	7022616	6.85417e+06	11070000	3.85499e+06	8768521	11400000	11720000	8417044	9126271	8067287	12200000	4.14357e+06	10930000	13340000	13200000	6.55704e+06	6152419	3.45285e+06	12680000	Apolipoprotein E OS=Homo sapiens GN=APOE PE=1 SV=1
APOE	APOE_HUMAN	VEQAVETEPEPELR	60.57751	2.88427e+06	3236992	2.00796e+06	1.33237e+06	3.53038e+06	2.50306e+06	2.6938e+06	1.61213e+06	2.51139e+06	2.08246e+06	1.87791e+06	1.60448e+06	1.36535e+06	1.45966e+06	1.63279e+06	1.5388e+06	2.16495e+06	1.8353e+06	2.21255e+06	1.59166e+06	1.95785e+06	1741126	2.68399e+06	446403	2.22523e+06	Apolipoprotein E OS=Homo sapiens GN=APOE PE=1 SV=1
APOE	APOE_HUMAN	VQAAVGTSAAPVPSDNH	50.783722	4944729	4.99436e+06	4.22751e+06	3528358	5978430	5.78601e+06	4.09923e+06	4.47177e+06	5722558	5.04218e+06	4.14891e+06	2.94448e+06	2.65174e+06	7591204	4597948	4.16662e+06	4376928	5.18148e+06	3721511	3382506	3.00421e+06	3.63469e+06	4331390	811868	3.0122e+06	Apolipoprotein E OS=Homo sapiens GN=APOE PE=1 SV=1
APOH	APOH_HUMAN	ATFGC[160.0307]HDGYSLDGPEEIEC[160.0307]TK	77.83283	1.64082e+06	2.04234e+06	1.05744e+06	1483705	858288	1.56054e+06	2.70915e+06	2.53648e+06	1.67417e+06	2.49184e+06	3.31179e+06	3.79353e+06	2264651	1.02264e+06	2.09204e+06	2.60873e+06	1.62608e+06	1.88868e+06	2.22231e+06	1.93385e+06	1.50128e+06	2.31594e+06	1.62516e+06	126185	2.04154e+06	Beta-2-glycoprotein 1 OS=Homo sapiens GN=APOH PE=1 SV=3
APOH	APOH_HUMAN	ATVVYQGER	40.65848	2132412	1.33546e+06	1240659	1.37215e+06	1.16856e+06	1.02354e+06	1491503	1.47917e+06	1.47262e+06	1937427	1.87823e+06	1.95907e+06	1.08411e+06	1.07545e+06	22750.6	1.42391e+06	1.38713e+06	1706721	1.56403e+06	1.25317e+06	1227697	1458103	1.46897e+06	331093	1.12714e+06	Beta-2-glycoprotein 1 OS=Homo sapiens GN=APOH PE=1 SV=3
APOH	APOH_HUMAN	C[160.0307]SYTEDAQC[160.0307]IDGTIEVPK	82.90946	455312	604075	310113	323818	289999	410610	475529	555861	633707	676502	720770	1.08055e+06	520884	189732	546452	648942	707904	685881	653555	821234	585474	580721	675010	20473.9	708061	Beta-2-glycoprotein 1 OS=Homo sapiens GN=APOH PE=1 SV=3
APOH	APOH_HUMAN	FIC[160.0307]PLTGLWPINTLK	125.6873	4.8628e+06	4.82784e+06	1.9331e+06	1461056	3.33859e+06	1.95501e+06	5.15949e+06	2746098	3.71837e+06	1.50239e+06	4.70368e+06	7245530	5.97491e+06	3.2863e+06	4226298	3.64814e+06	4.71314e+06	1.74016e+06	4.84229e+06	5.22799e+06	4334726	1.90463e+06	1.82367e+06	73044.6	3.15562e+06	Beta-2-glycoprotein 1 OS=Homo sapiens GN=APOH PE=1 SV=3
APOH	APOH_HUMAN	KATVVYQGER	34.87508	44851.6	9833.57	41731.5	34137.8	42963.9	18053.5	71180	22551.7	8402.53	17686.1	47869.5	10349.7	26962.7	154560	0	2529.97	1295.98	415.793	0	216.628	421.979	18629.5	1158.17	0	0	Beta-2-glycoprotein 1 OS=Homo sapiens GN=APOH PE=1 SV=3
APOH	APOH_HUMAN	TC[160.0307]PKPDDLPFSTVVPLK	98.61145	9034708	6.92724e+06	7789922	8939584	6.28545e+06	8450927	8592992	9726229	7726237	12340000	8926860	9327784	6719565	7591740	6808154	7641543	7570620	9315096	6.76582e+06	6.90167e+06	7.30859e+06	8102076	9362901	522483	7.78182e+06	Beta-2-glycoprotein 1 OS=Homo sapiens GN=APOH PE=1 SV=3
APOH	APOH_HUMAN	TFYEPGEEITYSC[160.0307]KPGYVSR	79.616936	3.15536e+06	2.12135e+06	971179	757514	1.62645e+06	609562	2.83948e+06	1.32771e+06	792465	506270	1.48027e+06	2.96502e+06	2353718	1867053	1.74979e+06	892845	813635	280215	789759	745205	1.16181e+06	501285	374336	614089	340950	Beta-2-glycoprotein 1 OS=Homo sapiens GN=APOH PE=1 SV=3
APOH	APOH_HUMAN	VC[160.0307]PFAGILENGAVR	102.47129	1.0764e+06	753454	646959	656489	416906	749697	877337	942338	633523	1.56218e+06	1.60533e+06	1.89648e+06	787114	197636	806567	636133	732401	761632	913540	809930	1.12102e+06	1.17595e+06	838392	2906989	1061666	Beta-2-glycoprotein 1 OS=Homo sapiens GN=APOH PE=1 SV=3
APP	A4_HUMAN	AVIQHFQEK	43.268726	146339	173256	182002	110028	303725	350585	86573.9	101232	263681	318590	138932	65266.7	58410.7	359712	156914	157987	105862	168786	108751	65664.4	76268.7	99662.8	110944	725849	58160.5	Amyloid beta A4 protein OS=Homo sapiens GN=APP PE=1 SV=3
APP	A4_HUMAN	C[160.0307]LVGEFVSDALLVPDK	122.05901	11530000	8719721	8399279	9507494	12580000	20700000	6373682	8469848	8.22196e+06	21780000	6874204	6.17182e+06	8.21482e+06	5661108	6.72878e+06	6.20534e+06	5728185	7538888	7299749	5.68683e+06	5.88369e+06	9372243	7.86526e+06	227956	9762271	Amyloid beta A4 protein OS=Homo sapiens GN=APP PE=1 SV=3
APP	A4_HUMAN	EVC[160.0307]SEQAETGPC[160.0307]R	35.505024	572183	249922	271721	315451	498665	530836	204988	192595	246523	446954	169339	133927	191561	201609	5504.99	175674	185162	250858	185645	155075	148701	227927	200455	33391.6	177841	Amyloid beta A4 protein OS=Homo sapiens GN=APP PE=1 SV=3
APP	A4_HUMAN	EWEEAER	38.744053	693094	510392	294824	348694	618040	499192	380710	347967	477297	493532	264658	328957	342519	234839	17213.7	239641	307918	399284	360852	300422	367841	337841	346187	0	326862	Amyloid beta A4 protein OS=Homo sapiens GN=APP PE=1 SV=3
APP	A4_HUMAN	LALENYITALQAVPPRPR	116.632515	1.98166e+06	1.02504e+06	1.4108e+06	2.2027e+06	3.32041e+06	6647625	1.74976e+06	799925	2.85619e+06	6115007	842336	729636	2.20568e+06	458228	688451	979692	1625550	1.61831e+06	658744	1.72898e+06	538563	1.69417e+06	2.11429e+06	165154	1.15032e+06	Amyloid beta A4 protein OS=Homo sapiens GN=APP PE=1 SV=3
APP	A4_HUMAN	THPHFVIPYR	68.75005	3.22513e+06	3.36781e+06	2.21506e+06	3.31496e+06	4.6451e+06	4071227	2.05707e+06	3.12335e+06	2758217	3748793	1.73366e+06	2.23874e+06	2.67e+06	996132	2900401	2.56506e+06	2.23077e+06	3.54337e+06	3009570	2.76307e+06	2770083	3.05147e+06	2.65662e+06	0	2.71499e+06	Amyloid beta A4 protein OS=Homo sapiens GN=APP PE=1 SV=3
APP	A4_HUMAN	VESLEQEAANER	58.758904	2.87127e+06	1.88702e+06	1.38663e+06	1.49479e+06	2.77676e+06	2178307	1.01002e+06	1.25823e+06	1.73109e+06	1.97414e+06	872670	1.09146e+06	765743	1.05226e+06	1.18164e+06	910130	950908	1.57049e+06	1.25953e+06	951030	1.07658e+06	1.1908e+06	1.07845e+06	133009	994918	Amyloid beta A4 protein OS=Homo sapiens GN=APP PE=1 SV=3
APP	A4_HUMAN	YLETPGDENEHAHFQK	52.155113	580659	897063	486678	737191	1.40745e+06	1.17901e+06	736578	603661	1.19841e+06	1.09097e+06	554555	854887	829460	595773	608794	664748	864617	888923	865692	1.14273e+06	878259	711197	847944	110943	842228	Amyloid beta A4 protein OS=Homo sapiens GN=APP PE=1 SV=3
ART3	NAR3_HUMAN	TSQGTSFTFGGLNQAR	82.36118	128147	71102.3	66648.5	86656.5	64066.4	67410.2	37710.1	51962.4	64884.7	61678.8	46147	34804.2	70811.7	35689.3	38092.3	57588.6	71086.2	60278.1	47339.1	58446.7	62114.9	64179.4	74784.5	110912	62688.5	Ecto-ADP-ribosyltransferase 3 OS=Homo sapiens GN=ART3 PE=1 SV=2
AZGP1	ZA2G_HUMAN	AGEVQEPELR	51.38292	356525	222028	474878	247132	305772	388031	213797	306748	544710	730861	550492	208592	157989	965044	482782	637409	323048	451749	253915	191194	219144	262076	356128	5.47887e+06	186450	Zinc-alpha-2-glycoprotein OS=Homo sapiens GN=AZGP1 PE=1 SV=2
AZGP1	C9JAB1_HUMAN, ZA2G_HUMAN	AREDIFMETLK	81.90197	24040	466757	176247	203851	235213	285833	376608	676276	1037868	428710	1.06548e+06	870590	617912	1.18747e+06	595450	1.00884e+06	724828	952852	722224	875812	1.17255e+06	871846	807792	33540000	1.28751e+06	Uncharacterized protein OS=Homo sapiens GN=AZGP1 PE=4 SV=1, Zinc-alpha-2-glycoprotein OS=Homo sapiens GN=AZGP1 PE=1 SV=2
AZGP1	ZA2G_HUMAN	AYLEEEC[160.0307]PATLR	68.18018	4791147	3.43418e+06	3515314	3.58472e+06	2867452	3.16156e+06	5043318	4.34564e+06	3965178	6.07729e+06	4.44856e+06	5266755	4620056	3.22552e+06	4.2774e+06	4.69635e+06	4.34732e+06	5.51605e+06	4571083	4356561	3.60864e+06	4.19486e+06	4491465	521505	4.49289e+06	Zinc-alpha-2-glycoprotein OS=Homo sapiens GN=AZGP1 PE=1 SV=2
AZGP1	ZA2G_HUMAN	C[160.0307]LAYDFYPGK	83.01895	483539	497724	239756	312202	268592	286358	328932	548019	498854	533931	529792	812116	490057	265934	646645	614966	504627	713712	570003	626488	519279	602238	439656	4372309	655514	Zinc-alpha-2-glycoprotein OS=Homo sapiens GN=AZGP1 PE=1 SV=2
AZGP1	ZA2G_HUMAN	IDVHWTR	58.395298	483918	348888	306330	343358	267945	316134	506880	513756	439482	636358	577817	598012	470033	344309	476269	428715	412987	589413	436700	463290	470453	524585	443063	4.30042e+06	519531	Zinc-alpha-2-glycoprotein OS=Homo sapiens GN=AZGP1 PE=1 SV=2
AZGP1	ZA2G_HUMAN	QDPPSVVVTSHQAPGEK	52.3534	642294	529805	1.08187e+06	724185	807785	1.01851e+06	715405	712950	1.23914e+06	1.53945e+06	1.51282e+06	760023	479908	1.63372e+06	1168981	1.80315e+06	998672	1.07874e+06	729022	580256	598497	913517	1.13139e+06	24087.9	590275	Zinc-alpha-2-glycoprotein OS=Homo sapiens GN=AZGP1 PE=1 SV=2
AZGP1	ZA2G_HUMAN	QVEGMEDWK	62.492622	13797.8	224228	91642.8	117395	121264	141263	188980	224313	385030	148228	452283	507110	360433	261759	247087	494795	406700	355800	394571	480240	522558	361582	336012	4946918	664710	Zinc-alpha-2-glycoprotein OS=Homo sapiens GN=AZGP1 PE=1 SV=2
AZGP1	ZA2G_HUMAN	WEAEPVYVQR	69.01435	1.45483e+06	1.15819e+06	1193161	1.1197e+06	922673	776145	2.16731e+06	1.21135e+06	1363899	1.57622e+06	1.54501e+06	1.94055e+06	1.75147e+06	815032	1.22387e+06	1.7481e+06	1.47862e+06	1.11054e+06	1.56324e+06	1351908	1.54068e+06	1.3559e+06	1.62559e+06	473790	1.71188e+06	Zinc-alpha-2-glycoprotein OS=Homo sapiens GN=AZGP1 PE=1 SV=2
AZGP1	ZA2G_HUMAN	YSLTYIYTGLSK	99.46483	3.88116e+06	2581156	2581715	2.16811e+06	1.74999e+06	1.6653e+06	3.47187e+06	3565980	3404549	3.98244e+06	3.96595e+06	4249196	2.77877e+06	3.46029e+06	3.54487e+06	3.28961e+06	3129445	3318624	3369175	3.17261e+06	3.02234e+06	2.94169e+06	3.46731e+06	5.42131e+06	2.96797e+06	Zinc-alpha-2-glycoprotein OS=Homo sapiens GN=AZGP1 PE=1 SV=2
B2M	B2MG_HUMAN	IQVYSR	39.213814	2.02085e+06	1166204	2.32732e+06	1.59165e+06	1.76554e+06	2.04936e+06	795884	1.17959e+06	1.3273e+06	2.10571e+06	1.29562e+06	564147	627468	2424784	13138.6	1.64216e+06	1.03792e+06	1.67821e+06	987513	666539	793148	1.15543e+06	1.06186e+06	24145.1	631179	Beta-2-microglobulin OS=Homo sapiens GN=B2M PE=1 SV=1
B2M	B2MG_HUMAN	SNFLNC[160.0307]YVSGFHPSDIEVDLLK	121.63973	89310000	84970000	28190000	19050000	89740000	9242032	66890000	15640000	38870000	3141450	21900000	49600000	74770000	52860000	51730000	47290000	50970000	4772043	54510000	67290000	43320000	13040000	13170000	125314	15770000	Beta-2-microglobulin OS=Homo sapiens GN=B2M PE=1 SV=1
B2M	B2MG_HUMAN	VEHSDLSFSK	47.601345	2.07416e+06	2.67687e+06	5366225	2.56327e+06	3.55164e+06	5.05712e+06	1279340	2.44761e+06	3.70476e+06	4.17321e+06	3.14242e+06	997878	1438190	10710000	4472872	4346618	2.41042e+06	4431154	2.07492e+06	1471233	1.9444e+06	2472807	2.5474e+06	622909	1.61822e+06	Beta-2-microglobulin OS=Homo sapiens GN=B2M PE=1 SV=1
B2M	B2MG_HUMAN	VNHVTLSQPK	40.981453	892018	1.23037e+06	2.23787e+06	631776	1.04016e+06	2.40747e+06	689127	1.27821e+06	1.76609e+06	2.00637e+06	708362	267611	752736	8189626	4039.18	1.97103e+06	1.31286e+06	1.3102e+06	448158	651740	835350	1.20305e+06	1.14946e+06	17813.8	540738	Beta-2-microglobulin OS=Homo sapiens GN=B2M PE=1 SV=1
B3GNT1	B3GN1_HUMAN	EEAQLATVLAYALSSHC[160.0307]PDMR	123.59403	280182	8.09732e+06	4.7203e+06	3622207	7497888	11700000	3.53235e+06	7.7644e+06	12060000	4.82135e+06	8861174	8.0765e+06	9147800	4.49131e+06	5.17804e+06	7.61052e+06	10300000	6.99776e+06	7073388	11710000	11870000	9262246	9553060	414733	11600000	N-acetyllactosaminide beta-1,3-N-acetylglucosaminyltransferase OS=Homo sapiens GN=B3GNT1 PE=1 SV=1
B3GNT1	B3GN1_HUMAN	EPGEFALLR	85.4935	2.77691e+06	2744018	1.9532e+06	2.73255e+06	3.20616e+06	3.5792e+06	1941706	1.81402e+06	3.002e+06	3.94803e+06	1.56375e+06	1.57261e+06	1.57116e+06	1.78356e+06	1.65706e+06	1.6852e+06	1.54466e+06	1.92767e+06	1.68879e+06	1.50991e+06	1.53015e+06	1.85591e+06	2.14051e+06	58100.6	1.61452e+06	N-acetyllactosaminide beta-1,3-N-acetylglucosaminyltransferase OS=Homo sapiens GN=B3GNT1 PE=1 SV=1
B3GNT1	B3GN1_HUMAN	QYGFNR	44.519356	923694	370437	393960	497015	601987	625902	323236	293872	369584	579022	326926	300737	279625	251790	318447	284705	266643	359821	328867	279475	268600	361376	319788	668376	237723	N-acetyllactosaminide beta-1,3-N-acetylglucosaminyltransferase OS=Homo sapiens GN=B3GNT1 PE=1 SV=1
B3GNT1	B3GN1_HUMAN	SC[160.0307]QEVFDK	41.114403	289961	216345	265647	141000	350029	400929	108760	137874	284050	333709	208298	86862.8	68104.5	577207	493.525	219893	144591	231256	138961	87271.1	117328	146958	133227	0	83985.9	N-acetyllactosaminide beta-1,3-N-acetylglucosaminyltransferase OS=Homo sapiens GN=B3GNT1 PE=1 SV=1
B3GNT1	B3GN1_HUMAN	TALASGGVLDASGDYR	72.206566	8412298	5.15195e+06	5.4176e+06	7017133	7.5425e+06	7.52054e+06	4421801	3.73539e+06	4520324	7.20519e+06	3.59838e+06	3.20533e+06	4.13654e+06	3.71194e+06	3769756	4.19732e+06	4206082	4.47242e+06	3.9237e+06	4.04212e+06	3592817	4732270	4.66475e+06	351745	3.97581e+06	N-acetyllactosaminide beta-1,3-N-acetylglucosaminyltransferase OS=Homo sapiens GN=B3GNT1 PE=1 SV=1
B3GNT1	B3GN1_HUMAN	TTM[147.0354]DPNDVILATHASVDNLLHLSGLLER	126.60077	186091	188902	131915	63767.9	376987	152662	255177	145743	243186	38703.1	320771	272825	367882	208669	139485	315671	203234	35528.2	362454	374827	271742	374170	77847.2	7224.02	164306	N-acetyllactosaminide beta-1,3-N-acetylglucosaminyltransferase OS=Homo sapiens GN=B3GNT1 PE=1 SV=1
B3GNT1	B3GN1_HUMAN	VPTFDER	50.648827	902303	831217	913402	832457	1190405	1.30979e+06	576761	637985	1.05155e+06	1.1228e+06	640394	501466	427028	1.34825e+06	784862	836663	692028	881386	679130	527779	564970	662348	747793	1.22971e+06	415097	N-acetyllactosaminide beta-1,3-N-acetylglucosaminyltransferase OS=Homo sapiens GN=B3GNT1 PE=1 SV=1
B3GNT1	B3GN1_HUMAN	WEGPLSVSVFAATK	108.882126	3.85495e+06	3.33781e+06	1.47851e+06	911759	3.31738e+06	1.78731e+06	1.81572e+06	1.14615e+06	1.79278e+06	2.14335e+06	1.01237e+06	1.24686e+06	1.21298e+06	893667	1.23722e+06	1.10158e+06	1.00612e+06	643883	1.18573e+06	846954	1.5417e+06	916297	1.07418e+06	506657	1.6198e+06	N-acetyllactosaminide beta-1,3-N-acetylglucosaminyltransferase OS=Homo sapiens GN=B3GNT1 PE=1 SV=1
B3GNT1	B3GN1_HUMAN	YEAAVPDPR	50.545696	655094	589380	878429	719695	1.08873e+06	1.12034e+06	411973	382720	769227	842520	471580	263817	280960	859199	537479	651469	465748	551205	382030	311030	332112	383519	549104	482219	240951	N-acetyllactosaminide beta-1,3-N-acetylglucosaminyltransferase OS=Homo sapiens GN=B3GNT1 PE=1 SV=1
BCAN	PGCB_HUMAN	ALHPEEDPEGR	36.208527	900276	672846	606804	502252	501352	66327.9	442361	448846	572401	843087	438013	396517	57720.7	531744	2601.61	508840	437427	614355	520946	300695	330444	700447	470103	0	375217	Brevican core protein OS=Homo sapiens GN=BCAN PE=1 SV=2
BCAN	PGCB_HUMAN	C[160.0307]EVQHGIDDSSDAVEVK	54.03026	1.06404e+06	833200	592238	641354	1.23486e+06	1161076	466427	417599	744680	943136	554429	442441	427467	445065	506270	580151	542389	577956	555693	484171	465279	624625	575695	182986	360961	Brevican core protein OS=Homo sapiens GN=BCAN PE=1 SV=2
BCAN	PGCB_HUMAN	IAGDAPLQGVLGGALTIPC[160.0307]HVHYLRPPPSR	115.06005	1.74584e+06	1.7353e+06	959872	1.8266e+06	2.03237e+06	3.3855e+06	949465	879717	1.65394e+06	5.08926e+06	1.14305e+06	861799	1.2605e+06	410397	814611	943560	1.33589e+06	1346699	937719	1.44694e+06	1.11522e+06	1.91591e+06	1.73212e+06	355625	1.19515e+06	Brevican core protein OS=Homo sapiens GN=BCAN PE=1 SV=2
BTD	BTD_HUMAN	ILSGDPYC[160.0307]EK	53.876186	1144801	239465	211788	201696	224299	233382	155632	166916	145744	207896	199692	225266	181248	197288	205032	167537	166616	237911	202826	183890	168821	202265	170969	1.04171e+06	181045	Biotinidase OS=Homo sapiens GN=BTD PE=1 SV=2
C12orf63	E9PJL5_HUMAN	DISTKGPEK	43.654	122399	79735.3	203928	82950.3	131813	192347	53423	62326.3	125929	142435	133741	49991.9	30862.5	859943	160328	249697	83800	141032	73134	45894.5	50789.9	73817.4	84499.7	17380000	42011.7	Uncharacterized protein OS=Homo sapiens GN=C12orf63 PE=4 SV=1
C14orf39	Q08AQ4_HUMAN	SIENDSDEVEERAENFPR	59.963314	3.37254e+06	3.23452e+06	7012331	8978957	2.49211e+06	2.3678e+06	3.3406e+06	3.21072e+06	4.8427e+06	6415555	4315464	5.46545e+06	4.58844e+06	2.87686e+06	3.80985e+06	3468000	4.50356e+06	5203472	4835809	4.20295e+06	4.75272e+06	3.92608e+06	4.82535e+06	271643	3.93575e+06	Chromosome 14 open reading frame 39 OS=Homo sapiens GN=C14orf39 PE=2 SV=1
C16orf89	CP089_HUMAN	ATIADLILSALER	132.52936	847121	642614	515590	434260	882691	696807	519424	476071	383388	543545	511781	530266	725826	166740	409248	334310	432878	484433	423898	499787	353931	613968	501284	7089.21	613546	UPF0764 protein C16orf89 OS=Homo sapiens GN=C16orf89 PE=2 SV=2
C1QB	C1QB_HUMAN	FDHVITNMNNNYEPR	67.42623	17720.1	206857	102523	131518	154044	211444	169505	189617	277426	117035	199232	235720	301861	165194	175335	272959	295205	256208	293907	255635	330023	290719	224109	1.52453e+06	405757	Complement C1q subcomponent subunit B OS=Homo sapiens GN=C1QB PE=1 SV=3
C1R	C1R_HUMAN	LPVANPQAC[160.0307]ENWLR	87.452065	690658	374656	407501	423220	295313	399792	330370	430213	281632	447102	418712	480175	367270	264470	384648	264910	230057	387351	349861	354908	322454	421224	348220	857844	405956	Complement C1r subcomponent OS=Homo sapiens GN=C1R PE=1 SV=2
C1S	C1S_HUMAN	EDTPNSVWEPAK	62.167633	824582	479861	610655	657617	478907	527607	551366	496172	376601	564935	657325	664492	478546	457923	560356	450550	435966	637815	569012	423377	536258	497510	407486	389135	480887	Complement C1s subcomponent OS=Homo sapiens GN=C1S PE=1 SV=1
C1S	C1S_HUMAN	GDSGGAFAVQDPNDK	52.642834	529696	378557	560774	557427	448897	494963	437288	335292	439278	555352	435206	494257	368182	317408	444857	496774	445122	482443	444221	415901	341032	439933	489803	358535	411670	Complement C1s subcomponent OS=Homo sapiens GN=C1S PE=1 SV=1
C1S	C1S_HUMAN	SNALDIIFQTDLTGQK	119.302216	642597	637253	556180	881661	422967	617952	469000	1.08637e+06	389705	1.47267e+06	968486	1.05014e+06	405435	536202	800946	515535	508654	1.37803e+06	1.02082e+06	584939	928444	1.56298e+06	513403	75041.7	1.56335e+06	Complement C1s subcomponent OS=Homo sapiens GN=C1S PE=1 SV=1
C1S	C1S_HUMAN	SSNNPHSPIVEEFQVPYNK	84.390854	1.38023e+06	1.37751e+06	2.16721e+06	2677866	1.6134e+06	1.83116e+06	2131285	2130523	1.84919e+06	2.53279e+06	1737313	2.17554e+06	1.80039e+06	1.25081e+06	1.50632e+06	2.48389e+06	2.04124e+06	2384615	1.69237e+06	2061733	1.89658e+06	1.80345e+06	2.75531e+06	232153	2.21296e+06	Complement C1s subcomponent OS=Homo sapiens GN=C1S PE=1 SV=1
C1S	C1S_HUMAN	TNFDNDIALVR	82.21836	1328409	758160	838866	963398	722556	766667	760921	1.15645e+06	785294	1.07699e+06	1.15113e+06	1.11147e+06	852763	994692	961861	890679	834816	1.19052e+06	916499	821642	985026	1094059	1.13633e+06	1.12568e+06	1.19559e+06	Complement C1s subcomponent OS=Homo sapiens GN=C1S PE=1 SV=1
C3	CO3_HUMAN	AAVYHHFISDGVR	57.53196	3.28498e+06	4404253	4448018	5491765	4.01385e+06	4.65053e+06	4743439	4.20946e+06	4.22525e+06	5.36885e+06	6187117	7797332	7.32563e+06	3.20658e+06	4349545	3.76818e+06	4.83904e+06	5.21421e+06	4.83753e+06	5655164	5027132	4929073	5.39701e+06	753809	4479140	Complement C3 OS=Homo sapiens GN=C3 PE=1 SV=2
C3	CO3_HUMAN	AC[160.0307]EPGVDYVYK	62.67435	3.38078e+06	2.6953e+06	3.25602e+06	4.13142e+06	3.13326e+06	3081234	3.38155e+06	2149121	2783591	3870949	4.04665e+06	5093062	4309077	2333419	2.69405e+06	2.4573e+06	3270125	3.52801e+06	3.33438e+06	3.17202e+06	2.76246e+06	2.82436e+06	3.23936e+06	10780000	2.94557e+06	Complement C3 OS=Homo sapiens GN=C3 PE=1 SV=2
C3	CO3_HUMAN	AGDFLEANYMNLQR	96.45772	233980	3.27608e+06	1.58958e+06	1.33758e+06	2404670	2.451e+06	2.51329e+06	4.53936e+06	5199851	1.60877e+06	6.02714e+06	7.11986e+06	6645075	4246323	3651838	3.52526e+06	4.55695e+06	4146670	4612093	5785398	6379848	3.92326e+06	5.37056e+06	499402	5234398	Complement C3 OS=Homo sapiens GN=C3 PE=1 SV=2
C3	CO3_HUMAN	AVLYNYR	56.821384	4305691	2076157	2492273	2992187	2306219	2.61209e+06	2225848	2.00325e+06	1.76337e+06	2.66964e+06	2.76502e+06	3.07219e+06	2.94684e+06	1.23702e+06	2.01962e+06	1.39437e+06	1.93478e+06	2269805	2.16213e+06	1856642	1941173	2.22206e+06	2.14884e+06	16546.6	1.88427e+06	Complement C3 OS=Homo sapiens GN=C3 PE=1 SV=2
C3	CO3_HUMAN	C[160.0307]AEENC[160.0307]FIQK	52.74515	2.84162e+06	1625612	2.19828e+06	2372660	2.15711e+06	2.47276e+06	1.87513e+06	1.57706e+06	1566269	2.43139e+06	2221594	2.64901e+06	2.14983e+06	1205134	1.75372e+06	1.46246e+06	1.65753e+06	1.95487e+06	1.73769e+06	1.72246e+06	1.45223e+06	1.85266e+06	1.88665e+06	166869	1.61762e+06	Complement C3 OS=Homo sapiens GN=C3 PE=1 SV=2
C3	CO3_HUMAN	DAPDHQELNLDVSLQLPSR	97.373474	3.04923e+06	4.64451e+06	5.66407e+06	4.56786e+06	3.75602e+06	3.16709e+06	5209525	6.62555e+06	3.91656e+06	3.08058e+06	6796003	8877134	6144629	4.29042e+06	4737947	3.61555e+06	4954238	5.67671e+06	5248108	5751965	5505223	5109580	5.42781e+06	1.50896e+06	5.29875e+06	Complement C3 OS=Homo sapiens GN=C3 PE=1 SV=2
C3	CO3_HUMAN	DFDFVPPVVR	101.335106	5300388	3.91645e+06	4.27121e+06	5269294	3.18015e+06	4.2338e+06	2.84357e+06	3797636	3640491	5732840	7.06837e+06	7308773	5.08335e+06	3.71622e+06	4.16242e+06	2.13914e+06	3.82489e+06	5279090	4828123	3.73169e+06	3.55176e+06	4.48927e+06	4.35556e+06	4789231	4.72411e+06	Complement C3 OS=Homo sapiens GN=C3 PE=1 SV=2
C3	CO3_HUMAN	DIC[160.0307]EEQVNSLPGSITK	76.42257	3.06689e+06	577884	1.24545e+06	990741	1.02293e+06	1.40693e+06	789802	685399	1.37425e+06	1.27705e+06	1.63368e+06	1.00727e+06	920930	1.91788e+06	544333	1.13056e+06	1.13754e+06	803398	546180	914487	1.1985e+06	908050	1.39806e+06	146084	1.21689e+06	Complement C3 OS=Homo sapiens GN=C3 PE=1 SV=2
C3	CO3_HUMAN	EGVQKEDIPPADLSDQVPDTESETR	71.79715	910744	521080	566335	748540	546209	618128	561920	563373	312435	650290	645265	903522	828248	111424	510943	339423	511395	569750	531307	515722	574213	604816	426276	287988	512867	Complement C3 OS=Homo sapiens GN=C3 PE=1 SV=2
C3	CO3_HUMAN	ENEGFTVTAEGK	54.16449	2.58526e+06	1870822	1.92485e+06	2.52748e+06	1.74165e+06	2.41809e+06	1.78798e+06	2.23487e+06	2093235	2.73919e+06	2.86559e+06	3.25499e+06	2911148	1.63524e+06	2.02763e+06	1.62016e+06	2.27883e+06	2.89135e+06	2.41085e+06	2.31388e+06	2.29276e+06	2443535	2415806	382824	2.14715e+06	Complement C3 OS=Homo sapiens GN=C3 PE=1 SV=2
C3	CO3_HUMAN	EYVLPSFEVIVEPTEK	115.5938	7812251	5213532	4.44474e+06	6029895	4.465e+06	4.85223e+06	5261287	5.43946e+06	4578833	8594226	8636891	11610000	6600550	4.85859e+06	6.36689e+06	3.13203e+06	5.05659e+06	5.72595e+06	6.51358e+06	6320858	5.97056e+06	7.73879e+06	5.16459e+06	26460000	6.77095e+06	Complement C3 OS=Homo sapiens GN=C3 PE=1 SV=2
C3	CO3_HUMAN	FISLGEAC[160.0307]K	65.83209	641980	457885	756317	444320	579676	935282	366229	426445	556971	944122	1649561	633228	369619	2.51244e+06	969971	625285	414000	748831	394261	269902	293270	478348	504695	461104	353748	Complement C3 OS=Homo sapiens GN=C3 PE=1 SV=2
C3	CO3_HUMAN	FYHPEKEDGK	31.660892	86900.1	65619.8	65047.3	67835.8	67321.3	101528	53527.8	129054	89172.4	93000.4	142664	17682.5	87373.5	34822.7	5219.65	58913.8	52845.3	136652	98866.5	49987.8	74806.5	100273	102543	24892.7	58045.6	Complement C3 OS=Homo sapiens GN=C3 PE=1 SV=2
C3	CO3_HUMAN	FYYIYNEK	73.22883	1.3956e+06	1.70066e+06	920432	1.82819e+06	1.033e+06	1555359	1.37043e+06	1.80345e+06	1.21687e+06	1503455	2.54741e+06	3317475	2.53007e+06	1.25997e+06	2073249	886945	1.63307e+06	1950970	1.97804e+06	1934491	1.90772e+06	1691784	1351909	1.22838e+06	1799656	Complement C3 OS=Homo sapiens GN=C3 PE=1 SV=2
C3	CO3_HUMAN	GLEVTITAR	67.083565	150817	434810	613126	744070	872674	746112	1.03956e+06	323298	420980	729046	341189	630209	1.80078e+06	56091.7	290848	431373	876919	212282	439979	1.08314e+06	644744	733094	1.04879e+06	0	411210	Complement C3 OS=Homo sapiens GN=C3 PE=1 SV=2
C3	CO3_HUMAN	GYTQQLAFR	67.132126	1.88261e+06	1.77422e+06	969509	1.15891e+06	1.16746e+06	1.40357e+06	1.92663e+06	1.9561e+06	1.96086e+06	2.45861e+06	2.15489e+06	2.54424e+06	2.01442e+06	1.00413e+06	1.55031e+06	1.2445e+06	1.78112e+06	2146686	2.08667e+06	1925817	1.86918e+06	1.75871e+06	1.82496e+06	7851226	2.22897e+06	Complement C3 OS=Homo sapiens GN=C3 PE=1 SV=2
C3	CO3_HUMAN	IHWESASLLR	80.8817	2620550	2339393	2384486	2.42193e+06	2.45274e+06	2.61265e+06	2.47743e+06	2.49958e+06	2032244	2.02253e+06	3441643	4.38979e+06	4276292	2.14441e+06	2333592	1776433	2.35793e+06	2.09558e+06	2.37714e+06	2553554	2.48511e+06	2.16324e+06	2.7555e+06	9146660	2.52158e+06	Complement C3 OS=Homo sapiens GN=C3 PE=1 SV=2
C3	CO3_HUMAN	ILLQGTPVAQMTEDAVDAER	113.95569	371581	8962375	4.54409e+06	6092491	6010566	13570000	8500338	11000000	16060000	8966192	21700000	17840000	26410000	9143472	9401047	11020000	17250000	13880000	12530000	19290000	16450000	19580000	19330000	913812	20480000	Complement C3 OS=Homo sapiens GN=C3 PE=1 SV=2
C3	CO3_HUMAN	IPIEDGSGEVVLSR	74.151825	3.29923e+06	3.71673e+06	5.45955e+06	5.00551e+06	4575612	6.42676e+06	5.40754e+06	3183216	4952471	5617823	7597784	7.01627e+06	5.45844e+06	6.26826e+06	4.21484e+06	3.74921e+06	4.01501e+06	5129468	3.94571e+06	3.94531e+06	3.20351e+06	4.21968e+06	5038237	912043	3.87972e+06	Complement C3 OS=Homo sapiens GN=C3 PE=1 SV=2
C3	CO3_HUMAN	ISLPESLK	73.346085	64889.8	69623.5	153295	49148.7	43335.7	201050	45906.6	75958.3	89268	180022	134348	53907.1	90642.9	813153	142996	103538	88774.9	82908.2	26701.3	39847.1	57481.7	95841	54359.1	735813	43193	Complement C3 OS=Homo sapiens GN=C3 PE=1 SV=2
C3	CO3_HUMAN	IWDVVEK	66.36905	980437	744411	2.06447e+06	2.34028e+06	1.77948e+06	2.44177e+06	1.75164e+06	1.8606e+06	1.8502e+06	2.41702e+06	3.31422e+06	3.10974e+06	2.27139e+06	2321776	2250402	1.49731e+06	1.77435e+06	2.47084e+06	1.98898e+06	1.72419e+06	1.65909e+06	2.09849e+06	1.94346e+06	2.46196e+06	1.68032e+06	Complement C3 OS=Homo sapiens GN=C3 PE=1 SV=2
C3	CO3_HUMAN	KGYTQQLAFR	60.48061	1.8552e+06	1.30748e+06	1.58366e+06	1.75738e+06	1.29891e+06	1.46469e+06	1.28924e+06	1.28042e+06	862574	1.38276e+06	1.93081e+06	1.98494e+06	1.8192e+06	1305089	1.49219e+06	918347	1.00272e+06	1.2738e+06	1.03138e+06	864769	1.10276e+06	1.42057e+06	975501	2.63454e+06	871219	Complement C3 OS=Homo sapiens GN=C3 PE=1 SV=2
C3	CO3_HUMAN	KQELSEAEQATR	39.461452	2.19898e+06	1.76446e+06	2527950	2.50377e+06	2214305	2.78313e+06	1.51301e+06	1.97208e+06	2.16176e+06	2931327	3.22922e+06	2.14122e+06	1838989	2.64363e+06	54446.9	1.79056e+06	1.94564e+06	3.04831e+06	1982549	1.60095e+06	1.69811e+06	2.05303e+06	2.21352e+06	294944	1.36807e+06	Complement C3 OS=Homo sapiens GN=C3 PE=1 SV=2
C3	CO3_HUMAN	KVFLDC[160.0307]C[160.0307]NYITELR	90.75923	853606	627882	449111	526841	434306	589707	685685	898761	325239	508137	1685961	1518052	867681	753598	995129	249630	310072	796971	525101	375934	309864	964484	343713	2.38725e+06	319771	Complement C3 OS=Homo sapiens GN=C3 PE=1 SV=2
C3	CO3_HUMAN	LC[160.0307]RDELC[160.0307]R	39.190937	242365	177183	200821	244816	239096	179545	139615	276513	133776	191005	163857	257976	187724	58438.2	14358.9	154353	189111	240762	207813	201876	276736	188492	216802	0	208300	Complement C3 OS=Homo sapiens GN=C3 PE=1 SV=2
C3	CO3_HUMAN	LESEETMVLEAHDAQGDVPVTVTVHDFPGK	98.52594	859904	6.95762e+06	2.8313e+06	2.90401e+06	4.51352e+06	6790882	5859656	7356215	9207680	2878728	12920000	13490000	14350000	10270000	6615105	7.8114e+06	9667735	7.33408e+06	8177397	11570000	11280000	9602870	11150000	786008	10910000	Complement C3 OS=Homo sapiens GN=C3 PE=1 SV=2
C3	CO3_HUMAN	LMNIFLK	94.34274	4606.54	141397	157362	90346	165740	248089	131835	163569	394898	188712	643928	210232	132520	977509	254511	326015	199271	282034	140084	172039	150468	199327	298330	0	206730	Complement C3 OS=Homo sapiens GN=C3 PE=1 SV=2
C3	CO3_HUMAN	LPYSVVR	59.55211	2.98851e+06	1.81586e+06	2.1727e+06	2.38765e+06	2243060	2.47343e+06	1.49855e+06	1.66277e+06	1.65107e+06	2273037	2.55572e+06	2.17426e+06	1.81638e+06	1.50077e+06	1.70562e+06	1.36062e+06	1.6834e+06	2.11371e+06	1.63456e+06	1.41775e+06	1.52128e+06	1.90013e+06	1.89728e+06	12340000	1.468e+06	Complement C3 OS=Homo sapiens GN=C3 PE=1 SV=2
C3	CO3_HUMAN	LSINTHPSQKPLSITVR	72.08542	4.31236e+06	2.90227e+06	4518650	4865069	3.87824e+06	2.6948e+06	4065560	3305620	952605	1973848	6488639	4005821	4.20283e+06	7.31284e+06	2.93775e+06	1.01126e+06	662478	1.46071e+06	644410	374680	1.07509e+06	3608738	701409	0	234173	Complement C3 OS=Homo sapiens GN=C3 PE=1 SV=2
C3	CO3_HUMAN	LVAYYTLIGASGQR	93.47302	9433660	2.85834e+06	4551621	5578084	3.88877e+06	4.1482e+06	3.70666e+06	3.53292e+06	2.29312e+06	4.08247e+06	4551897	6.46375e+06	5.28988e+06	1.28573e+06	3.56402e+06	2.05704e+06	3.41137e+06	2.40403e+06	3.0876e+06	2.4988e+06	2.63492e+06	3.21594e+06	3.59909e+06	28420000	2.96288e+06	Complement C3 OS=Homo sapiens GN=C3 PE=1 SV=2
C3	CO3_HUMAN	NEQVEIR	36.835007	258168	164865	317929	165729	207387	374812	134167	199702	277784	317166	407637	135312	155791	958301	1444.46	211031	193551	247699	132518	105257	138108	202269	175719	0	109319	Complement C3 OS=Homo sapiens GN=C3 PE=1 SV=2
C3	CO3_HUMAN	NRWEDPGK	33.988735	75815.5	43294.7	43555.5	53842.8	45040.1	56946.6	30600.8	78686.4	40988.2	70592.5	78828.7	6744.54	53637.9	16255.5	610.752	38504.5	38460.5	75926.2	63172.6	50728.6	70212.7	60338.8	48617.8	0	56788.4	Complement C3 OS=Homo sapiens GN=C3 PE=1 SV=2
C3	CO3_HUMAN	NTLIIYLDK	88.36802	4386503	2425388	2.42553e+06	2.34505e+06	1.62612e+06	2.554e+06	1.94374e+06	2.56496e+06	2.49322e+06	3.67193e+06	3.50394e+06	3.99744e+06	2.99236e+06	2.82037e+06	2.44612e+06	1841606	2061203	2.93325e+06	2.36816e+06	2.00514e+06	2.46576e+06	2503108	2.59829e+06	28376.6	2.22188e+06	Complement C3 OS=Homo sapiens GN=C3 PE=1 SV=2
C3	CO3_HUMAN	NTMILEIC[160.0307]TR	83.28732	63663.5	740472	230051	302935	374470	520878	394140	803659	989995	374086	1.54043e+06	1.90837e+06	1.36889e+06	828661	755348	983657	1.20393e+06	1.01754e+06	996531	1.9215e+06	1.80697e+06	1.25504e+06	1.1485e+06	1.21051e+06	1.85334e+06	Complement C3 OS=Homo sapiens GN=C3 PE=1 SV=2
C3	CO3_HUMAN	QELSEAEQATR	43.69165	118433	98730.2	118144	104437	109435	155540	103918	81280.3	143145	163467	206039	175851	121178	107199	96301.7	115104	144562	137492	142448	128007	134838	116836	179491	122001	165765	Complement C3 OS=Homo sapiens GN=C3 PE=1 SV=2
C3	CO3_HUMAN	QKPDGVFQEDAPVIHQEMIGGLR	94.028015	177455	1592188	676496	900300	1.04971e+06	1.64466e+06	1.11762e+06	2.2864e+06	3.51484e+06	1.11091e+06	5502705	5715082	4475377	2.56258e+06	2721212	3.19259e+06	4.39893e+06	4.35345e+06	4.1352e+06	6167568	5615683	4671332	4515709	236289	7.28124e+06	Complement C3 OS=Homo sapiens GN=C3 PE=1 SV=2
C3	CO3_HUMAN	RIPIEDGSGEVVLSR	72.04668	1.68993e+06	1.39809e+06	1.44135e+06	2.043e+06	1.24548e+06	2.00948e+06	1.15562e+06	2.23259e+06	1.22872e+06	1.93943e+06	3.04346e+06	3.30907e+06	2221620	835900	2207931	1.34884e+06	1.60696e+06	2.73158e+06	2.11045e+06	1.89706e+06	2.30369e+06	2.33545e+06	1585787	3.4904e+06	2.18806e+06	Complement C3 OS=Homo sapiens GN=C3 PE=1 SV=2
C3	CO3_HUMAN	SGIPIVTSPYQIHFTK	97.86029	20150000	12890000	14210000	15020000	13760000	14800000	13570000	16120000	11220000	13840000	19110000	20320000	17680000	13060000	13740000	9789741	12870000	16990000	13720000	12420000	13510000	13620000	15320000	518639	13390000	Complement C3 OS=Homo sapiens GN=C3 PE=1 SV=2
C3	CO3_HUMAN	SGQSEDRQPVPGQQMTLK	56.161552	71045.9	655644	326169	372482	530871	633670	378611	870084	796289	437770	969966	1.12489e+06	1.12771e+06	351388	626698	809153	1.07009e+06	1.02096e+06	919807	1.22564e+06	1508504	906980	1080024	1.51114e+06	1.26275e+06	Complement C3 OS=Homo sapiens GN=C3 PE=1 SV=2
C3	CO3_HUMAN	SGSDEVQVGQQR	34.835045	709075	467982	811948	667850	737885	1.37719e+06	366351	565910	835200	1.10595e+06	1243939	500743	535038	1.83527e+06	3606.66	680688	548727	913541	549878	342717	385252	657853	652942	183280	365721	Complement C3 OS=Homo sapiens GN=C3 PE=1 SV=2
C3	CO3_HUMAN	SLYVSATVILHSGSDMVQAER	110.37832	68929.5	1.50662e+06	220039	212311	456285	685846	618069	1.22866e+06	1.17362e+06	278263	3.48048e+06	2.99755e+06	2.92472e+06	1.43043e+06	1.22189e+06	883368	1.91577e+06	1.03829e+06	2.17659e+06	2.4552e+06	2.81512e+06	1.47815e+06	1.01312e+06	874224	2.55099e+06	Complement C3 OS=Homo sapiens GN=C3 PE=1 SV=2
C3	CO3_HUMAN	SNLDEDIIAEENIVSR	100.77827	9698788	4.65519e+06	6133638	7.99817e+06	3.31066e+06	6520110	2.86553e+06	6681466	3.6723e+06	8749437	9133319	8809640	4.54554e+06	5.55681e+06	6.35002e+06	3.02528e+06	3.35e+06	8432951	4945382	3260844	4725582	7092795	4651466	932551	7.57702e+06	Complement C3 OS=Homo sapiens GN=C3 PE=1 SV=2
C3	CO3_HUMAN	SSLSVPYVIVPLK	107.24445	6418030	4.96438e+06	4.90961e+06	7.54208e+06	3.95066e+06	7725040	5111783	6.35108e+06	5319850	9363975	9574016	9760793	9200884	4169378	7.51787e+06	3757287	5976045	8.22992e+06	6.76374e+06	5.97459e+06	5704411	8604846	5611474	86013.9	7353862	Complement C3 OS=Homo sapiens GN=C3 PE=1 SV=2
C3	CO3_HUMAN	TELRPGETLNVNFLLR	106.96084	13750000	5825807	5694497	8542619	5313110	7573293	7.8898e+06	7.2713e+06	4.79379e+06	10000000	10080000	10780000	10200000	3.90665e+06	7120057	3.47652e+06	5.91986e+06	7.4512e+06	6980781	6.01559e+06	6678553	8031313	5.79903e+06	548935	8030642	Complement C3 OS=Homo sapiens GN=C3 PE=1 SV=2
C3	CO3_HUMAN	TIYTPGSTVLYR	77.18858	5320247	4166706	4.82168e+06	6.01079e+06	4.70666e+06	6.26291e+06	4691427	5199200	5185119	5642288	6416481	8.03762e+06	7.29289e+06	4213260	4.27435e+06	4955614	5608868	6614484	3.77442e+06	5.93182e+06	3.16175e+06	4.68978e+06	6079165	60584.2	3.50809e+06	Complement C3 OS=Homo sapiens GN=C3 PE=1 SV=2
C3	CO3_HUMAN	TVMVNIENPEGIPVK	86.17096	84658.5	1.47992e+06	964407	1127777	1.57368e+06	2.26532e+06	1.77203e+06	1.75299e+06	6.19487e+06	1.36685e+06	3.58588e+06	3029717	5421838	2.35768e+06	1.70334e+06	4436924	4356726	2.44358e+06	2253022	5684320	3.47771e+06	3.15189e+06	5736876	424757	3.75106e+06	Complement C3 OS=Homo sapiens GN=C3 PE=1 SV=2
C3	CO3_HUMAN	VELLHNPAFC[160.0307]SLATTK	88.959305	4.44771e+06	5497151	6043470	5635379	4355583	5548965	5106774	5570252	4832758	7.07577e+06	9794826	9516083	6.73923e+06	6.04292e+06	6.1791e+06	3615760	5452988	6333675	5511676	4559371	5069270	6.57156e+06	6.28043e+06	1.25835e+06	4808195	Complement C3 OS=Homo sapiens GN=C3 PE=1 SV=2
C3	CO3_HUMAN	VFLDC[160.0307]C[160.0307]NYITELR	100.67272	10360000	8102608	6162572	7.71781e+06	5.9985e+06	11160000	9375784	7494435	8901051	13210000	14470000	13720000	15750000	9664114	8915880	6.09866e+06	8492164	9187911	9276749	10010000	8121920	8817443	7.84659e+06	1.66564e+06	12570000	Complement C3 OS=Homo sapiens GN=C3 PE=1 SV=2
C3	CO3_HUMAN	VHQYFNVELIQPGAVK	96.11134	6.16304e+06	7524856	7.84654e+06	8.37573e+06	7266385	7937913	6774523	8952188	7139762	10050000	11640000	13340000	10700000	5832600	7813899	6413146	7062170	11460000	8544713	7950408	8.33877e+06	9624686	9459606	46260000	8.31851e+06	Complement C3 OS=Homo sapiens GN=C3 PE=1 SV=2
C3	CO3_HUMAN	VLLDGVQNPR	61.030197	177048	193808	1.12248e+06	483451	284549	608619	145655	170739	1066226	1086690	1.6195e+06	617252	317466	2.35059e+06	912340	692866	512035	784767	378864	267979	317726	392495	520436	706569	236538	Complement C3 OS=Homo sapiens GN=C3 PE=1 SV=2
C3	CO3_HUMAN	VPVAVQGEDTVQSLTQGDGVAK	89.1896	16700000	10860000	12940000	15770000	11510000	15190000	11470000	14780000	12820000	16120000	17040000	17770000	16530000	13330000	12950000	8669715	13260000	16690000	11640000	11680000	9589958	15220000	14680000	4.43119e+06	10340000	Complement C3 OS=Homo sapiens GN=C3 PE=1 SV=2
C3	CO3_HUMAN	VSHSEDDC[160.0307]LAFK	54.669174	1.28692e+06	1.53653e+06	1.31175e+06	1.27223e+06	1.39449e+06	1754654	1048219	1.68688e+06	1589983	1.76029e+06	2.77262e+06	2637637	1652046	1.86989e+06	1.63826e+06	1098396	1.55926e+06	2.42123e+06	1830435	1528950	1.88205e+06	1.93927e+06	1641913	2401458	1.68037e+06	Complement C3 OS=Homo sapiens GN=C3 PE=1 SV=2
C3	CO3_HUMAN	VTLEER	33.472317	57745	50576.7	83835.5	34610.9	49306.8	116068	30007.8	55091.1	74294.4	92362.1	93361.5	5199.27	47554.3	358616	0	62648.6	77318.6	55750.5	22304.2	26502.2	36618.3	66584.1	46844.5	8837.57	27504.8	Complement C3 OS=Homo sapiens GN=C3 PE=1 SV=2
C3	CO3_HUMAN	VYAYYNLEESC[160.0307]TR	74.73336	1.8682e+06	2153144	1.1005e+06	955281	1921066	1.05841e+06	2168791	1.19224e+06	1.72284e+06	923583	2.1691e+06	3918796	3.72907e+06	1.81798e+06	1.84002e+06	1.31722e+06	2093817	759831	2.19965e+06	2.55536e+06	2.44006e+06	802654	1.25498e+06	3.12808e+06	1.50653e+06	Complement C3 OS=Homo sapiens GN=C3 PE=1 SV=2
C3	CO3_HUMAN	YYTYLIMNK	84.32947	207624	2.20502e+06	937837	1.13139e+06	1.69554e+06	1.75757e+06	1799771	2.53367e+06	2876942	1.1228e+06	3478106	3881619	3703658	1.97493e+06	1.90378e+06	2.32472e+06	3225524	2.3896e+06	2557775	3.68109e+06	3086282	2.30983e+06	3.77595e+06	412210	3383897	Complement C3 OS=Homo sapiens GN=C3 PE=1 SV=2
C4A	CO4A_HUMAN	ALEILQEEDLIDEDDIPVR	116.1913	1.82694e+06	1.06578e+06	969260	629695	674611	663707	1.21987e+06	478529	741321	472488	358503	338467	2593828	640931	947240	830641	1.03665e+06	260084	729146	980423	487514	546478	433240	288846	402365	Complement C4-A OS=Homo sapiens GN=C4A PE=1 SV=1
C4A	Q5JNX2_HUMAN	ASAGLLGAHAAAITAYALTLTK	122.15629	1.81301e+06	3.17223e+06	7192016	9127509	1.97004e+06	6113676	2.78318e+06	7.564e+06	2.72684e+06	6.72518e+06	1.88846e+06	1.00191e+06	4.93169e+06	1366441	2.23773e+06	2.86481e+06	4162020	7.42761e+06	3.34913e+06	4.89615e+06	4.0878e+06	7272698	6.26648e+06	89152.2	7.0957e+06	Complement component 4A (Rodgers blood group) OS=Homo sapiens GN=C4A PE=4 SV=1
C4A	Q5JNX2_HUMAN	C[160.0307]SVFYGAPSK	57.65055	1.60217e+06	992744	891366	969892	638115	795744	788297	678308	467286	793006	341976	326522	742812	595155	839143	595492	581541	842381	709322	597606	640473	745721	648177	3.64664e+06	560551	Complement component 4A (Rodgers blood group) OS=Homo sapiens GN=C4A PE=4 SV=1
C4A	Q5JNX2_HUMAN	DFALLSLQVPLK	120.76833	7134830	4536305	5895289	8446567	2.04521e+06	6501864	3.75812e+06	4739784	3.56919e+06	6.87138e+06	1.36834e+06	624492	4804822	1.34304e+06	2.62192e+06	2.38156e+06	3.47566e+06	5.259e+06	2.55877e+06	3465900	1.69742e+06	5.84968e+06	5633446	0	3.77599e+06	Complement component 4A (Rodgers blood group) OS=Homo sapiens GN=C4A PE=4 SV=1
C4A	CO4A_HUMAN	EELVYELNPLDHR	97.76923	6.29887e+06	4417495	4206023	4844842	2.22769e+06	2.60066e+06	3960651	3.31028e+06	2783812	3.25934e+06	1.6023e+06	1.33099e+06	4.26733e+06	3.76968e+06	3.64575e+06	2.43952e+06	2.99677e+06	4.61768e+06	3.1863e+06	2.92112e+06	2.2425e+06	3917959	3992446	0	2.85434e+06	Complement C4-A OS=Homo sapiens GN=C4A PE=1 SV=1
C4A	Q5JNX2_HUMAN	FEQLELRPVLYNYLDK	113.76438	2.01257e+06	2815775	1.94493e+06	2.21476e+06	1.53855e+06	3.21374e+06	2.28538e+06	2.18291e+06	1.17363e+06	1.97844e+06	789344	656279	3.883e+06	729709	1.52313e+06	1088753	2320601	1.50677e+06	1.83724e+06	2.04291e+06	1.8843e+06	1.71233e+06	2.30691e+06	269828	2.47862e+06	Complement component 4A (Rodgers blood group) OS=Homo sapiens GN=C4A PE=4 SV=1
C4A	CO4A_HUMAN, CO4B_HUMAN	GLQDEDGYR	38.59619	2.07603e+06	1.22164e+06	1.27765e+06	1.52779e+06	906900	1.00281e+06	1061387	1.04978e+06	769965	1001160	436203	468645	1.16378e+06	716217	783947	680168	852836	1.02713e+06	887819	839154	780116	900432	1.04128e+06	857656	708794	Complement C4-A OS=Homo sapiens GN=C4A PE=1 SV=1, Complement C4-B OS=Homo sapiens GN=C4B PE=1 SV=1
C4A	CO4A_HUMAN, Q5JNX2_HUMAN	HLVPGAPFLLQALVR	122.970985	8.37816e+06	12850000	11450000	15950000	10660000	14630000	11140000	10630000	10920000	11300000	6111411	4574718	17940000	4.22423e+06	8384236	7971518	12260000	11150000	9683877	12960000	8682680	10450000	14010000	4875158	11100000	Complement C4-A OS=Homo sapiens GN=C4A PE=1 SV=1, Complement component 4A (Rodgers blood group) OS=Homo sapiens GN=C4A PE=4 SV=1
C4A	CO4A_HUMAN	LNMGITDLQGLR	96.33617	179242	2.3424e+06	1.12895e+06	1.34765e+06	1.19535e+06	2230746	1.6238e+06	2.6573e+06	2729207	1.02481e+06	887481	847858	3.66991e+06	2.08499e+06	1.66758e+06	1.75315e+06	2552877	2.53126e+06	2.13968e+06	3.00479e+06	2.47282e+06	2.60394e+06	3.0393e+06	145903	2.45535e+06	Complement C4-A OS=Homo sapiens GN=C4A PE=1 SV=1
C4A	Q5JNX2_HUMAN	QGSFQGGFR	51.737682	1.16155e+06	665070	497368	588686	382016	465359	452220	506370	398363	495949	204771	201985	582505	372259	492583	301735	445067	569052	494940	394616	427026	547927	465869	355746	404785	Complement component 4A (Rodgers blood group) OS=Homo sapiens GN=C4A PE=4 SV=1
C4A	CO4A_HUMAN	RFEQLELRPVLYNYLDK	106.74622	9168773	3.96359e+06	4425568	5.71679e+06	2649276	4397710	3.88068e+06	3.72763e+06	1551778	4.13956e+06	967929	913866	4379239	1.24328e+06	2.65969e+06	1.14426e+06	2.03148e+06	2.44756e+06	2422341	1995176	1.85315e+06	2.64618e+06	2.29104e+06	564348	3.11855e+06	Complement C4-A OS=Homo sapiens GN=C4A PE=1 SV=1
C4A	Q5JNX2_HUMAN	TTNIQGINLLFSSR	107.96748	8544147	3.96025e+06	4.09846e+06	4643628	2.10233e+06	4.13152e+06	3378514	3131786	1.71202e+06	5.37616e+06	953477	911907	5.3063e+06	1.23705e+06	3.16655e+06	1.38475e+06	2.05092e+06	3.23144e+06	2.53917e+06	2.27296e+06	1962132	3442260	2722235	650274	2.84396e+06	Complement component 4A (Rodgers blood group) OS=Homo sapiens GN=C4A PE=4 SV=1
C4A	Q5JNX2_HUMAN	VDVQAGAC[160.0307]EGK	33.720924	520053	271449	367786	294197	228669	331636	198661	168225	184648	252134	111425	3350.33	273070	267476	3179.62	125234	225891	180710	123736	124025	91660.1	197605	173251	217009	110870	Complement component 4A (Rodgers blood group) OS=Homo sapiens GN=C4A PE=4 SV=1
C4A	CO4A_HUMAN	VEYGFQVK	64.309525	3.04003e+06	1.70144e+06	1.73638e+06	1.9968e+06	1.08148e+06	1.20647e+06	1459623	1.20135e+06	1000868	1.24376e+06	527539	551017	1.68026e+06	803845	1.16995e+06	909466	1.14005e+06	1.31237e+06	1.11464e+06	1.01e+06	1.00167e+06	1.19092e+06	1.25526e+06	31301.2	858164	Complement C4-A OS=Homo sapiens GN=C4A PE=1 SV=1
C4A	CO4A_HUMAN, Q5JNX2_HUMAN	VTASDPLDTLGSEGALSPGGVASLLR	122.52886	14870000	12020000	13870000	15140000	7635581	11560000	9968696	11930000	9549737	10350000	6.4124e+06	4896981	15300000	5312161	9344382	8145536	10770000	9217879	9827146	11800000	10110000	9867266	11110000	438292	10140000	Complement C4-A OS=Homo sapiens GN=C4A PE=1 SV=1, Complement component 4A (Rodgers blood group) OS=Homo sapiens GN=C4A PE=4 SV=1
C4B	CO4B_HUMAN	AAC[160.0307]AQLNDFLQEYGTQGC[160.0307]QV	111.023125	2203538	1831195	393510	331971	692656	274314	837294	331409	270287	243724	230969	224607	953235	691551	727619	460783	442087	128123	546275	409801	678194	225971	173920	539584	317557	Complement C4-B OS=Homo sapiens GN=C4B PE=1 SV=1
C4B	CO4B_HUMAN	ADGSYAAWLSR	82.1901	1.10433e+06	1.0241e+06	577740	587909	464192	447964	662902	650029	500355	452551	276280	337282	1161565	576608	670239	456496	752870	512984	621679	856508	739894	501528	522409	4.60916e+06	711892	Complement C4-B OS=Homo sapiens GN=C4B PE=1 SV=1
C4B	CO4B_HUMAN	EMSGSPASGIPVK	57.54861	17474.3	139477	118554	81282.9	101742	188436	75713.9	103364	186200	103855	100653	35699	126364	721960	171329	185951	133379	157767	95546.9	91820.2	100169	121693	123259	1.59558e+06	80688.7	Complement C4-B OS=Homo sapiens GN=C4B PE=1 SV=1
C4B	CO4B_HUMAN	FAC[160.0307]YYPR	60.10431	1.10152e+06	896875	556802	869865	456466	527311	586368	654306	475133	531334	231176	311616	951208	371134	674071	417148	644177	753024	710700	696674	607195	600751	538494	109923	526380	Complement C4-B OS=Homo sapiens GN=C4B PE=1 SV=1
C4B	CO4B_HUMAN	ITPGKPYILTVPGHLDEMQLDIQAR	109.07298	207071	3.83064e+06	511611	630665	1.03515e+06	1.67189e+06	1.09716e+06	2.96067e+06	1.31985e+06	767874	821376	790503	3.80899e+06	768522	1.4854e+06	1.02992e+06	1.78688e+06	2.10029e+06	2213175	2.46974e+06	3286127	2.93114e+06	1.36304e+06	108478	2.64763e+06	Complement C4-B OS=Homo sapiens GN=C4B PE=1 SV=1
C4B	CO4B_HUMAN	LGQYASPTAK	40.661243	40197	53784.1	86906.4	35404.1	40309.3	76973.5	35985.2	41939	67297.8	66086.5	19294.9	6874.76	38278.7	392600	0	64972.9	53402.6	51939	22541.4	29661.8	25462.5	37664.8	37398.3	0	17410.5	Complement C4-B OS=Homo sapiens GN=C4B PE=1 SV=1
C4B	CO4B_HUMAN	LLATLC[160.0307]SAEVC[160.0307]QC[160.0307]AEGK	79.11161	7.42444e+06	4.88858e+06	3.5033e+06	4.26061e+06	2.58742e+06	2.60224e+06	4.08306e+06	4.69255e+06	1700249	2494221	791281	1.33727e+06	3.99553e+06	2.38842e+06	3710903	2.05453e+06	3.07657e+06	3.94865e+06	3555597	2320292	2286191	2.83876e+06	3.34061e+06	1.21276e+06	2.08863e+06	Complement C4-B OS=Homo sapiens GN=C4B PE=1 SV=1
C4B	CO4B_HUMAN	LQETSNWLLSQQQADGSFQDLSPVIHR	110.82705	1.13128e+06	1.35715e+06	406655	256502	726455	252036	1.42765e+06	227368	210109	55730.4	20593.6	775.668	2271899	706670	817822	379867	701335	72888	875465	595427	582643	138846	123009	827770	230995	Complement C4-B OS=Homo sapiens GN=C4B PE=1 SV=1
C4B	CO4B_HUMAN	STQDTVIALDALSAYWIASHTTEER	126.40778	19920000	13060000	2.09713e+06	1.77478e+06	7655792	223899	8.38764e+06	1.91014e+06	2.35074e+06	114337	1.82611e+06	3.31003e+06	13230000	4.75366e+06	5.05439e+06	2.72306e+06	4.0002e+06	226665	6.10546e+06	4.89372e+06	4.70781e+06	1.24118e+06	847998	121997	1.52071e+06	Complement C4-B OS=Homo sapiens GN=C4B PE=1 SV=1
C4B	CO4B_HUMAN	VDFTLSSER	65.53205	3.76493e+06	2.07593e+06	1.80889e+06	2414861	1.33286e+06	1.66247e+06	1.48911e+06	1.50444e+06	1.01059e+06	1.53068e+06	737156	709067	1796818	1.15582e+06	1.50014e+06	843718	1.14554e+06	1.23827e+06	1246149	1.09623e+06	840141	1365549	1.2502e+06	10300000	984748	Complement C4-B OS=Homo sapiens GN=C4B PE=1 SV=1
C4B	CO4B_HUMAN	VGDTLNLNLR	76.44533	2.35624e+06	1.52017e+06	1.03729e+06	1.30754e+06	901864	1.49292e+06	1.09277e+06	1.11829e+06	981986	968701	487265	426309	1.47345e+06	1.12186e+06	1.17269e+06	718748	839247	1.059e+06	1.01042e+06	870498	1.05112e+06	1.09112e+06	1.04713e+06	613081	814699	Complement C4-B OS=Homo sapiens GN=C4B PE=1 SV=1
C4B	CO4B_HUMAN	VLSLAQEQVGGSPEK	64.19807	860688	1.24995e+06	1690867	1.04212e+06	806084	1.17341e+06	655120	715409	880665	1.09435e+06	582827	256065	523121	2.58448e+06	1.3276e+06	1.16372e+06	674819	1.05348e+06	672287	409731	530198	810589	780172	40452.8	461655	Complement C4-B OS=Homo sapiens GN=C4B PE=1 SV=1
C4B	CO4B_HUMAN	YVLPNFEVK	90.31539	1.51882e+06	1.60072e+06	1.18846e+06	1.90332e+06	868982	1.26536e+06	1.06858e+06	1.13659e+06	1.00896e+06	1284364	391726	396898	1.65108e+06	672170	1.04883e+06	789304	1.32644e+06	1655918	1.0187e+06	1.36111e+06	927896	1.16334e+06	1.37435e+06	0	1.13018e+06	Complement C4-B OS=Homo sapiens GN=C4B PE=1 SV=1
C4B-1	A2BHY4_HUMAN	GHLFLQTDQPIYNPGQR	82.84864	4.41159e+06	4.22756e+06	3763391	4.60448e+06	2.88119e+06	3.27742e+06	4.30137e+06	3106373	3.05106e+06	2805577	1.28837e+06	1.34964e+06	4913476	2.7239e+06	2.30498e+06	1.95223e+06	3.17078e+06	2397128	2.62206e+06	3.12338e+06	1.9882e+06	2.86306e+06	3.92469e+06	667386	1.92173e+06	Complement component C4B (Childo blood group) OS=Homo sapiens GN=C4B-1 PE=4 SV=1
C4B-1	A2BHY4_HUMAN	GLEEELQFSLGSK	99.61602	4.38536e+06	3.22028e+06	2.07246e+06	2605970	1.09667e+06	1.04298e+06	2.47755e+06	2.57353e+06	1.32537e+06	1.6101e+06	858690	860908	2.46725e+06	2.05256e+06	2270829	981063	1659187	2.32951e+06	2.10975e+06	2.05344e+06	1.9435e+06	2656391	2.25511e+06	214268	1.92209e+06	Complement component C4B (Childo blood group) OS=Homo sapiens GN=C4B-1 PE=4 SV=1
C4B-1	A2BHY4_HUMAN	GSFEFPVGDAVSK	85.480446	5312961	4497967	3.71961e+06	4785576	2.68719e+06	3.60141e+06	3.42317e+06	3.16495e+06	3.32644e+06	3.28689e+06	1.07779e+06	1141213	3751816	3.10033e+06	2.78958e+06	2333891	2.99076e+06	3.49426e+06	2.13054e+06	2.44875e+06	2.29081e+06	2.8887e+06	3.46595e+06	8417084	2405820	Complement component C4B (Childo blood group) OS=Homo sapiens GN=C4B-1 PE=4 SV=1
C4B-1	A2BHY4_HUMAN	GSSTWLTAFVLK	120.99804	267245	154346	502714	341054	269617	305716	355069	207645	277120	425659	14691.1	6185.88	331640	89695.9	148845	207816	276256	101714	112672	277693	103725	136842	252285	47490.8	210004	Complement component C4B (Childo blood group) OS=Homo sapiens GN=C4B-1 PE=4 SV=1
C4B-1	A2BHY4_HUMAN	VGLSGMAIADVTLLSGFHALR	126.50245	2.77698e+06	8876020	2.32465e+06	2195210	4004748	1.9776e+06	5.81865e+06	3.96316e+06	5.29845e+06	928880	2.79684e+06	4089288	13370000	3.76862e+06	4938950	3.93606e+06	6530482	1.54095e+06	5.84781e+06	8800635	7.23563e+06	2.81368e+06	3.42757e+06	58621.9	5282307	Complement component C4B (Childo blood group) OS=Homo sapiens GN=C4B-1 PE=4 SV=1
C4B-1	A2BHY4_HUMAN	YIYGKPVQGVAYVR	70.44967	2.61752e+06	831141	1.29842e+06	2.01933e+06	1.10769e+06	486239	1.37795e+06	789941	149632	350200	272158	207241	1.39518e+06	686276	454254	191602	189257	163117	94756.3	151359	184283	605023	245750	0	50136.9	Complement component C4B (Childo blood group) OS=Homo sapiens GN=C4B-1 PE=4 SV=1
C4B-1	A2BHY4_HUMAN	YVSHFETEGPHVLLYFDSVPTSR	105.012856	6.62861e+06	5.55785e+06	1.87403e+06	959468	2.08006e+06	818834	3.7652e+06	2.08554e+06	1.60385e+06	507718	967108	1271764	6685282	1.48515e+06	3.37489e+06	1.12741e+06	2249046	574175	2.64286e+06	1.69266e+06	2.50512e+06	903703	866153	100174	1.48037e+06	Complement component C4B (Childo blood group) OS=Homo sapiens GN=C4B-1 PE=4 SV=1
C7	CO7_HUMAN	LSGNVLSYTFQVK	99.294266	768866	696173	1308596	1.60269e+06	263729	324370	1.07372e+06	1.75245e+06	487384	1.24104e+06	1.85104e+06	2.04415e+06	1.00746e+06	745296	1.20317e+06	623693	649627	1.43368e+06	1150684	673454	1.00774e+06	1525204	871906	168237	1.28543e+06	Complement component C7 OS=Homo sapiens GN=C7 PE=1 SV=2
C7	CO7_HUMAN	SLVC[160.0307]NGDSDC[160.0307]DEDSADEDRC[160.0307]EDSER	47.62066	118109	101905	178471	230172	63043.4	61827.5	215440	173951	100975	196717	194033	348634	240693	72791.5	132269	125687	167220	185919	193491	215081	183129	199807	148494	0	242421	Complement component C7 OS=Homo sapiens GN=C7 PE=1 SV=2
C7	CO7_HUMAN	VLFYVDSEK	74.48893	550930	386347	594189	651842	205045	220724	589323	628733	380926	541372	709180	778261	495199	351773	525572	438415	458320	651065	557946	492423	573929	554998	521443	108892	618014	Complement component C7 OS=Homo sapiens GN=C7 PE=1 SV=2
C9	CO9_HUMAN	TEHYEEQIEAFK	69.814766	276606	247580	580924	623141	106724	110923	270110	169890	214220	313640	385327	431777	349936	167850	196743	179537	225139	205357	211140	253854	226512	273532	248057	49498.7	245505	Complement component C9 OS=Homo sapiens GN=C9 PE=1 SV=2
CACNA2D1	CA2D1_HUMAN	INTQEYLDVLGRPMVLAGDK	113.43707	28930.8	109490	45248.9	70515.3	98469.1	171697	51381.8	161027	91443.1	134289	89250.6	90437.6	135811	57797.6	108452	128819	163242	170231	125626	165089	195554	232583	114466	72955.7	408335	Voltage-dependent calcium channel subunit alpha-2/delta-1 OS=Homo sapiens GN=CACNA2D1 PE=1 SV=3
CALM1	CALM_HUMAN	DTDSEEEIR	31.156446	42007.3	29647.1	31327.6	28923.2	32363.8	40353.9	24478.9	24214.3	29828.8	47921	38198.5	11242.9	27784.7	41561.5	914.961	22915.1	29982.3	35490.8	34325.9	24314.8	26166.2	36690.8	26589.2	6.31334e+06	29203.2	Calmodulin OS=Homo sapiens GN=CALM1 PE=1 SV=2
CAMK4	KCC4_HUMAN	GADINAEEAPKMVPK	75.630646	174987	165774	196006	192067	235568	248229	169968	123477	117299	208059	90773.3	131002	176269	70899.4	147359	181981	164249	119527	160468	184107	153517	165005	145910	0	161613	Calcium/calmodulin-dependent protein kinase type IV OS=Homo sapiens GN=CAMK4 PE=1 SV=1
CCDC126	CC126_HUMAN	TIAVLLDDILQR	126.262276	208306	137285	267084	166005	374963	413262	192320	146494	187370	323232	81035.9	56159.7	186831	45247.6	68575.8	117957	107110	88305.1	84805.6	139789	147239	171879	220522	5147.34	239771	Coiled-coil domain-containing protein 126 OS=Homo sapiens GN=CCDC126 PE=2 SV=2
CD14	CD14_HUMAN	FPAIQNLALR	95.21281	170856	149565	204953	232371	233194	302700	166568	193089	210503	324537	261834	228509	140658	207579	270287	210928	180608	291299	212119	171025	133637	263765	174454	126448	205027	Monocyte differentiation antigen CD14 OS=Homo sapiens GN=CD14 PE=1 SV=2
CD14	CD14_HUMAN	ITGTMPPLPLEATGLALSSLR	126.38219	74888.3	178280	42012.8	27700.1	158053	93144	150916	50449.1	255564	23408.3	99972.9	218426	444861	123029	113018	165644	233116	38193.4	133865	267269	230857	60808.2	65663.9	108036	150351	Monocyte differentiation antigen CD14 OS=Homo sapiens GN=CD14 PE=1 SV=2
CD14	CD14_HUMAN	LTVGAAQVPAQLLVGALR	121.28717	3.07358e+06	1.87617e+06	5.80589e+06	6165605	3.90977e+06	5244608	3.17125e+06	3333295	4.11469e+06	5941988	4.18463e+06	2.84677e+06	1.85345e+06	2.18439e+06	2.62563e+06	2.01615e+06	2.84714e+06	3.91247e+06	2.16575e+06	2.42656e+06	1.52131e+06	4690459	4620680	124270	3.35009e+06	Monocyte differentiation antigen CD14 OS=Homo sapiens GN=CD14 PE=1 SV=2
CD14	CD14_HUMAN	VLSIAQAHSPAFSC[160.0307]EQVR	76.110985	1.03112e+06	1.87621e+06	1.19464e+06	1.07711e+06	1.6393e+06	1442454	1753456	1.72313e+06	1.62551e+06	1.35042e+06	1.58494e+06	2.05573e+06	1318986	1.41508e+06	1.70759e+06	1.56602e+06	1.44421e+06	1.97562e+06	1.9236e+06	1.61126e+06	1822042	1.87839e+06	1.62957e+06	1.7838e+06	1.7792e+06	Monocyte differentiation antigen CD14 OS=Homo sapiens GN=CD14 PE=1 SV=2
CD59	CD59_HUMAN	FEHC[160.0307]NFNDVTTR	56.847164	2.29962e+06	1.86463e+06	1.429e+06	1.84152e+06	2.20799e+06	1983645	1.18711e+06	1.57586e+06	1.10128e+06	1.60533e+06	1065064	1.50075e+06	1.51529e+06	838510	1.39263e+06	1.55854e+06	1.27024e+06	2.12744e+06	1.76898e+06	1466997	1.70711e+06	1.73708e+06	1.24547e+06	0	1.80063e+06	CD59 glycoprotein OS=Homo sapiens GN=CD59 PE=1 SV=1
CD59	CD59_HUMAN	LRENELTYYC[160.0307]C[160.0307]K	62.451893	3.65141e+06	2082756	2128802	2.63057e+06	2994299	2380875	1.65515e+06	2.12927e+06	1.23505e+06	2.29222e+06	1.45709e+06	1.95113e+06	2.03248e+06	906955	1.8871e+06	2.17537e+06	1.8026e+06	2448365	2.34876e+06	1875041	2.39712e+06	1.9451e+06	1.70047e+06	2.0175e+06	2604259	CD59 glycoprotein OS=Homo sapiens GN=CD59 PE=1 SV=1
CD99L2	C99L2_HUMAN	RKPIAGGGGFSDK	34.020805	76553.8	61120.4	140402	54227.2	82955.6	137148	31776.5	28507	75919.3	180667	84313.2	649.408	24075.3	173275	1809.09	67066.5	34729	49420.4	23214.7	14828.5	18981.1	47774.3	36850.9	470538	17437.1	CD99 antigen-like protein 2 OS=Homo sapiens GN=CD99L2 PE=2 SV=1
CELA3B	CEL3B_HUMAN	TM[147.0354]VC[160.0307]AGGDIR	41.050205	966224	352915	561744	557560	416243	422028	379900	315435	340237	487617	298096	361221	239271	345059	2818.36	359169	294118	387473	352830	257106	263340	306262	341169	290860	205664	Chymotrypsin-like elastase family member 3B OS=Homo sapiens GN=CELA3B PE=1 SV=3
CFB	CFAB_HUMAN	ALFVSEEEK	59.19992	315535	280336	554602	404406	214046	266454	219605	250665	261314	373495	1.33796e+06	834507	278942	502181	393488	243640	263609	468638	303001	206602	225067	301718	291517	1.3286e+06	218739	Complement factor B OS=Homo sapiens GN=CFB PE=1 SV=2
CFB	CFAB_HUMAN	DAQYAPGYDK	40.457413	506617	311455	576387	565281	234727	232506	319284	302837	295795	344983	920944	926444	480061	259780	6918.76	215034	347033	407248	355734	331236	297606	350619	368761	113543	299821	Complement factor B OS=Homo sapiens GN=CFB PE=1 SV=2
CFB	CFAB_HUMAN	FLC[160.0307]TGGVSPYADPNTC[160.0307]R	73.11323	1.55729e+06	1.17034e+06	1.88928e+06	1.91554e+06	627294	658683	1.18797e+06	1.03663e+06	687840	870014	3.48778e+06	4.54175e+06	2.18467e+06	651742	1.25617e+06	731168	1.24148e+06	1.1338e+06	1.16495e+06	1.4066e+06	1.32728e+06	890896	1.36139e+06	94028.6	1.13256e+06	Complement factor B OS=Homo sapiens GN=CFB PE=1 SV=2
CFB	CFAB_HUMAN	LEDSVTYHC[160.0307]SR	42.83845	1.84469e+06	1.18603e+06	2.03932e+06	2.0271e+06	765682	744200	1.18422e+06	1.169e+06	915735	1.21986e+06	2.70558e+06	3.3165e+06	1.70898e+06	775430	1.04911e+06	776620	1.13055e+06	1.40507e+06	1.26519e+06	1.03021e+06	1.10149e+06	1.1945e+06	1.17843e+06	33640000	976216	Complement factor B OS=Homo sapiens GN=CFB PE=1 SV=2
CFB	CFAB_HUMAN	QLNEINYEDHK	49.708298	416568	314434	508715	554408	242783	294772	301898	341636	317511	406950	1.30818e+06	1.24555e+06	532539	393797	454706	334159	442984	505219	429029	429392	383669	468679	402822	191237	398614	Complement factor B OS=Homo sapiens GN=CFB PE=1 SV=2
CFB	CFAB_HUMAN	STGSWSTLK	56.06426	369787	239093	485010	446833	186913	214897	238341	240911	214029	328530	948270	770112	304720	270242	282433	197073	241180	299791	249903	190393	251868	252680	234426	178217	206281	Complement factor B OS=Homo sapiens GN=CFB PE=1 SV=2
CFB	CFAB_HUMAN	VSEADSSNADWVTK	56.78272	964267	780579	1.37497e+06	1.43469e+06	462699	543611	872815	744642	612711	813436	2.31656e+06	2.67505e+06	1495769	771885	727016	486692	816280	887006	827932	937108	882625	797151	790396	3.39204e+06	821070	Complement factor B OS=Homo sapiens GN=CFB PE=1 SV=2
CFB	CFAB_HUMAN	YGLVTYATYPK	77.096954	832527	417539	1.25505e+06	1.21633e+06	548036	610022	851534	421185	402620	766693	1.36497e+06	1.6222e+06	1.36479e+06	332870	426194	628353	705372	429472	340308	461718	278190	413931	734694	2.07602e+06	405126	Complement factor B OS=Homo sapiens GN=CFB PE=1 SV=2
CFB	CFAB_HUMAN	YGQTIRPIC[160.0307]LPC[160.0307]TEGTTR	76.97954	251523	562077	501595	490903	198162	287147	312725	697481	389643	493874	3.1139e+06	3318412	781274	505199	630453	501512	465656	754542	719866	653985	1.033e+06	873316	466946	377135	1.55343e+06	Complement factor B OS=Homo sapiens GN=CFB PE=1 SV=2
CFH	CFAH_HUMAN	EFDHNSNIR	33.44112	56566.8	40713.6	44844.7	49554.9	27177.6	35115.8	50710.9	64143.2	46078.9	53587.4	80751.3	15808.7	53104.5	49359.7	453.869	46237.5	45821.9	78566.2	67239.5	53046.8	47524.7	69380.4	54130.1	38914.6	59513.3	Complement factor H OS=Homo sapiens GN=CFH PE=1 SV=4
CFH	CFAH_HUMAN	EIMENYNIALR	82.82483	140691	470392	376878	565181	199798	257469	383280	442625	540546	317282	895804	832657	642843	602865	402000	620483	650572	652787	508620	899493	806659	795503	742780	3166074	878460	Complement factor H OS=Homo sapiens GN=CFH PE=1 SV=4
CFH	CFAH_HUMAN	FVC[160.0307]NSGYK	38.54204	283219	186190	255618	198224	147217	140516	176167	183348	160021	196613	266181	180247	92425.4	261691	4629.33	196597	169066	264554	197882	117663	150610	165720	191224	61293.9	107210	Complement factor H OS=Homo sapiens GN=CFH PE=1 SV=4
CFH	CFAH_HUMAN	GDAVC[160.0307]TESGWRPLPSC[160.0307]EEK	68.93372	1.5859e+06	1.73721e+06	1.34302e+06	1.76465e+06	935214	956127	2.11488e+06	1.7092e+06	856998	1.35436e+06	1.96573e+06	2.35197e+06	1824721	910725	1.60148e+06	1.5265e+06	1673782	1824618	1.91733e+06	1.81585e+06	1.88707e+06	2.17683e+06	1.7048e+06	169810	2.18622e+06	Complement factor H OS=Homo sapiens GN=CFH PE=1 SV=4
CFH	CFAH_HUMAN	HGGLYHENM[147.0354]R	35.47169	9242.66	8959.98	10666.6	9932.39	10456.6	7120.52	4908.86	4399.03	7347.33	9355.45	1438.67	2046.5	5203.07	7064.47	0	8161.26	7331.49	7498.67	7098.7	5566.59	4489.4	6258.24	6638.47	0	4268.68	Complement factor H OS=Homo sapiens GN=CFH PE=1 SV=4
CFH	CFAH_HUMAN	HGGLYHENMR	35.087147	4357.88	179384	66280.2	84735.4	75707.4	91864.3	122300	213715	248309	83278.9	255877	214762	276441	126465	0	252892	232136	260636	277760	329064	313469	274955	240380	174745	221859	Complement factor H OS=Homo sapiens GN=CFH PE=1 SV=4
CFH	CFAH_HUMAN	IVSSAMEPDREYHFGQAVR	70.51067	16791.9	652215	220716	285203	312934	291914	575734	661200	783846	236867	1.01855e+06	1.27607e+06	1.06694e+06	527603	553987	934109	1.22946e+06	829051	935662	1.80636e+06	1.54588e+06	959452	1.17393e+06	2189567	1.31643e+06	Complement factor H OS=Homo sapiens GN=CFH PE=1 SV=4
CFH	CFAH_HUMAN	LSYTC[160.0307]EGGFR	62.739	114646	94373.8	151189	168048	90113.8	56690.9	147441	94269.8	61511.8	112326	132868	174094	113126	67882.8	115393	101922	90945	147629	129618	85861.5	97045.1	129071	72063.1	0	86664.8	Complement factor H OS=Homo sapiens GN=CFH PE=1 SV=4
CFH	CFAH_HUMAN	RPC[160.0307]GHPGDTPFGTFTLTGGNVFEYGVK	112.84762	247448	294315	132426	62002.1	147708	48956.9	306911	91654.5	118897	25657.8	319031	518342	396697	395348	241655	250268	243555	38348.3	287256	259795	171712	86162.5	59244.9	71072.1	115387	Complement factor H OS=Homo sapiens GN=CFH PE=1 SV=4
CFH	CFAH_HUMAN	WQSIPLC[160.0307]VEK	84.14714	937945	766510	880255	982158	460638	535017	962570	1.0905e+06	727809	897060	1.28878e+06	1.49622e+06	796176	813850	850359	969841	877880	1.22757e+06	979922	739402	953389	982567	1.30316e+06	256665	1089171	Complement factor H OS=Homo sapiens GN=CFH PE=1 SV=4
CFI	Q6LAM1_HUMAN	KVTYTSQEDLVEK	53.795868	46005.6	29472.5	64616.3	79450.3	26381.2	38049	42720.4	36157.2	43612.6	79770.2	102610	65892.4	40640.1	55548.6	62097.7	42847.1	37141.7	51648.6	42333	30525.5	30393.2	56678.7	40555.5	0	30154.1	Heavy chain of factor I (Fragment) OS=Homo sapiens PE=2 SV=1
CHGA	CMGA_HUMAN	AEGNNQAPGEEEEEEEEATNTHPPASLPSQK	66.64327	2.79802e+06	2608702	2972046	3.23773e+06	4.56187e+06	4024292	1631178	1.17793e+06	2856329	3.87794e+06	894287	885037	2.5856e+06	1296688	2.00952e+06	2.36943e+06	2271221	3334667	2692668	2.09804e+06	2607214	2.84659e+06	2.42951e+06	63406.3	2.71553e+06	Chromogranin-A OS=Homo sapiens GN=CHGA PE=1 SV=7
CHGA	CMGA_HUMAN	GEQEHSQQKEEEEEMAVVPQGLFR	91.73196	16480.9	1.27481e+06	365327	460828	879709	1.004e+06	583034	626220	2.59207e+06	564071	667430	513001	1.43636e+06	167845	872901	1.27235e+06	1.22056e+06	1.45041e+06	1.23841e+06	1.83656e+06	1.3304e+06	1.75606e+06	1.47859e+06	536346	2.43014e+06	Chromogranin-A OS=Homo sapiens GN=CHGA PE=1 SV=7
CHGA	CMGA_HUMAN	HSGFEDELSEVLENQSSQAELK	107.907005	2.24756e+06	2.27067e+06	2483777	2.10417e+06	1884850	1.62944e+06	1.0472e+06	1.20215e+06	2216167	4976040	1.07608e+06	751813	1.25064e+06	1.14983e+06	1405074	2.05188e+06	1.15249e+06	2.50925e+06	1.64507e+06	1.03516e+06	1.00405e+06	1.94884e+06	1.78506e+06	593842	3.33944e+06	Chromogranin-A OS=Homo sapiens GN=CHGA PE=1 SV=7
CHGA	CMGA_HUMAN	RLEGQEEEEDNRDSSMK	34.977962	0	47010.3	12401.4	18933.9	51407.8	16763.1	24994.9	27713.2	108958	30491.2	31314.8	25733.2	58465.2	34800.6	0	47215.2	53886.1	46468.2	50499.9	72402.6	60493.5	58615.4	55318	0	66803.6	Chromogranin-A OS=Homo sapiens GN=CHGA PE=1 SV=7
CHGA	CMGA_HUMAN	RPEDQELESLSAIEAELEK	116.821335	3.89691e+06	2.65149e+06	4.97655e+06	7.16252e+06	6.36381e+06	6212026	2749985	2.88393e+06	6000470	12070000	2.60395e+06	1.83787e+06	2.46157e+06	3.26328e+06	2.60564e+06	3.06269e+06	3.639e+06	6017516	3.25831e+06	3.71629e+06	2.179e+06	5.77332e+06	4554560	17110000	4.20806e+06	Chromogranin-A OS=Homo sapiens GN=CHGA PE=1 SV=7
CHGA	CMGA_HUMAN	SEALAVDGAGKPGAEEAQDPEGK	54.736652	15360000	9909318	13940000	12960000	15750000	11810000	8102832	6.66757e+06	12120000	16700000	4941154	5085981	7.66317e+06	9906186	7926720	8827590	8729553	11070000	9145631	8375850	7.10476e+06	9215782	9609940	420255	8.11297e+06	Chromogranin-A OS=Homo sapiens GN=CHGA PE=1 SV=7
CHGA	CMGA_HUMAN	SGEATDGARPQALPEPMQESK	60.415257	130478	3840664	2.02342e+06	1.86684e+06	4294483	3.18329e+06	1.56891e+06	2.95195e+06	5584845	2155654	2361439	1.86298e+06	3.58819e+06	3926692	3.24807e+06	5.64281e+06	4.5283e+06	4554015	4.02345e+06	4103979	4.8441e+06	4565800	4660810	342789	5545625	Chromogranin-A OS=Homo sapiens GN=CHGA PE=1 SV=7
CHGA	CMGA_HUMAN	SGELEQEEER	35.50151	3553972	2.1044e+06	2.60675e+06	2.90377e+06	3.33772e+06	3.05468e+06	1.53893e+06	1.67633e+06	2635998	3.76945e+06	996657	908959	1.46215e+06	2.27142e+06	46476.6	2.13408e+06	1.75602e+06	2754401	1.95897e+06	1.57301e+06	1.57372e+06	2.16833e+06	2.00502e+06	2.17928e+06	1.50666e+06	Chromogranin-A OS=Homo sapiens GN=CHGA PE=1 SV=7
CHGA	CMGA_HUMAN	VAHQLQALR	46.398834	52713.7	62851.8	103631	62480	153092	154981	36144	49336.2	153365	169064	56965.5	20263.7	28071.3	236008	76333.2	92034.3	54681.5	80484	49373.4	34628.7	35215.4	67470.4	52921.1	19294.7	36383.2	Chromogranin-A OS=Homo sapiens GN=CHGA PE=1 SV=7
CHGA	CMGA_HUMAN	YPGPQAEGDSEGLSQGLVDR	75.79132	1341155	4.13744e+06	7982774	5.69893e+06	8888830	6714911	4.05353e+06	2061308	6884980	7.74271e+06	1.73814e+06	2077080	5405524	4.86091e+06	3.42435e+06	6662841	5380234	3.91878e+06	4000847	5663046	3862360	3.58197e+06	6208287	279547	4973065	Chromogranin-A OS=Homo sapiens GN=CHGA PE=1 SV=7
CHGB	SCG1_HUMAN	ADQTVLTEDEK	44.302547	18501.6	41853.1	128659	34596.6	94019.5	172449	72168.9	50550.7	131598	107120	56630.7	18968.7	39360.4	747918	39623.2	101299	68095.7	42225.3	28852.9	38537.8	36875.3	34720.1	75321.7	51767.3	36072.8	Secretogranin-1 OS=Homo sapiens GN=CHGB PE=1 SV=2
CHGB	SCG1_HUMAN	C[160.0307]IIEVLSNALSK	116.77646	537789	253781	511240	752372	276682	369233	590027	639025	587072	1.95352e+06	743483	483971	196494	196472	265835	316525	297259	698257	235422	259417	199845	1.07641e+06	449030	240319	476110	Secretogranin-1 OS=Homo sapiens GN=CHGB PE=1 SV=2
CHGB	SCG1_HUMAN	DRADQTVLTEDEK	44.771374	182421	385131	934722	310098	933354	1.14451e+06	472644	393692	1.30473e+06	1.23425e+06	722408	251550	227123	4248188	414798	812912	569360	679443	567153	379471	390496	363083	824457	284623	389915	Secretogranin-1 OS=Homo sapiens GN=CHGB PE=1 SV=2
CHGB	SCG1_HUMAN	DRADQTVLTEDEKK	40.645893	434509	380857	688722	525763	946132	1.01562e+06	181624	377801	501987	832807	571400	210145	129224	152508	9046.31	724447	310842	733572	332945	197502	174387	328986	260469	0	126404	Secretogranin-1 OS=Homo sapiens GN=CHGB PE=1 SV=2
CHGB	SCG1_HUMAN	DRADQTVLTEDEKKELENLAAMDLELQK	118.28217	753067	770897	714198	1.5608e+06	1.44147e+06	979923	493142	1.78697e+06	966735	1119546	999551	891640	972386	19576.6	726774	1.35475e+06	1.02973e+06	967006	682930	1.5748e+06	1.41928e+06	2.93407e+06	971259	559967	910047	Secretogranin-1 OS=Homo sapiens GN=CHGB PE=1 SV=2
CHGB	SCG1_HUMAN	EDEEEEEGENYQK	36.33162	534001	255075	122353	155124	148367	127685	243803	134870	142387	197958	211740	224365	209487	205027	1507.61	151828	165416	218773	206878	180465	133097	168152	183406	0	173003	Secretogranin-1 OS=Homo sapiens GN=CHGB PE=1 SV=2
CHGB	SCG1_HUMAN	ELENLAAMDLELQK	99.8334	167188	2.71826e+06	923434	2.0673e+06	2301300	3.88108e+06	1.20369e+06	4.66888e+06	4.89471e+06	2.31249e+06	4204753	3.55357e+06	1.86826e+06	477911	2984205	3.04982e+06	3281685	5.76713e+06	3.52453e+06	4.75678e+06	4203771	4779552	4400465	30270000	5206900	Secretogranin-1 OS=Homo sapiens GN=CHGB PE=1 SV=2
CHGB	SCG1_HUMAN	GEAGAPGEEDIQGPTK	49.14253	5450402	3538872	5526324	4.87432e+06	5.91028e+06	5156515	3796230	4.05496e+06	4560740	5500639	3.77841e+06	2.81823e+06	2.25593e+06	4.6377e+06	3941179	4.13987e+06	3564246	4.14417e+06	3.40196e+06	2.53221e+06	2.77006e+06	3.52916e+06	3808384	71882.1	2.5577e+06	Secretogranin-1 OS=Homo sapiens GN=CHGB PE=1 SV=2
CHGB	SCG1_HUMAN	GYPGVQAPEDLEWER	88.403496	8529647	4.91025e+06	11400.9	29736.3	13865.4	13942	975815	577096	5124.99	10746	671485	1.25693e+06	1.47833e+06	1.45405e+06	1.69507e+06	929864	812935	321635	1784743	1.01745e+06	1.66994e+06	425483	485649	132196	965185	Secretogranin-1 OS=Homo sapiens GN=CHGB PE=1 SV=2
CHGB	SCG1_HUMAN	HLEEPGETQNAFLNER	69.27253	7.88313e+06	7185170	4453073	5.04236e+06	11570000	9301054	8846181	8158812	8394563	11980000	6015997	6974285	7.35889e+06	3.72152e+06	5940270	7999335	7517592	9138828	7593650	8145552	6.90093e+06	6914122	8.01255e+06	2.96435e+06	8459318	Secretogranin-1 OS=Homo sapiens GN=CHGB PE=1 SV=2
CHGB	SCG1_HUMAN	LLRDPADASEAHESSSR	42.215023	1.58545e+06	1.10575e+06	1.48389e+06	1515518	654949	250301	717894	565981	556070	613069	1.00145e+06	1.23794e+06	536353	421223	537732	634846	717907	820357	682690	660978	665183	699277	760377	1.51587e+06	622904	Secretogranin-1 OS=Homo sapiens GN=CHGB PE=1 SV=2
CHGB	SCG1_HUMAN	MAHGYGEESEEER	35.476933	17706.1	196857	141267	138481	123190	24082.8	190096	130892	278200	121349	199558	213830	147255	155358	1113.66	185239	218331	209476	206842	210347	150333	170290	195568	0	236719	Secretogranin-1 OS=Homo sapiens GN=CHGB PE=1 SV=2
CHGB	SCG1_HUMAN	NYLNYGEEGAPGK	61.857418	3.70736e+06	1.85056e+06	3.17375e+06	2.10694e+06	1.42614e+06	58855	2.18664e+06	1.70651e+06	1.90474e+06	2.03114e+06	1.63526e+06	1946483	872031	790874	1.27273e+06	1662886	1.51591e+06	2.11822e+06	1.47854e+06	1.10767e+06	1.38354e+06	1.48234e+06	1.48395e+06	404058	2.16898e+06	Secretogranin-1 OS=Homo sapiens GN=CHGB PE=1 SV=2
CHGB	SCG1_HUMAN	SAEFPDFYDSEEPVSTHQEAENEK	82.98885	2323867	3387414	3278670	3.54225e+06	5.04379e+06	2835999	3.8969e+06	3.52776e+06	3.19511e+06	3.11505e+06	3.09348e+06	3.08941e+06	3.08006e+06	3043257	2.62357e+06	3.19347e+06	3.0303e+06	2.17182e+06	3.00721e+06	3.57966e+06	2.66626e+06	2.4313e+06	3.09395e+06	1.82177e+06	2.62789e+06	Secretogranin-1 OS=Homo sapiens GN=CHGB PE=1 SV=2
CHGB	SCG1_HUMAN	SQREDEEEEEGENYQK	36.792027	2.53985e+06	2.25852e+06	1.23972e+06	1.35711e+06	1.35225e+06	1.45106e+06	2.10155e+06	1.87543e+06	1.29706e+06	1674385	2.11525e+06	2.48343e+06	2.05483e+06	2.02579e+06	67007.4	1.80252e+06	1.78695e+06	2.40016e+06	2.30284e+06	2.09406e+06	1.72967e+06	1.95783e+06	2.04415e+06	43383	2.08329e+06	Secretogranin-1 OS=Homo sapiens GN=CHGB PE=1 SV=2
CHGB	SCG1_HUMAN	WQQQGDLQDTK	46.847797	2612432	1.69785e+06	2447493	1.71609e+06	1146088	93553.2	1583638	1.54462e+06	1.65482e+06	1.77924e+06	1686843	1.76257e+06	834120	845935	1197280	1.31175e+06	1.28933e+06	1.62955e+06	1.46618e+06	757196	1.13087e+06	1.45327e+06	1.31576e+06	62202	1.65122e+06	Secretogranin-1 OS=Homo sapiens GN=CHGB PE=1 SV=2
CHL1	CHL1_HUMAN	AC[160.0307]TSQGC[160.0307]GKPITEESSTLGEGSK	51.171894	1.80791e+06	1.27766e+06	1.38202e+06	1555344	2.62612e+06	2135363	1.1326e+06	1.1201e+06	1106868	1983377	591158	574396	900162	638453	1.04813e+06	1.08721e+06	942919	1055601	1012159	860731	862250	1.13422e+06	979434	85313.3	680893	Neural cell adhesion molecule L1-like protein OS=Homo sapiens GN=CHL1 PE=1 SV=4
CHL1	CHL1_HUMAN	C[160.0307]TASNFLGTATHDFHVIVEEPPR	115.17572	897072	830774	1.29361e+06	2.22084e+06	2.608e+06	4.55895e+06	1.40966e+06	872475	1.88571e+06	6425732	637317	543617	1.19898e+06	661754	590883	1.50108e+06	1.7269e+06	1.87233e+06	670507	1.59449e+06	577221	2.26698e+06	1.94346e+06	122773	1526564	Neural cell adhesion molecule L1-like protein OS=Homo sapiens GN=CHL1 PE=1 SV=4
CHL1	CHL1_HUMAN	EKIDPLEVEEGDPIVLPC[160.0307]NPPK	99.1857	1.58447e+06	1.6292e+06	1.41865e+06	2.01353e+06	1850601	3.88259e+06	1.11332e+06	1.72143e+06	1.53667e+06	3.91542e+06	852552	890084	1.23482e+06	1.58191e+06	1778495	1.15315e+06	1.15329e+06	2485019	1.27598e+06	1351627	1.17296e+06	1.88743e+06	1.70577e+06	2973058	1.74771e+06	Neural cell adhesion molecule L1-like protein OS=Homo sapiens GN=CHL1 PE=1 SV=4
CHL1	CHL1_HUMAN	GAGPESEPYIFQTPEGVPEQPTFLK	112.526085	447454	634240	107843	48224.7	537830	157994	267415	130897	145961	28614.1	171712	295476	402124	430742	350122	158814	204489	41118.8	567855	238314	478181	64321.9	44952.1	227666	118850	Neural cell adhesion molecule L1-like protein OS=Homo sapiens GN=CHL1 PE=1 SV=4
CHL1	CHL1_HUMAN	GDLYFANVEEK	75.90124	749562	828192	717937	863554	1.2314e+06	1.3377e+06	848974	699104	938302	1.06005e+06	413467	424344	798620	733471	664115	745694	680456	726156	699840	995304	649122	757999	839546	214964	871003	Neural cell adhesion molecule L1-like protein OS=Homo sapiens GN=CHL1 PE=1 SV=4
CHL1	CHL1_HUMAN	IPNEGHISHFQGK	46.927574	327623	376740	474725	400395	729730	685383	282383	360736	499840	472179	260149	159193	224551	434916	352568	380906	339901	456378	351899	254569	300396	349003	380539	156762	225492	Neural cell adhesion molecule L1-like protein OS=Homo sapiens GN=CHL1 PE=1 SV=4
CHL1	CHL1_HUMAN	NDYC[160.0307]C[160.0307]FAAFPR	85.14622	1067003	594870	422662	350935	1.03118e+06	583489	527753	402098	413724	501319	189361	296369	453452	239973	520132	436625	374312	191695	477347	395849	511884	280257	289092	312287	390065	Neural cell adhesion molecule L1-like protein OS=Homo sapiens GN=CHL1 PE=1 SV=4
CHL1	CHL1_HUMAN	SMEQNGPGLEYR	57.736187	18014.7	307848	108613	145819	255359	292954	289628	213779	323593	141689	141345	170321	276760	202311	209367	325720	336968	311237	328538	472535	507682	283552	304527	37381.7	433621	Neural cell adhesion molecule L1-like protein OS=Homo sapiens GN=CHL1 PE=1 SV=4
CHL1	CHL1_HUMAN	SQPSQPSDHHETPPAAPDR	38.13776	217523	229433	298764	237137	567395	443717	198117	135555	340222	433178	170936	89641.9	150867	353028	1739.27	295396	199879	224550	179529	140803	122330	177770	218095	46100.5	119614	Neural cell adhesion molecule L1-like protein OS=Homo sapiens GN=CHL1 PE=1 SV=4
CHL1	CHL1_HUMAN	SQPSQPSDHHETPPAAPDRNPQNIR	46.105354	1.75953e+06	1.59748e+06	1.56958e+06	2.09595e+06	2.89652e+06	2102473	1.4016e+06	1.51973e+06	1.44142e+06	1.59524e+06	548233	900145	1.2639e+06	430244	1.08932e+06	1.50984e+06	1.54942e+06	1.38292e+06	1.51392e+06	1.82473e+06	1.66739e+06	1.32437e+06	1.55889e+06	372703	1.26084e+06	Neural cell adhesion molecule L1-like protein OS=Homo sapiens GN=CHL1 PE=1 SV=4
CHL1	CHL1_HUMAN	TTVILPLAPFVR	120.24166	1.62817e+06	1.78842e+06	819333	1.35575e+06	734305	2613185	453635	2.3248e+06	991400	3.55215e+06	863296	702297	408131	685741	1.51286e+06	589795	625323	2.98713e+06	1721730	583944	1.5086e+06	2.88861e+06	1.04273e+06	44291.7	2.70334e+06	Neural cell adhesion molecule L1-like protein OS=Homo sapiens GN=CHL1 PE=1 SV=4
CHL1	CHL1_HUMAN	VMTPAVYAPYDVK	81.3411	96010.8	1.46272e+06	498629	603520	1.96659e+06	1663500	1.03754e+06	1.08852e+06	2249717	697939	745542	772916	1.60878e+06	1.31e+06	1.01894e+06	1.98464e+06	1.82244e+06	1.67338e+06	1.3842e+06	2.01577e+06	2.25376e+06	1322083	2.09619e+06	1.07726e+06	2.03458e+06	Neural cell adhesion molecule L1-like protein OS=Homo sapiens GN=CHL1 PE=1 SV=4
CIC	CIC_HUMAN	AILGSYR	32.981167	800184	667125	598600	419639	579431	746548	368250	416638	628428	1.0649e+06	848021	232312	410835	1191471	1482.09	382837	556598	548895	330722	272728	347685	485204	409884	94393.2	262839	Protein capicua homolog OS=Homo sapiens GN=CIC PE=1 SV=2
CLCA1	CLCA1_HUMAN	IHLTPDFIAGK	80.89782	1.14286e+06	1.15523e+06	924294	994098	1.09964e+06	1.25611e+06	1.15617e+06	1.07883e+06	916182	943787	1871742	2429415	2.54424e+06	871521	1.19333e+06	678492	1158713	972237	1.14697e+06	1.24977e+06	1.2181e+06	1.14407e+06	1.22499e+06	7.07314e+06	1.31213e+06	Calcium-activated chloride channel regulator 1 OS=Homo sapiens GN=CLCA1 PE=1 SV=3
CLCA1	CLCA1_HUMAN	M[147.0354]AYLQIPGIAK	89.1812	42822.8	24232.4	48894.8	55689.1	25735.2	32539.7	29961.5	33689.1	25924.8	48613.4	47204.5	48366.9	40945.3	26454.2	36274.7	25825.2	28840.5	30453.4	26667.8	31381.3	19976	40081.4	22889	299853	32577.3	Calcium-activated chloride channel regulator 1 OS=Homo sapiens GN=CLCA1 PE=1 SV=3
CLEC3B	TETN_HUMAN	TFHEASEDC[160.0307]ISR	44.895752	251267	309397	231761	308394	250338	283708	300530	327826	304665	315558	239900	339250	189096	228028	268035	208975	309819	406823	377092	248443	235289	287846	258046	0	301660	Tetranectin OS=Homo sapiens GN=CLEC3B PE=1 SV=3
CLSTN1	CSTN1_HUMAN	EGLDLQVLEDSGR	95.438385	510317	270953	347520	321819	331866	323326	292675	237349	301314	653582	175402	230867	172858	213104	252787	195582	176950	234761	198024	95480.8	104075	226976	147259	416646	170222	Calsyntenin-1 OS=Homo sapiens GN=CLSTN1 PE=1 SV=1
CLU	CLUS_HUMAN	ALQEYR	34.7406	3268.07	4049.83	10087.3	4520.13	5843.72	10903.7	3760.46	4979.09	6193.56	13084.7	8059.28	1363.83	5083	9482.73	0	8475.12	4952.2	6933.57	5521.49	3772.83	4240.83	5892.29	4630.85	0	2860.14	Clusterin OS=Homo sapiens GN=CLU PE=1 SV=1
CLU	CLUS_HUMAN	ASSIIDELFQDR	117.27676	40990000	23520000	15960000	18330000	15690000	17870000	20110000	19270000	18970000	27370000	21860000	20580000	19450000	13830000	16570000	9718364	16080000	20770000	15350000	14430000	15610000	25560000	19660000	273700	23410000	Clusterin OS=Homo sapiens GN=CLU PE=1 SV=1
CLU	CLUS_HUMAN	EILSVDC[160.0307]STNNPSQAK	58.758884	7.89238e+06	5.09779e+06	2.07487e+06	1.76409e+06	4.52317e+06	5870243	4203040	3.73954e+06	7159976	6.1147e+06	2.48801e+06	1.84457e+06	4.06627e+06	6.1852e+06	4.17609e+06	3.63982e+06	5.11e+06	5369866	3.0853e+06	3.26683e+06	2.92042e+06	3601104	5.20317e+06	1.10012e+06	2.42659e+06	Clusterin OS=Homo sapiens GN=CLU PE=1 SV=1
CLU	CLUS_HUMAN	ELDESLQVAER	62.646748	22120000	12900000	10820000	11350000	10060000	10750000	12830000	10860000	11980000	13880000	11590000	10530000	11110000	9358987	9607600	7.92834e+06	10160000	12120000	8.13785e+06	8.13472e+06	8444512	10020000	11190000	2054896	7.49095e+06	Clusterin OS=Homo sapiens GN=CLU PE=1 SV=1
CLU	CLUS_HUMAN	FMETVAEK	48.0386	14175.3	349691	141986	77885.6	184649	325714	145981	250178	826024	156925	553264	239847	308551	997754	362658	555715	533305	405131	196968	376546	350152	284562	421286	34303.6	272589	Clusterin OS=Homo sapiens GN=CLU PE=1 SV=1
CLU	CLUS_HUMAN	IDSLLENDR	58.637356	10880000	5.47462e+06	5043382	4149838	4498354	5218768	4.68126e+06	4.17144e+06	5755917	6820343	5533128	4.05092e+06	3.56082e+06	5.81888e+06	4.57767e+06	3.06841e+06	4420502	4676237	3.02601e+06	2710275	2.49437e+06	3.81024e+06	4796154	658450	2.29055e+06	Clusterin OS=Homo sapiens GN=CLU PE=1 SV=1
CLU	CLUS_HUMAN	LFDSDPITVTVPVEVSR	104.149826	32960000	21970000	15010000	13850000	18170000	16670000	25800000	16240000	15200000	15080000	17880000	19600000	25890000	14360000	14200000	10630000	15270000	12350000	15170000	15170000	15960000	16200000	15270000	8583358	15390000	Clusterin OS=Homo sapiens GN=CLU PE=1 SV=1
CLU	CLUS_HUMAN	QQTHMLDVMQDHFSR	76.20115	50390.8	2.36878e+06	336291	285339	823322	956747	1.48607e+06	2.05913e+06	5.76536e+06	448278	2.89933e+06	2527623	4144662	1.72118e+06	1.05805e+06	3.26491e+06	4875606	1.8801e+06	1715700	5089241	4947019	2.36525e+06	4484621	4.65081e+06	5.3282e+06	Clusterin OS=Homo sapiens GN=CLU PE=1 SV=1
CLU	CLUS_HUMAN	RPHFFFPK	69.38702	8465961	6076903	4423478	4786054	4.30746e+06	3.8656e+06	6672250	5.56969e+06	5043915	5952767	4416977	4215494	6.26404e+06	3.3597e+06	4.18199e+06	3.61388e+06	4.05671e+06	5083185	3.70635e+06	4480235	3969943	4647798	5620978	125560	3.96374e+06	Clusterin OS=Homo sapiens GN=CLU PE=1 SV=1
CLU	CLUS_HUMAN	TLLSNLEEAK	85.26958	3.08594e+06	4.24642e+06	3998852	2.78509e+06	3999834	4.05108e+06	3397237	3699685	7.02197e+06	6.51104e+06	5.79337e+06	2.45399e+06	1.48897e+06	8690340	4164856	3.77876e+06	2.86607e+06	4772764	1.61893e+06	1435064	1.77655e+06	2843098	4.30228e+06	2.52928e+06	1.46811e+06	Clusterin OS=Homo sapiens GN=CLU PE=1 SV=1
CLU	CLUS_HUMAN	VTTVASHTSDSDVPSGVTEVVVK	72.162384	65350000	43760000	36630000	41260000	35150000	36150000	52920000	39300000	40970000	46790000	38780000	43020000	48750000	29050000	34180000	30220000	41490000	38800000	33190000	37810000	33580000	36850000	43770000	3.85174e+06	31910000	Clusterin OS=Homo sapiens GN=CLU PE=1 SV=1
CLU	CLUS_HUMAN	YNELLK	49.34491	213274	261696	238189	108781	155456	328362	167859	211119	384323	336579	312919	116873	162977	1.11892e+06	355626	233777	273431	313195	104160	128897	146821	187379	179656	999851	118673	Clusterin OS=Homo sapiens GN=CLU PE=1 SV=1
CNDP1	CNDP1_HUMAN	AIHLDLEEYR	80.57737	1603180	1.78409e+06	1413384	1.30524e+06	2024061	2.27894e+06	2.06196e+06	2.33601e+06	2.72433e+06	2.65221e+06	157829	128488	1748454	1.57378e+06	1.49322e+06	1.64512e+06	1.64745e+06	1.81569e+06	1.64773e+06	1.7598e+06	1634294	1.69815e+06	2.12475e+06	0	1780112	Beta-Ala-His dipeptidase OS=Homo sapiens GN=CNDP1 PE=1 SV=4
CNDP1	CNDP1_HUMAN	ALEQDLPVNIK	80.54423	1.78159e+06	1.55188e+06	1850582	1.0004e+06	2.20087e+06	2391793	1079782	1.73469e+06	2.60904e+06	2.58661e+06	528338	253726	679100	3.04799e+06	2013580	1.608e+06	980714	1.61041e+06	1.09511e+06	599740	792198	1.28383e+06	1.40364e+06	3.52602e+06	715942	Beta-Ala-His dipeptidase OS=Homo sapiens GN=CNDP1 PE=1 SV=4
CNDP1	CNDP1_HUMAN	EEILMHLWR	97.84384	90856.4	1.47517e+06	362273	350446	904974	931780	850413	1.78426e+06	1760377	883878	402122	351591	1.18383e+06	1.08451e+06	1.038e+06	1.03887e+06	1187133	1.58191e+06	1.2697e+06	1.28836e+06	1.65881e+06	1.58713e+06	1.32466e+06	0	2.12369e+06	Beta-Ala-His dipeptidase OS=Homo sapiens GN=CNDP1 PE=1 SV=4
CNDP1	CNDP1_HUMAN	EWVAIESDSVQPVPR	84.38191	4829745	4586141	2.80525e+06	3.42449e+06	5.26037e+06	4.40603e+06	4985267	4.96226e+06	4769294	5.62537e+06	807033	1.0585e+06	3.5106e+06	3.5929e+06	3.29186e+06	3363062	3.42479e+06	3.4457e+06	3.45573e+06	3.479e+06	2757767	2.73696e+06	4.07296e+06	4224085	3.22676e+06	Beta-Ala-His dipeptidase OS=Homo sapiens GN=CNDP1 PE=1 SV=4
CNDP1	CNDP1_HUMAN	FRQELFR	61.217457	823106	438186	312877	326658	467635	488745	377018	585761	340582	600534	97724.3	96773.9	342405	140739	281389	260263	277486	357809	333375	252013	387185	400338	292958	2.53023e+06	424307	Beta-Ala-His dipeptidase OS=Homo sapiens GN=CNDP1 PE=1 SV=4
CNDP1	CNDP1_HUMAN	GNSYFMVEVK	81.72212	62045	587408	160205	169213	451623	367487	485890	790104	1051705	320048	204715	201435	698800	515896	405277	601268	599358	597939	547198	762263	1.35869e+06	674410	820600	411754	1.18451e+06	Beta-Ala-His dipeptidase OS=Homo sapiens GN=CNDP1 PE=1 SV=4
CNDP1	CNDP1_HUMAN	GPVLAWINAVSAFR	126.6364	517486	619254	100516	88033.8	678759	124619	696984	203340	455715	125740	82580	117295	961858	287074	273097	270965	376944	36437	424237	485663	367022	153706	88329	4940.54	283284	Beta-Ala-His dipeptidase OS=Homo sapiens GN=CNDP1 PE=1 SV=4
CNDP1	CNDP1_HUMAN	HLEDVFSK	54.831467	464858	389134	389103	194296	578339	739497	219742	451529	612038	783412	204040	62177.7	128877	1.35844e+06	535770	372408	245133	517498	253328	133437	167212	318026	284872	17413.3	169388	Beta-Ala-His dipeptidase OS=Homo sapiens GN=CNDP1 PE=1 SV=4
CNDP1	CNDP1_HUMAN	KPAITYGTR	37.97938	163652	131535	203692	78531.9	242649	204912	96460.3	121250	219943	281025	59281.4	16378.9	42947	399117	0	174155	92811.3	131187	69767.9	39724	54362.5	81542.2	95856.3	0	48464.1	Beta-Ala-His dipeptidase OS=Homo sapiens GN=CNDP1 PE=1 SV=4
CNDP1	CNDP1_HUMAN	SVVLIPLGAVDDGEHSQNEK	89.05303	9095661	10370000	6127550	7.05671e+06	8.06882e+06	7.52439e+06	6361959	11320000	9026773	11920000	2493971	3.04059e+06	5.50529e+06	5881424	7890129	6742515	7282656	9460372	8701525	6114579	7.4955e+06	8913693	7.79384e+06	2.39299e+06	7.23692e+06	Beta-Ala-His dipeptidase OS=Homo sapiens GN=CNDP1 PE=1 SV=4
CNDP1	CNDP1_HUMAN	TVFGTEPDMIR	78.258385	104578	1.16159e+06	389892	310780	511667	524413	576282	1.0635e+06	930061	688721	304998	280251	804604	552861	615248	838483	548521	1.0565e+06	810161	540564	1.38605e+06	1.18774e+06	568404	754324	1.48208e+06	Beta-Ala-His dipeptidase OS=Homo sapiens GN=CNDP1 PE=1 SV=4
CNDP1	CNDP1_HUMAN	VFQYIDLHQDEFVQTLK	104.73867	7.97338e+06	9424292	5.82596e+06	5241774	10860000	8716780	9940841	9137158	9601271	9288036	2123973	2610234	9826057	7.18439e+06	7.87513e+06	5841855	7063133	6.23327e+06	7.38648e+06	7334202	7755119	6747202	6883062	403420	8.09563e+06	Beta-Ala-His dipeptidase OS=Homo sapiens GN=CNDP1 PE=1 SV=4
CNDP1	CNDP1_HUMAN	WNYIEGTK	62.190758	3.71397e+06	1.96038e+06	1.55638e+06	1.85715e+06	2.25801e+06	1.75898e+06	2.44328e+06	2.155e+06	2.00804e+06	2.19686e+06	545527	608279	1.75571e+06	1073845	1.59096e+06	1.21355e+06	1.47642e+06	1898347	1.69976e+06	1203474	1641650	1.56732e+06	1.50062e+06	1866515	1.70803e+06	Beta-Ala-His dipeptidase OS=Homo sapiens GN=CNDP1 PE=1 SV=4
CNDP1	CNDP1_HUMAN	YPSLSIHGIEGAFDEPGTK	103.61249	1.7672e+06	2.9458e+06	1.28306e+06	1.41592e+06	2.88522e+06	3.3102e+06	2.98734e+06	3.6793e+06	2.93492e+06	4.78829e+06	485205	530427	2.66381e+06	1.54278e+06	1.95473e+06	1.52724e+06	2.20059e+06	2416651	2.32132e+06	2.12193e+06	2.74912e+06	3.1426e+06	2.39347e+06	318371	3.90765e+06	Beta-Ala-His dipeptidase OS=Homo sapiens GN=CNDP1 PE=1 SV=4
CNTFR	CNTFR_HUMAN	HSPQEAPHVQYER	41.886333	222282	222019	170423	154905	230567	154927	133054	129079	140306	151146	96267.5	119920	119886	105649	9582.73	150137	129735	167387	156329	153024	143257	133206	157111	9945.32	121580	Ciliary neurotrophic factor receptor subunit alpha OS=Homo sapiens GN=CNTFR PE=1 SV=2
CNTN1	CNTN1_HUMAN	FIPLIPIPER	110.08901	1.28578e+06	1.93505e+06	1.89884e+06	2.5513e+06	2.0873e+06	3258824	1103361	2.44901e+06	2.01089e+06	3.63612e+06	1.41384e+06	1.24956e+06	1.67911e+06	1.78273e+06	2095082	1.56294e+06	1.61916e+06	2.71643e+06	1.97565e+06	1.72679e+06	1972166	2.55168e+06	1696841	0	2.45852e+06	Contactin-1 OS=Homo sapiens GN=CNTN1 PE=1 SV=1
CNTN1	CNTN1_HUMAN	GMVLLC[160.0307]DPPYHFPDDLSYR	112.39415	118251	646948	103863	61019.6	287065	123389	248657	200770	298233	43398.4	368535	443464	594417	812891	338532	315199	369972	68689.7	849289	470181	1.10814e+06	195198	134986	2.59488e+06	465374	Contactin-1 OS=Homo sapiens GN=CNTN1 PE=1 SV=1
CNTN1	CNTN1_HUMAN	ILALAPTFEMNPMK	109.28649	45180.4	432889	90871.8	70436.6	208857	407673	183937	437228	2.13248e+06	134309	691333	309845	546305	737880	254406	1.00674e+06	846113	857842	527410	1.31489e+06	1.73703e+06	1085743	1.04021e+06	17190000	3.27314e+06	Contactin-1 OS=Homo sapiens GN=CNTN1 PE=1 SV=1
CNTN1	CNTN1_HUMAN	NDGGIYTC[160.0307]FAENNR	72.431725	1.19419e+06	626366	874360	951553	873374	853830	760122	451286	470544	1.02283e+06	330998	411954	679698	354075	527546	741198	596224	480171	549948	620800	588609	568742	548768	11100000	621397	Contactin-1 OS=Homo sapiens GN=CNTN1 PE=1 SV=1
CNTN1	CNTN1_HUMAN	VLEPMPSTAEISTSGAVLK	90.65711	18766.7	847732	379194	371430	660477	618789	519933	1.25247e+06	1417133	435859	718086	726149	573576	1.49287e+06	887611	934866	803853	1.04506e+06	1370049	750059	2104089	1.32614e+06	1.08696e+06	18834	2.14833e+06	Contactin-1 OS=Homo sapiens GN=CNTN1 PE=1 SV=1
CNTN1	CNTN1_HUMAN	VLYRPDGQHDGK	33.05594	124536	129444	158673	157278	217016	169918	88356.9	92636.7	135375	234141	126315	40369.2	112179	106068	0	116798	140800	119912	109231	89789	109695	139955	118559	15431.2	104528	Contactin-1 OS=Homo sapiens GN=CNTN1 PE=1 SV=1
CNTN1	CNTN1_HUMAN	VQVTSQEYSAR	44.872124	656477	467196	640420	589859	681613	652303	312489	391599	503187	624388	298076	257443	267278	463206	427122	437284	369981	532597	411119	297205	322569	381743	462417	33489.6	269642	Contactin-1 OS=Homo sapiens GN=CNTN1 PE=1 SV=1
CNTN1	CNTN1_HUMAN	YSMVGGNLVINNPDK	81.3771	202441	1.03283e+06	534700	560028	1.02472e+06	1.04901e+06	834472	1.18142e+06	1.94708e+06	548225	834234	787563	1.42788e+06	1.25135e+06	852037	1881164	1504016	1.43795e+06	1.13033e+06	1694210	1.83617e+06	1.35708e+06	1608199	185047	1.90305e+06	Contactin-1 OS=Homo sapiens GN=CNTN1 PE=1 SV=1
CP	CERU_HUMAN	ALYLQYTDETFR	91.23938	2.60779e+06	2849814	1.71283e+06	1.46618e+06	1.6202e+06	851794	1.62274e+06	1.27154e+06	1.09563e+06	1.04458e+06	2.84269e+06	4.95051e+06	2.16272e+06	2624659	2210118	1.63016e+06	1.52783e+06	727562	2579346	1.77352e+06	2665442	845090	982453	7.85126e+06	1.56916e+06	Ceruloplasmin OS=Homo sapiens GN=CP PE=1 SV=1
CP	CERU_HUMAN	DDEEFIESNK	53.53361	190385	311730	765439	326114	218764	287090	264419	266082	502692	458565	775367	482725	203226	913378	343312	457891	404303	463073	459001	317777	428126	299180	500435	1339349	441510	Ceruloplasmin OS=Homo sapiens GN=CP PE=1 SV=1
CP	CERU_HUMAN	DIASGLIGPLIIC[160.0307]K	116.43146	2007172	1.98305e+06	6.84336e+06	9030971	1394867	4770656	1.94506e+06	3.86263e+06	3.20017e+06	7.31511e+06	8582824	7973857	3.59338e+06	3170730	3.75928e+06	3232432	3658315	6581114	4125843	3.6613e+06	3.26322e+06	6945596	4.16713e+06	176205	5884357	Ceruloplasmin OS=Homo sapiens GN=CP PE=1 SV=1
CP	CERU_HUMAN	DIFTGLIGPMK	110.15544	77143.7	1.1093e+06	833601	877387	547380	1.07037e+06	596322	1.65207e+06	1.87137e+06	730864	3.84343e+06	2.6065e+06	1.87226e+06	2127440	1.20757e+06	1.6963e+06	1993073	2169719	1.62502e+06	2429052	2.23536e+06	2384646	1.89851e+06	3.01818e+06	3.5218e+06	Ceruloplasmin OS=Homo sapiens GN=CP PE=1 SV=1
CP	CERU_HUMAN	DLYSGLIGPLIVC[160.0307]R	120.604	229664	194105	1.43675e+06	1.91834e+06	141099	633863	201701	336252	782712	1.22148e+06	1.2404e+06	1.4211e+06	394891	242862	263631	507360	347123	1.09809e+06	373369	565312	325356	552021	862945	111128	844089	Ceruloplasmin OS=Homo sapiens GN=CP PE=1 SV=1
CP	CERU_HUMAN	DNEDFQESNR	32.610428	1.21975e+06	724050	1.48189e+06	1.48883e+06	640313	716008	598546	657913	607758	1.16372e+06	1.59054e+06	854149	810164	920304	25074.4	642789	743999	809994	753588	659068	769413	988723	741389	974776	817316	Ceruloplasmin OS=Homo sapiens GN=CP PE=1 SV=1
CP	CERU_HUMAN	EVGPTNADPVC[160.0307]LAK	66.09531	640155	435071	2.14932e+06	1.16845e+06	616876	805413	359110	442653	795883	1.25359e+06	1.94796e+06	718230	287668	3143756	1.03176e+06	1.02269e+06	551054	1.02e+06	459897	346003	321832	577891	589089	257048	406313	Ceruloplasmin OS=Homo sapiens GN=CP PE=1 SV=1
CP	CERU_HUMAN	EYTDASFTNR	52.547657	2.81359e+06	1.41553e+06	3.17816e+06	3.54778e+06	1.22166e+06	1.13007e+06	1.46072e+06	1.21192e+06	1255144	1.70089e+06	1.96552e+06	2.42949e+06	1.49219e+06	999431	1.30003e+06	1.35214e+06	1298004	1.66162e+06	1.49136e+06	1.45861e+06	1.219e+06	1.40445e+06	1.62187e+06	652224	1.31496e+06	Ceruloplasmin OS=Homo sapiens GN=CP PE=1 SV=1
CP	CERU_HUMAN	GAYPLSIEPIGVR	93.3643	1.01727e+06	900152	4884461	6146970	1.00804e+06	1.63888e+06	1.71918e+06	1.02885e+06	1.44021e+06	3.16639e+06	3489002	4.05912e+06	1.32411e+06	2.19291e+06	1530442	1.63634e+06	1.52805e+06	1.69242e+06	1.27232e+06	1.78476e+06	1.03437e+06	1.42846e+06	1.82122e+06	112075	1.19307e+06	Ceruloplasmin OS=Homo sapiens GN=CP PE=1 SV=1
CP	CERU_HUMAN	GEFYIGSK	58.97323	397606	432687	975601	938853	376648	372966	367379	392902	484978	611741	1.03456e+06	863798	428120	696077	520698	552907	467721	711101	553880	496576	456945	468890	480639	391527	491626	Ceruloplasmin OS=Homo sapiens GN=CP PE=1 SV=1
CP	CERU_HUMAN	IYHSHIDAPK	37.321182	1.02042e+06	887232	2.21596e+06	1.56407e+06	855855	978854	702058	911627	1043053	1311968	2.08834e+06	1.18569e+06	626158	1.64899e+06	1220.28	1.29827e+06	867766	1.27779e+06	908294	619178	797906	961604	1.03839e+06	0	591275	Ceruloplasmin OS=Homo sapiens GN=CP PE=1 SV=1
CP	CERU_HUMAN	KAEEEHLGILGPQLHADVGDK	72.59241	5.84178e+06	6.8685e+06	18630000	18000000	7168828	7262351	7.95797e+06	7.17816e+06	6828812	10520000	12790000	11730000	9277135	6.07678e+06	7.57818e+06	9854746	8329761	8948699	7.48124e+06	8887608	6828167	8466812	10490000	1091000000	6.80934e+06	Ceruloplasmin OS=Homo sapiens GN=CP PE=1 SV=1
CP	CERU_HUMAN	LISVDTEHSNIYLQNGPDR	76.176895	889625	3.61986e+06	6.79166e+06	2.97608e+06	1.93189e+06	2105735	3.55887e+06	3.57248e+06	3.41978e+06	2.05512e+06	6.28027e+06	7830260	3.47168e+06	3489795	2918412	4718793	3.75106e+06	4.43942e+06	4.17053e+06	4.11385e+06	4.4127e+06	3909271	4.78823e+06	159937	5582881	Ceruloplasmin OS=Homo sapiens GN=CP PE=1 SV=1
CP	CERU_HUMAN	MFTTAPDQVDKEDEDFQESNK	70.83417	1.40324e+06	3.84811e+06	3.71155e+06	3.98134e+06	1.95709e+06	1.95946e+06	3154881	3.95582e+06	3.5011e+06	2.21718e+06	7158457	9576413	5248504	743186	3.46116e+06	5135150	5053453	4466316	5251541	5991699	6.42438e+06	5.42401e+06	5275398	2.24916e+06	6642271	Ceruloplasmin OS=Homo sapiens GN=CP PE=1 SV=1
CP	CERU_HUMAN	MYYSAVDPTK	58.204983	2.68207e+06	648602	682865	722094	377585	413632	480517	623264	922572	565759	1.45692e+06	1.61606e+06	948509	612097	593040	1.06427e+06	1.04606e+06	892270	863949	1.35225e+06	1.14848e+06	778563	1044651	252510	1.09514e+06	Ceruloplasmin OS=Homo sapiens GN=CP PE=1 SV=1
CP	CERU_HUMAN	NNEGTYYSPNYNPQSR	58.431927	636538	354919	552770	650067	253552	263428	313543	238673	216375	328045	519038	1.04372e+06	520352	202696	375864	374948	366343	278063	469647	482073	430595	325937	271907	294971	411804	Ceruloplasmin OS=Homo sapiens GN=CP PE=1 SV=1
CP	CERU_HUMAN	QSEDSTFYLGER	68.88185	2.88305e+06	1.5195e+06	3.83687e+06	4.84739e+06	1257730	1.23885e+06	1.78238e+06	1.59637e+06	1.42328e+06	2.35184e+06	2.98342e+06	3.96781e+06	2164116	1.07037e+06	1.73519e+06	1.61028e+06	1.5917e+06	1.86992e+06	1.78435e+06	1.7868e+06	1.52607e+06	1.93177e+06	2.08014e+06	467717	2.37269e+06	Ceruloplasmin OS=Homo sapiens GN=CP PE=1 SV=1
CP	CERU_HUMAN	QYTDSTFR	45.597935	1.89329e+06	983938	2.05256e+06	2497021	827878	913837	1.09857e+06	956982	823471	1.4139e+06	1.55224e+06	1.87774e+06	1.30744e+06	685343	952180	925774	1.03269e+06	1220959	1.17645e+06	1.07481e+06	968579	1.18732e+06	1.17525e+06	1.07565e+06	1.1435e+06	Ceruloplasmin OS=Homo sapiens GN=CP PE=1 SV=1
CP	CERU_HUMAN	SVPPSASHVAPTETFTYEWTVPK	97.135994	6.27547e+06	6.40231e+06	8109066	4.88955e+06	4403500	2236391	6.76218e+06	3.79001e+06	4085444	1.57494e+06	7.74791e+06	11320000	8.18902e+06	5377863	5.68949e+06	5.83789e+06	6.18039e+06	2.02954e+06	4895954	6.41435e+06	5.6711e+06	2.36145e+06	3.57367e+06	185642	3.88067e+06	Ceruloplasmin OS=Homo sapiens GN=CP PE=1 SV=1
CP	CERU_HUMAN	TPGIWLLHC[160.0307]HVTDHIHAGMETTYTVLQNEDTK	107.71982	29053.6	688678	235871	149543	215423	156597	344811	261363	307658	50112.6	1.00222e+06	1.43326e+06	757044	352040	497522	480377	508089	200072	719106	562252	857988	246252	272671	9422921	934360	Ceruloplasmin OS=Homo sapiens GN=CP PE=1 SV=1
CP	CERU_HUMAN	TYC[160.0307]SEPEKVDK	33.875114	441834	345966	918720	762353	264926	336798	181907	334921	234374	572474	759900	33621.8	266015	196880	26904.3	329339	342845	406898	303754	226728	280095	436311	304162	322062	279181	Ceruloplasmin OS=Homo sapiens GN=CP PE=1 SV=1
CP	CERU_HUMAN	VNKDDEEFIESNK	51.940536	660974	291399	590717	968751	238170	253988	122072	314128	95099.7	262570	610444	516015	189240	24627.7	523410	303275	160138	411773	218974	140623	169447	448424	89386.5	2.29852e+06	87737.4	Ceruloplasmin OS=Homo sapiens GN=CP PE=1 SV=1
CPA1	CBPA1_HUMAN	FANSEVEVK	48.793045	22560.7	293342	358424	169363	156404	298862	184445	347922	585639	225086	629769	243860	292986	2.50089e+06	533799	726856	474461	522386	269080	345434	402010	384068	366555	1.11236e+06	330244	Carboxypeptidase A1 OS=Homo sapiens GN=CPA1 PE=1 SV=2
CPA1	CBPA1_HUMAN	ITQDYGQDAAFTAILDTLDIFLEIVTNPDGFAFTHSTNR	103.866	61603.3	12345.2	32979.1	35542.3	16517.8	21380.5	36854.5	14730.8	6243.07	81025.9	20575.3	22920.7	11312.3	17364.6	19782.1	7812.09	9385.39	20576	8165.31	1351.44	0	17746.7	4431.61	2.04902e+06	2734.3	Carboxypeptidase A1 OS=Homo sapiens GN=CPA1 PE=1 SV=2
CPA1	CBPA1_HUMAN	RPAIWIDTGIHSR	70.9177	58360.8	44323.8	41645.9	38868.7	65024.8	64914.6	42381.8	27517.1	28221.1	54132.3	44205.2	39399.3	48940.3	22827.4	48334.3	34536.9	32270.9	37804.1	38512.3	23026.1	32100.9	47742.1	32458.7	4855054	34208.3	Carboxypeptidase A1 OS=Homo sapiens GN=CPA1 PE=1 SV=2
CPE	CBPE_HUMAN	EALVSVWLQC[160.0307]TAISR	118.90654	442981	202744	162644	116616	267161	153922	196205	80114.9	92325.2	148247	125261	165417	127126	84212.3	108530	130814	102382	70289.7	104093	127788	91130.1	123653	67743.1	354022	128299	Carboxypeptidase E OS=Homo sapiens GN=CPE PE=1 SV=1
CPE	CBPE_HUMAN	LQQEDGISFEYHR	68.09994	305286	263196	296262	279880	314095	323118	230126	175110	182499	301010	257926	309982	233400	129484	203452	194271	177927	190859	227665	221267	161818	252228	166449	167382	231341	Carboxypeptidase E OS=Homo sapiens GN=CPE PE=1 SV=1
CRTAC1	CRAC1_HUMAN	DVAAEAGVSK	34.342796	98480.3	42426.5	74511.9	62159.2	69801	70578.9	60476.1	38174.4	41358.9	97739.5	31767.5	9179.84	52965.9	30885	0	26721.8	36622.1	32213.1	26041.5	32122.9	20873.2	43873.9	39490.1	0	27405.3	Cartilage acidic protein 1 OS=Homo sapiens GN=CRTAC1 PE=1 SV=2
CRTAC1	CRAC1_HUMAN	WEDILSDEVNVAR	95.307365	1.0198e+06	577642	417131	514106	537967	573486	402873	465426	393418	616738	215681	301305	345575	295122	538823	292867	342679	393630	424696	308080	351150	428917	355650	128085	389870	Cartilage acidic protein 1 OS=Homo sapiens GN=CRTAC1 PE=1 SV=2
CST3	CYTC_HUMAN	ALDFAVGEYNK	78.06996	68810000	35900000	33180000	44470000	53350000	46270000	40930000	37410000	33260000	63070000	22360000	22530000	35400000	27560000	29520000	25620000	27420000	34130000	28570000	28710000	25000000	34940000	34410000	2741650	26070000	Cystatin-C OS=Homo sapiens GN=CST3 PE=1 SV=1
CST3	CYTC_HUMAN	LVGGPM[147.0354]DASVEEEGVR	60.35018	2.45756e+06	1.52143e+06	1.42474e+06	1.69562e+06	2.56782e+06	1.94918e+06	1.36464e+06	667519	1.33507e+06	1.87029e+06	678966	788172	1.26148e+06	1.21599e+06	1130947	1554262	1.14069e+06	1.27752e+06	1.10879e+06	1.5986e+06	757962	997245	1.39584e+06	149092	587604	Cystatin-C OS=Homo sapiens GN=CST3 PE=1 SV=1
CST3	CYTC_HUMAN	LVGGPM[147.0354]DASVEEEGVRR	56.169727	8523574	5.02228e+06	5404879	5.60142e+06	7938503	5437125	3.92003e+06	3502890	3.42978e+06	5612449	1.77146e+06	2.57329e+06	3858407	2.19278e+06	3295883	4.75474e+06	3.68183e+06	4.42601e+06	3.58426e+06	5.08684e+06	3.68146e+06	3346653	4.75644e+06	112690	2.82063e+06	Cystatin-C OS=Homo sapiens GN=CST3 PE=1 SV=1
CST3	CYTC_HUMAN	LVGGPMDASVEEEGVR	71.15501	1.68739e+06	31440000	10800000	15480000	30390000	30180000	28930000	24050000	41490000	15860000	21600000	23460000	40060000	32460000	23020000	31680000	36690000	28800000	29410000	43530000	31270000	32830000	40820000	1.19336e+06	30280000	Cystatin-C OS=Homo sapiens GN=CST3 PE=1 SV=1
CST3	CYTC_HUMAN	LVGGPMDASVEEEGVRR	65.33614	4905002	63630000	27660000	34170000	58660000	47210000	48010000	61970000	65440000	31790000	34730000	41180000	58000000	43300000	42750000	61070000	61470000	56940000	57940000	68010000	72000000	59730000	70110000	2.91453e+06	72420000	Cystatin-C OS=Homo sapiens GN=CST3 PE=1 SV=1
CST3	CYTC_HUMAN	TQPNLDNC[160.0307]PFHDQPHLK	64.83013	65420000	59160000	54190000	62400000	83180000	71020000	58540000	58990000	58470000	75780000	35530000	37730000	48760000	54350000	54520000	52490000	50930000	72160000	53630000	50780000	51640000	51880000	59190000	3.29315e+06	40410000	Cystatin-C OS=Homo sapiens GN=CST3 PE=1 SV=1
CTNNAL1	CTNL1_HUMAN	TRSM[147.0354]M[147.0354]ALLVQLLSLC[160.0307]YKLLKK	119.46329	23400000	18990000	20330000	12520000	12920000	5.51013e+06	22110000	12700000	7757907	6276973	15450000	17720000	15480000	9216620	13630000	13370000	12240000	4.70414e+06	14160000	10500000	15790000	8663900	8.28368e+06	278787	9552898	Alpha-catulin OS=Homo sapiens GN=CTNNAL1 PE=1 SV=2
CTSD	CATD_HUMAN	ISVNNVLPVFDNLMQQK	123.66527	26376.5	237188	490675	597242	367754	1.16723e+06	200778	548658	711912	388547	626520	367455	780026	229778	355564	626454	690285	1.21669e+06	486055	825351	749508	1471299	1.11404e+06	165223	1.65071e+06	Cathepsin D OS=Homo sapiens GN=CTSD PE=1 SV=1
CUTA	CUTA_HUMAN	TQSSLVPALTDFVR	114.194855	512243	325384	520235	1.1937e+06	731844	2.77071e+06	408925	823205	1.04278e+06	2282832	474781	532020	519871	433620	663352	578220	478270	1.37425e+06	613849	516181	366562	1221197	744825	265617	1.28673e+06	Protein CutA OS=Homo sapiens GN=CUTA PE=1 SV=2
DAG1	DAG1_HUMAN	VTIPTDLIASSGDIIK	108.56717	1020018	804585	578333	704841	667543	1025311	587851	696300	759974	1.83109e+06	529117	487106	515564	488370	558758	401144	417266	1.05378e+06	589383	370824	508200	1.22482e+06	635393	209146	1.16205e+06	Dystroglycan OS=Homo sapiens GN=DAG1 PE=1 SV=2
DFFB	B7Z7K9_HUMAN	MEMPVGTPKEDLK	63.18393	73848.7	38263.7	104211	80411.6	79992.2	31036.9	101079	47401.1	47962.1	94204.9	48764.1	59051.2	48421.4	52876.1	59891.7	45571	58458.5	51659.4	52722.5	41237.7	39298.3	62863	39241.7	1.45481e+06	82447.3	cDNA FLJ51382 OS=Homo sapiens PE=2 SV=1
DKK3	B4DID6_HUMAN	SAVEEMEAEEAAAK	68.60699	141626	2860939	1.89485e+06	2.08908e+06	4447263	4.19823e+06	3.41562e+06	3.04611e+06	6637798	3134272	3.13877e+06	1.74127e+06	2.92924e+06	4738965	2.83499e+06	5.21197e+06	4.05889e+06	3464083	2802573	3.49887e+06	3.04537e+06	3.35452e+06	4376401	1.01612e+06	2.69818e+06	cDNA FLJ52545, highly similar to Dickkopf-related protein 3 OS=Homo sapiens PE=2 SV=1
DKK3	DKK3_HUMAN	DQDGEILLPR	71.25222	2.50462e+06	1571551	2582747	1.73463e+06	2.89369e+06	3.49029e+06	981568	1.47348e+06	2378249	3.51489e+06	1.65765e+06	707611	572992	5075167	2.39519e+06	2.11729e+06	1286897	2.08602e+06	1.23256e+06	742728	988411	1.43004e+06	1.38988e+06	586560	734659	Dickkopf-related protein 3 OS=Homo sapiens GN=DKK3 PE=1 SV=2
DKK3	DKK3_HUMAN	EVEELMEDTQHK	56.42288	249177	4.72734e+06	2.08685e+06	1.85341e+06	4.76154e+06	3.92664e+06	2557314	3.90394e+06	8717904	2.77347e+06	4531497	2.36822e+06	3082687	6.81808e+06	4498089	5517154	5036684	5091369	4504734	4440912	5.13499e+06	5.16374e+06	5.41612e+06	564121	4.10595e+06	Dickkopf-related protein 3 OS=Homo sapiens GN=DKK3 PE=1 SV=2
DKK3	DKK3_HUMAN	QELEDLER	54.40609	2889179	1.28788e+06	2.03142e+06	1.72136e+06	2.13496e+06	2.34459e+06	1.11296e+06	1.00131e+06	1.61355e+06	2.74475e+06	1.13971e+06	632182	582314	2.56245e+06	1.44526e+06	1.05799e+06	828105	1.44443e+06	911688	524075	543045	1.13744e+06	998869	1529069	458329	Dickkopf-related protein 3 OS=Homo sapiens GN=DKK3 PE=1 SV=2
DKK3	DKK3_HUMAN	SLTEEMALR	68.73592	30447.4	15733.9	37230.6	27631.7	20542.8	16247.9	1.06103e+06	1.04718e+06	19238.8	33861.3	28979.3	21023.5	590291	536601	403563	584992	584628	505201	517090	680107	547810	606878	654806	371521	650175	Dickkopf-related protein 3 OS=Homo sapiens GN=DKK3 PE=1 SV=2
DMBT1	DMBT1_HUMAN	FGQGSGPIVLDDVR	84.3888	12315.3	21070.2	46949	46222.3	22144	35909.3	27235.8	27487.6	27658.9	61532.1	33603.8	42005.4	36839.3	17534.2	19822.2	47042.4	34667.9	31304.2	29221.6	39516.6	20166	36169.2	44406.5	378150	41467	Deleted in malignant brain tumors 1 protein OS=Homo sapiens GN=DMBT1 PE=1 SV=2
DNAH3	DYH3_HUMAN	SVLTAAGNLK	120.02911	7992967	3.92462e+06	2.66177e+06	2.67747e+06	1.0646e+06	475633	3.51392e+06	2.81966e+06	3.79387e+06	2.61113e+06	2918861	4.99892e+06	1.9851e+06	2907733	2.87268e+06	1.65812e+06	2.45294e+06	1.30424e+06	3.12228e+06	2.9467e+06	3586725	1.99755e+06	1.86653e+06	8540.8	3.43096e+06	Dynein heavy chain 3, axonemal OS=Homo sapiens GN=DNAH3 PE=2 SV=1
DSC1	DSC1_HUMAN	DGKTAILR	43.231945	15019	16730.3	24855.5	6598.03	11801.7	51161.5	9192.75	15809.3	22069.3	33095.5	7504.24	2469.95	8417.5	70487.5	20522.5	29299.5	16780.5	14621.8	3996.46	6729.02	9255.54	16181	11637.4	399545	3813.07	Desmocollin-1 OS=Homo sapiens GN=DSC1 PE=1 SV=2
DUSP5	DUS5_HUMAN	ARLLQEGGGGVAAVVVLDQGSRHWQK	125.94721	1.73653e+06	1.84295e+06	2.74794e+06	3.26956e+06	3.14e+06	1.46986e+06	1.69391e+06	1.44239e+06	177462	721738	819890	1.75706e+06	99262.6	65338.7	3.64915e+06	1.21346e+06	768568	988674	2435454	140410	164374	1042339	377178	73719.6	142643	Dual specificity protein phosphatase 5 OS=Homo sapiens GN=DUSP5 PE=1 SV=2
EFEMP1	FBLN3_HUMAN	ADQVC[160.0307]INLR	64.29869	850193	558828	353241	595858	552468	735686	356223	438103	485076	452849	387808	325966	488405	680035	534300	467070	436144	450492	430740	390318	438339	528838	414347	21080000	494110	EGF-containing fibulin-like extracellular matrix protein 1 OS=Homo sapiens GN=EFEMP1 PE=1 SV=2
EFEMP1	FBLN3_HUMAN	DIDEC[160.0307]DIVPDAC[160.0307]K	69.782104	1.43216e+06	1.20651e+06	1.12215e+06	1170141	1.75048e+06	2.05921e+06	884268	1.04405e+06	1079314	1.65442e+06	1.09019e+06	804145	787135	2263176	1.51652e+06	1.22056e+06	1.11709e+06	1.59679e+06	1.31541e+06	901804	1.08188e+06	1.415e+06	1.30004e+06	1.22134e+06	1.02081e+06	EGF-containing fibulin-like extracellular matrix protein 1 OS=Homo sapiens GN=EFEMP1 PE=1 SV=2
EFEMP1	FBLN3_HUMAN	GSFAC[160.0307]QC[160.0307]PPGYQK	53.266315	740808	530296	365754	657078	556052	644680	448245	567361	492339	470325	342792	437059	577572	474975	519568	404989	595503	718049	596261	661510	719082	594532	524546	38789.9	609684	EGF-containing fibulin-like extracellular matrix protein 1 OS=Homo sapiens GN=EFEMP1 PE=1 SV=2
EFEMP1	FBLN3_HUMAN	IQC[160.0307]AAGYEQSEHNVC[160.0307]QDIDEC[160.0307]TAGTHNC[160.0307]R	73.77203	1.65209e+06	1555912	1.33808e+06	1.97345e+06	2249688	3.1154e+06	1.87499e+06	910392	1.479e+06	1.82801e+06	1.13175e+06	1.34088e+06	3.00286e+06	2.1635e+06	1.35874e+06	2.75344e+06	2.53108e+06	1.93183e+06	1.35974e+06	2.71652e+06	1.3904e+06	1.8167e+06	2.36649e+06	1.601e+06	1.85111e+06	EGF-containing fibulin-like extracellular matrix protein 1 OS=Homo sapiens GN=EFEMP1 PE=1 SV=2
EFEMP1	FBLN3_HUMAN	LNC[160.0307]EDIDEC[160.0307]R	50.044556	1.47445e+06	669954	754169	1.0494e+06	1065090	938791	744456	468317	810020	782374	629224	581613	715121	890590	721234	686839	758531	778294	596339	646019	532112	709562	762265	913846	564586	EGF-containing fibulin-like extracellular matrix protein 1 OS=Homo sapiens GN=EFEMP1 PE=1 SV=2
EFEMP1	FBLN3_HUMAN	NPC[160.0307]QDPYILTPENR	71.751915	1.62206e+06	775955	416733	882878	592267	885610	554898	881111	356362	653871	418538	584813	704969	355040	719114	439977	594418	863365	724767	592742	642212	778384	449292	383115	923522	EGF-containing fibulin-like extracellular matrix protein 1 OS=Homo sapiens GN=EFEMP1 PE=1 SV=2
EFEMP1	FBLN3_HUMAN	TC[160.0307]QDINEC[160.0307]ETTNEC[160.0307]R	41.68741	304928	68319.7	76229.1	151062	89000.5	109295	94134.5	60238.4	36728.6	121486	43888.8	58912.8	52458.4	61223.7	8316.91	35238.5	47798	77860	64705.3	34518	21279.3	55108.4	36395.5	0	31841.3	EGF-containing fibulin-like extracellular matrix protein 1 OS=Homo sapiens GN=EFEMP1 PE=1 SV=2
EGLN1	EGLN1_HUMAN	AQFADIEPKFDR	128.22195	4879338	2.60934e+06	1.17629e+06	1.19548e+06	1.09835e+06	864438	2.04089e+06	1.63809e+06	1.0811e+06	1.23565e+06	1.37233e+06	1.59873e+06	2431299	134763	1.33961e+06	552558	1.08026e+06	784936	866045	1.00658e+06	1.52716e+06	1.40107e+06	1.04842e+06	3966.3	1.1381e+06	Egl nine homolog 1 OS=Homo sapiens GN=EGLN1 PE=1 SV=1
ENPP2	ENPP2_HUMAN	AAEC[160.0307]PAGFVRPPLIIFSVDGFR	123.78379	2.64035e+06	1.67509e+06	1.51639e+06	722056	5850778	720388	1.84608e+06	923442	1.117e+06	92960.4	1.41986e+06	3.0769e+06	5.98443e+06	641597	1.86521e+06	1.10291e+06	2245564	141404	2.05688e+06	2.82335e+06	2.35928e+06	412325	240052	86016.5	673742	Ectonucleotide pyrophosphatase/phosphodiesterase family member 2 OS=Homo sapiens GN=ENPP2 PE=1 SV=3
ENPP2	ENPP2_HUMAN	DIEHLTSLDFFR	108.82312	746748	826538	837690	948208	842015	1.39295e+06	500128	566236	464180	869857	772851	645049	658159	595729	545016	412465	377317	801834	447089	450212	401318	755841	748949	0	957797	Ectonucleotide pyrophosphatase/phosphodiesterase family member 2 OS=Homo sapiens GN=ENPP2 PE=1 SV=3
ENPP2	ENPP2_HUMAN	QAEVSSVPDHLTSC[160.0307]VRPDVR	69.46546	910263	837792	1.11227e+06	1304548	1.48185e+06	1.91752e+06	691782	609163	503625	843872	1.0351e+06	964654	1.29736e+06	538572	886070	611688	737656	925307	906619	711309	614973	1.05743e+06	637759	212294	821460	Ectonucleotide pyrophosphatase/phosphodiesterase family member 2 OS=Homo sapiens GN=ENPP2 PE=1 SV=3
ENPP2	ENPP2_HUMAN	RIEDIHLLVER	73.46195	1.32573e+06	1.23487e+06	1.43942e+06	1441425	2.02936e+06	2059438	749716	1.41891e+06	616961	799287	1.37083e+06	1.18985e+06	1.49972e+06	990121	1.29314e+06	908203	874265	1.44838e+06	1.15713e+06	811391	1.05967e+06	1.22173e+06	810311	0	892721	Ectonucleotide pyrophosphatase/phosphodiesterase family member 2 OS=Homo sapiens GN=ENPP2 PE=1 SV=3
ENPP2	ENPP2_HUMAN	TYLHTYESEI	76.20476	596484	779123	843314	1053458	1.04663e+06	1.24065e+06	552148	766848	399319	612981	723460	1.02081e+06	1.04296e+06	476489	779204	583849	648867	845103	753384	797000	768980	756371	628315	72489.9	769147	Ectonucleotide pyrophosphatase/phosphodiesterase family member 2 OS=Homo sapiens GN=ENPP2 PE=1 SV=3
ENPP2	ENPP2_HUMAN	VSPSFSQNC[160.0307]LAYK	70.51082	2.08334e+06	1.53227e+06	2.19606e+06	2.75046e+06	2.8539e+06	2689422	1.14731e+06	1118764	656553	1.13837e+06	1.21153e+06	1.37688e+06	2.00354e+06	537382	1.15574e+06	918748	1.27439e+06	1.2688e+06	1.18638e+06	1.28444e+06	1.08154e+06	1.23316e+06	1.16983e+06	884984	1.06736e+06	Ectonucleotide pyrophosphatase/phosphodiesterase family member 2 OS=Homo sapiens GN=ENPP2 PE=1 SV=3
ENPP2	ENPP2_HUMAN	YGPFGPEMTNPLR	94.40576	86904.5	431708	313127	318936	573659	720642	303218	390067	496084	184924	531016	705228	870378	311372	429599	428115	603155	471395	512857	827030	676707	530213	564855	3.85482e+06	821069	Ectonucleotide pyrophosphatase/phosphodiesterase family member 2 OS=Homo sapiens GN=ENPP2 PE=1 SV=3
ENPP7	ENPP7_HUMAN	INVQFNNGEHGFDNK	65.3842	20988.5	16362	24363.1	10370.2	16840.8	13568.3	34414.8	13904.9	11747.7	15548.9	38017.5	35503.5	20208.2	4103.1	16389	16166.2	25982.9	7926.93	22695.6	17949.7	19089.7	25911	25455.3	2.54104e+06	26393.6	Ectonucleotide pyrophosphatase/phosphodiesterase family member 7 OS=Homo sapiens GN=ENPP7 PE=1 SV=3
EPC2	EPC2_HUMAN	AISAQQVFR	53.77625	721944	146892	271355	297389	211291	214814	140931	94845.2	20081.8	269052	58918.4	75424.4	51718.7	44671.2	162291	44952.3	41801.8	108550	79971	10289.5	13433.8	83179.3	48521.3	31850000	21995	Enhancer of polycomb homolog 2 OS=Homo sapiens GN=EPC2 PE=1 SV=2
EPHA4	EPHA4_HUMAN	VYPANEVTLLDSR	84.58843	698816	465450	501742	583165	884412	927341	439679	377343	509003	759872	242571	278237	362591	371160	414617	547092	380238	439776	355326	373884	275020	445718	498515	910046	397937	Ephrin type-A receptor 4 OS=Homo sapiens GN=EPHA4 PE=1 SV=1
F2	THRB_HUMAN	ELLESYIDGR	84.057465	416261	275162	673742	760622	294445	321490	445087	438409	281446	486904	522102	557892	467634	406019	361324	387633	370564	484294	373366	368204	347812	444342	506460	180640	451058	Prothrombin OS=Homo sapiens GN=F2 PE=1 SV=2
F2	THRB_HUMAN	ITDNMFC[160.0307]AGYKPDEGK	69.71414	31605.6	237064	251038	259581	159256	175484	324872	307577	262651	137191	511659	516317	650414	310089	257762	402593	445459	339681	368138	570339	579502	467105	432915	804359	567206	Prothrombin OS=Homo sapiens GN=F2 PE=1 SV=2
F2	THRB_HUMAN	KPVAFSDYIHPVC[160.0307]LPDRETAASLLQAGYK	109.91927	221185	353830	609622	435601	332210	383445	516521	591900	261469	214023	543258	821321	1.19051e+06	172899	485442	403712	605208	244240	644943	720012	965353	503566	306672	171785	750524	Prothrombin OS=Homo sapiens GN=F2 PE=1 SV=2
F2	THRB_HUMAN	LAVTTHGLPC[160.0307]LAWASAQAK	99.45149	1.36971e+06	1.47713e+06	2377349	3.10196e+06	681461	1.1314e+06	1.70088e+06	2882004	1.2756e+06	1.87283e+06	3.33304e+06	3814753	2.25466e+06	1933375	2.24977e+06	847374	1.52679e+06	2.9235e+06	2.03172e+06	1789891	2.13913e+06	2.72924e+06	2.03048e+06	222919	2.2737e+06	Prothrombin OS=Homo sapiens GN=F2 PE=1 SV=2
F5	FA5_HUMAN	DIASGLIGLLLIC[160.0307]K	130.06323	73509.1	41532.9	61982.1	49757.2	170627	191361	69630	32599.4	63878	99196.1	137618	106220	107183	24335.2	69509.6	40688.1	60694.8	47037.2	45610.3	49098.8	49132.7	84550.7	47345.5	13979.9	69419.8	Coagulation factor V OS=Homo sapiens GN=F5 PE=1 SV=4
FAM3C	FAM3C_HUMAN	IC[160.0307]LEDNVLMSGVK	94.2327	191332	928020	443511	460942	741963	927704	513316	997472	1.40775e+06	612632	799130	502002	641030	1484638	724390	976904	788707	1.46771e+06	825903	1.07904e+06	802530	1171912	1.07625e+06	2.15952e+06	1.32533e+06	Protein FAM3C OS=Homo sapiens GN=FAM3C PE=1 SV=1
FAM3C	FAM3C_HUMAN	LIADLGSTSITNLGFR	108.27727	2.8778e+06	2.40763e+06	3.14468e+06	3864858	4.29409e+06	6097377	2.52477e+06	2.18099e+06	2.9029e+06	7.09689e+06	1559850	873910	2.44844e+06	1493076	1.68027e+06	2.40033e+06	2.1407e+06	3.19467e+06	1.33476e+06	2.19177e+06	1.30141e+06	3.84795e+06	2.35977e+06	76747.5	3.11733e+06	Protein FAM3C OS=Homo sapiens GN=FAM3C PE=1 SV=1
FBLN1	FBLN1_HUMAN	AITPPHPASQANIIFDITEGNLR	118.77127	4.75931e+06	4.55942e+06	5225022	6546279	5.6173e+06	6.3447e+06	6.00462e+06	7.05647e+06	3.63973e+06	7586798	7238034	6508078	4.14141e+06	3.92482e+06	4172013	3397132	4.46813e+06	5713308	4.91293e+06	4.51922e+06	4.95644e+06	7358426	5.32418e+06	150957	6.86194e+06	Fibulin-1 OS=Homo sapiens GN=FBLN1 PE=1 SV=4
FBLN1	FBLN1_HUMAN	C[160.0307]C[160.0307]HC[160.0307]C[160.0307]LLGR	45.788624	152189	194959	398456	250714	396750	475545	224185	230272	260448	341654	451247	201561	131308	415826	259796	317043	211895	250593	219372	149735	160291	220514	268990	66718.5	128198	Fibulin-1 OS=Homo sapiens GN=FBLN1 PE=1 SV=4
FBLN1	FBLN1_HUMAN	C[160.0307]LAFEC[160.0307]PENYR	76.59034	971328	618482	536063	847000	684956	1.01175e+06	844142	793758	449904	640793	1182226	1.48839e+06	940923	704396	882592	580702	660500	708274	859533	710830	796904	907025	530521	172804	1.01415e+06	Fibulin-1 OS=Homo sapiens GN=FBLN1 PE=1 SV=4
FBLN1	FBLN1_HUMAN	C[160.0307]VDVDEC[160.0307]APPAEPC[160.0307]GK	54.925697	1.07485e+06	710454	1.01934e+06	1099837	1.39619e+06	1.17604e+06	989875	999456	601626	921749	1164497	1.25491e+06	826459	520176	749234	674926	826009	1.01149e+06	887845	856672	826960	812980	771662	0	655697	Fibulin-1 OS=Homo sapiens GN=FBLN1 PE=1 SV=4
FBLN1	FBLN1_HUMAN	DC[160.0307]SLPYATESK	54.425903	484298	342282	550741	537082	563322	735736	364303	475697	400223	487788	635342	457162	269160	770357	421719	411566	368540	575306	374724	303928	341653	384044	363014	178307	267478	Fibulin-1 OS=Homo sapiens GN=FBLN1 PE=1 SV=4
FBLN1	FBLN1_HUMAN	DSSC[160.0307]GTGYELTEDNSC[160.0307]K	52.230053	901064	555666	736546	1.08003e+06	973439	939638	984669	818258	652273	873367	926570	1.22332e+06	804764	516535	598868	624091	853705	802320	837710	1.04279e+06	845550	715006	908757	0	857192	Fibulin-1 OS=Homo sapiens GN=FBLN1 PE=1 SV=4
FBLN1	FBLN1_HUMAN	GYHLNEEGTR	39.411125	519281	433293	609294	704862	638321	724168	622465	603689	440776	582776	663693	608430	648479	401534	7497.1	384306	484852	608998	518059	529317	495260	590966	568392	1.18664e+06	544606	Fibulin-1 OS=Homo sapiens GN=FBLN1 PE=1 SV=4
FBLN1	B4DUV1_HUMAN	HGTVSSFVAK	43.34001	37813.9	42422	108042	40077	66362.8	129217	42370.4	57100.6	62769.4	72645.8	64936.5	23494.3	38385.8	342506	62989.2	69190.3	57429.4	61931.8	26304.4	29594.8	38064	42689.9	39945.3	0	26234.7	cDNA FLJ53207, highly similar to Homo sapiens fibulin 1 (FBLN1), transcript variant C, mRNA OS=Homo sapiens PE=2 SV=1
FBLN1	FBLN1_HUMAN	IIEVEEEQEDPYLNDR	78.66726	1.1785e+06	1.03211e+06	544909	690198	1.05765e+06	647686	1.10809e+06	700742	487920	544730	1.07257e+06	2.17038e+06	930188	1.02938e+06	1.04879e+06	542933	489243	509324	1128739	687610	734700	606654	594113	609317	516707	Fibulin-1 OS=Homo sapiens GN=FBLN1 PE=1 SV=4
FBLN1	FBLN1_HUMAN	MC[160.0307]VDVNEC[160.0307]QR	50.16314	102630	923328	758659	765898	1.23024e+06	1.15009e+06	1.06074e+06	1.03918e+06	1379903	560293	1.61723e+06	1.51134e+06	1.37873e+06	1051162	920128	1.39988e+06	1.52609e+06	1.23093e+06	1.11235e+06	1.53147e+06	1.65294e+06	1.37978e+06	1.68596e+06	18808.5	1.41618e+06	Fibulin-1 OS=Homo sapiens GN=FBLN1 PE=1 SV=4
FBLN1	FBLN1_HUMAN	MVQEQC[160.0307]C[160.0307]HSQLEELHC[160.0307]ATGISLANEQDR	82.12926	205287	3371404	1.05924e+06	1.68417e+06	2652714	2.69979e+06	2.86377e+06	6.03676e+06	5.8597e+06	1.38178e+06	5875603	5.70956e+06	6392821	4.42495e+06	3.33012e+06	4.63705e+06	5.75939e+06	4390610	4599217	7.15466e+06	7.56713e+06	5522011	6.39442e+06	69171.2	6542432	Fibulin-1 OS=Homo sapiens GN=FBLN1 PE=1 SV=4
FBLN1	FBLN1_HUMAN	SQETGDLDVGGLQETDK	66.00259	1.16971e+06	747235	1.23546e+06	1.44696e+06	1223280	1.38837e+06	861360	1.15156e+06	830150	1.31563e+06	1.60185e+06	1.22596e+06	663991	1.42233e+06	1.0198e+06	776495	753184	1140328	784464	703910	588859	1.00422e+06	944276	86752.1	822532	Fibulin-1 OS=Homo sapiens GN=FBLN1 PE=1 SV=4
FBLN1	FBLN1_HUMAN	TGYYFDGISR	75.04201	1.57762e+06	1.5246e+06	1.30576e+06	1.71481e+06	1.84096e+06	1.4383e+06	1.48721e+06	1666571	1.08058e+06	1.18855e+06	1.74684e+06	2.19037e+06	1.54303e+06	1.13309e+06	1.39615e+06	1.12787e+06	1.18204e+06	1.58394e+06	1.47471e+06	1.34133e+06	1.63749e+06	1.16862e+06	1.29433e+06	387634	1.48239e+06	Fibulin-1 OS=Homo sapiens GN=FBLN1 PE=1 SV=4
FBLN1	B4DUV1_HUMAN	VSPHSGVVALTKPVPEPR	62.65376	560916	608651	1.53306e+06	1.11717e+06	1440553	1.0359e+06	733359	833676	606498	859898	1.02601e+06	656319	469542	460950	808460	767579	494426	729497	523584	405308	471379	595701	554187	84928.4	285869	cDNA FLJ53207, highly similar to Homo sapiens fibulin 1 (FBLN1), transcript variant C, mRNA OS=Homo sapiens PE=2 SV=1
FCGBP	FCGBP_HUMAN	EEFC[160.0307]GLLSSPTGPLSSC[160.0307]HK	91.3976	262974	56984.3	398960	244540	214880	192621	144409	23817.8	17517.3	356433	34722.3	32917.3	38972.3	35652.7	65884	32645.3	20952	25741.9	36295.2	15123.1	12449.4	23499.7	33347.6	114147	20316	IgGFc-binding protein OS=Homo sapiens GN=FCGBP PE=1 SV=3
FGA	FIBA_HUMAN	GGSTSYGTGSETESPR	37.42311	389229	238630	473093	596130	76117.7	113944	319290	263471	84522.8	145533	674957	646775	332029	184024	607.831	186662	208340	281765	281549	185030	243418	317365	200362	17350	205750	Fibrinogen alpha chain OS=Homo sapiens GN=FGA PE=1 SV=2
FGB	FIBB_HUMAN	DNENVVNEYSSELEK	81.00817	380958	253718	749517	975063	202178	401199	407622	304398	155922	231289	608938	722400	455252	299960	344230	290997	284628	365622	328301	305134	270623	395689	330189	1.29908e+06	317134	Fibrinogen beta chain OS=Homo sapiens GN=FGB PE=1 SV=2
FGG	FIBG_HUMAN	EGFGHLSPTGTTEFWLGNEK	103.010376	226167	186019	339438	255641	158540	399871	312360	137800	71191.6	63684.9	356502	331076	479768	183512	179274	158698	198882	94005.9	163739	163131	139041	154488	89270.2	795991	214958	Fibrinogen gamma chain OS=Homo sapiens GN=FGG PE=1 SV=3
FGG	FIBG_HUMAN	VAQLEAQC[160.0307]QEPC[160.0307]KDTVQIHDITGK	70.090775	37613	32422.7	40490	36170	39078.4	65398.1	26318.1	20688.8	16420.9	51171.9	32673.1	23548.5	44582.5	34176.3	23186.2	32365.2	29222	30762.2	23854.8	31848	23895.3	26270.6	29076.3	0	33925.2	Fibrinogen gamma chain OS=Homo sapiens GN=FGG PE=1 SV=3
FGG	FIBG_HUMAN	YLQEIYNSNNQK	59.03022	734036	398965	1076573	1.64025e+06	495756	1.30689e+06	495735	368513	149450	282385	612889	745439	655417	261257	392311	351638	397584	454922	422291	405138	361236	403846	384634	47544.4	334736	Fibrinogen gamma chain OS=Homo sapiens GN=FGG PE=1 SV=3
FN1	B4DN21_HUMAN	GATYNIIVEALK	107.598564	286498	196510	177398	146951	99113.2	141082	300827	314402	130472	301770	243074	281703	147230	141426	218565	131414	116729	280696	247916	84557.8	151285	332617	142391	17131.2	255262	cDNA FLJ53365, highly similar to Homo sapiens fibronectin 1 (FN1), transcript variant 4, mRNA OS=Homo sapiens PE=2 SV=1
FN1	FINC_HUMAN	IYLYTLNDNAR	80.778984	639521	469242	586936	844549	648569	1.2384e+06	989031	914417	478605	591239	536019	702003	549506	570153	473883	485408	493683	610444	560585	399778	372563	593801	454579	32170000	500188	Fibronectin OS=Homo sapiens GN=FN1 PE=1 SV=4
FN1	FINC_HUMAN	LGVRPSQGGEAPR	39.614838	62529	66622.1	170161	70314	85957.1	104976	75600	89868.5	120362	124298	116326	39430.5	26468.1	321710	1272.29	146030	67965.2	145294	64979.4	27808.5	37710	56012.1	66999.5	0	26404.9	Fibronectin OS=Homo sapiens GN=FN1 PE=1 SV=4
FN1	FINC_HUMAN	LLC[160.0307]QC[160.0307]LGFGSGHFR	84.74437	341196	527515	453768	593293	337183	375746	832564	1.29556e+06	479776	548100	550399	898531	370231	571862	530669	597766	503663	1.00267e+06	675334	492577	409914	655463	496421	223332	658431	Fibronectin OS=Homo sapiens GN=FN1 PE=1 SV=4
FN1	FINC_HUMAN	NLQPASEYTVSLVAIK	98.27975	1.50189e+06	1.04651e+06	1417590	1.51561e+06	998728	1958382	2.04299e+06	2.11299e+06	1.20531e+06	1.15266e+06	863484	1152528	776329	750865	899396	1.09881e+06	1.29911e+06	1778598	1.12331e+06	668665	918899	1366293	1.4853e+06	36971.7	1011654	Fibronectin OS=Homo sapiens GN=FN1 PE=1 SV=4
FN1	FINC_HUMAN	QDGHLWC[160.0307]STTSNYEQDQK	60.95323	249763	234319	234847	298990	144604	199074	431691	306226	174744	239303	231227	396491	278577	105645	189307	241989	279014	283795	283089	192940	265465	313014	161225	79257.2	319588	Fibronectin OS=Homo sapiens GN=FN1 PE=1 SV=4
FN1	FINC_HUMAN	SSPVVIDASTAIDAPSNLR	90.283424	661573	345331	413288	486798	397162	612705	680833	533308	227164	471415	263275	421800	337742	148939	351986	319629	303799	486113	426887	234930	345392	454071	308660	0	352760	Fibronectin OS=Homo sapiens GN=FN1 PE=1 SV=4
FN1	FINC_HUMAN	TFYSC[160.0307]TTEGR	49.083843	399821	241628	247864	280668	155381	161369	376596	364919	147402	211271	190206	327542	214386	94179.6	214571	197691	214481	301934	283476	165541	239720	267750	182725	47312	224060	Fibronectin OS=Homo sapiens GN=FN1 PE=1 SV=4
FN1	FINC_HUMAN	VDVIPVNLPGEHGQR	81.31872	1.26302e+06	1.45343e+06	1.61573e+06	1.96602e+06	1.24045e+06	1.73173e+06	2977897	2.73619e+06	1394407	1.45446e+06	1607932	1.82145e+06	1.23113e+06	1.08315e+06	1.34504e+06	1.78889e+06	1.4349e+06	2.18106e+06	1.60853e+06	806516	1.32889e+06	1.79266e+06	1565024	57049.6	1.37836e+06	Fibronectin OS=Homo sapiens GN=FN1 PE=1 SV=4
FN1	FINC_HUMAN	VFAVSHGR	34.23888	33218.2	32996.7	65553	36075.8	41908.4	81763.9	35951	36537.4	44300.4	77613.2	79054.7	7733.75	23647.9	85073	295.436	54808.8	29956.7	51744.5	33928.5	17268.4	20537.2	44542.7	29360.6	98269	23801.7	Fibronectin OS=Homo sapiens GN=FN1 PE=1 SV=4
FOSL2	FOSL2_HUMAN	RDEQLSPEEEEKRR	67.38099	158415	3.85806e+06	763813	1.19866e+06	2.65588e+06	3398796	2.93786e+06	2.91227e+06	5.41226e+06	1.61633e+06	3.16593e+06	2.99523e+06	5.042e+06	3946356	2.75882e+06	3.28365e+06	4381498	3.90691e+06	3.78677e+06	5175550	4469463	4.81044e+06	4.44251e+06	80032.8	4490384	Fos-related antigen 2 OS=Homo sapiens GN=FOSL2 PE=1 SV=1
FRY	FRY_HUMAN	NFVESLYDTTLELSSR	104.13869	541321	332769	233872	233214	300162	255286	391892	295132	263524	230029	238013	293740	369358	241690	227510	170018	232760	218331	217392	233142	259722	239372	258954	671350	227247	Protein furry homolog OS=Homo sapiens GN=FRY PE=1 SV=1
GC	VTDB_HUMAN	C[160.0307]C[160.0307]ESASEDC[160.0307]MAK	32.653183	12600.6	229484	140192	159170	127532	191051	79441.3	261011	397205	208016	785543	141598	243758	245747	16947.7	520829	408168	491058	323922	350489	417859	450857	329936	4885.26	371171	Vitamin D-binding protein OS=Homo sapiens GN=GC PE=1 SV=1
GC	VTDB_HUMAN	EDFTSLSLVLYSR	113.5548	4069071	2115217	1.33353e+06	764839	1.04255e+06	459368	2.75375e+06	1.12554e+06	852768	956942	3.20304e+06	4.0646e+06	2.63172e+06	1.10161e+06	2.05597e+06	1554469	1.45425e+06	429803	2369881	1.68606e+06	2039736	1.17991e+06	449134	717974	1.32582e+06	Vitamin D-binding protein OS=Homo sapiens GN=GC PE=1 SV=1
GC	VTDB_HUMAN	ELSSFIDK	66.046295	89606.1	96205.5	253649	100765	102019	158636	100947	134475	207200	276755	443872	147361	90271.6	1.36817e+06	272573	281735	129185	179954	109367	93958.1	96277.2	156507	114630	2431433	117088	Vitamin D-binding protein OS=Homo sapiens GN=GC PE=1 SV=1
GC	VTDB_HUMAN	FPSGTFEQVSQLVK	104.110214	3176788	5787481	9847379	11160000	4.45349e+06	5729510	7.89267e+06	8.17518e+06	8881198	13010000	12770000	11950000	10610000	4752953	7690559	8096417	8827794	9095793	8019538	8881914	7.71804e+06	9222416	9029275	2.30899e+06	10150000	Vitamin D-binding protein OS=Homo sapiens GN=GC PE=1 SV=1
GC	VTDB_HUMAN	HLSLLTTLSNR	82.499886	1.19932e+06	1.46097e+06	3.31545e+06	2.63422e+06	1.41677e+06	1511077	1412432	2.43149e+06	2.73784e+06	3370591	5266323	3.01509e+06	1558375	2.82851e+06	3.42694e+06	3.48425e+06	2.3226e+06	3435736	1.82567e+06	1.86436e+06	1.62023e+06	2598953	2.79395e+06	72915.6	1.67533e+06	Vitamin D-binding protein OS=Homo sapiens GN=GC PE=1 SV=1
GC	VTDB_HUMAN	HQPQEFPTYVEPTNDEIC[160.0307]EAFR	98.672424	3.956e+06	4.40919e+06	2.80575e+06	2.26569e+06	2.35912e+06	1272799	4.89664e+06	2.4126e+06	4424328	1.28611e+06	6.61427e+06	10400000	7.00698e+06	4444519	5.91303e+06	4873155	5.87899e+06	1.65938e+06	5.80398e+06	5.95559e+06	4230616	1541160	2.26798e+06	438935	3.11229e+06	Vitamin D-binding protein OS=Homo sapiens GN=GC PE=1 SV=1
GC	VTDB_HUMAN	RSDFASNC[160.0307]C[160.0307]SINSPPLYC[160.0307]DSEIDAELK	94.23229	2.82744e+06	5.14807e+06	5075329	4.04732e+06	2318196	1.9442e+06	4320272	6631250	4.32483e+06	2.60028e+06	9817407	9966615	5.68228e+06	5514367	7.47855e+06	5940452	5.73579e+06	4432864	6221040	5.58816e+06	6766176	4.39397e+06	4338328	214840	5.61051e+06	Vitamin D-binding protein OS=Homo sapiens GN=GC PE=1 SV=1
GC	VTDB_HUMAN	RTHLPEVFLSK	70.97977	1.83915e+06	1.82733e+06	3.75679e+06	2.48802e+06	1544349	1.42858e+06	1.46059e+06	2.28931e+06	1.23108e+06	2939006	5.33928e+06	2.77473e+06	903030	4172878	3.098e+06	2.31644e+06	1.4379e+06	3.20461e+06	1.99026e+06	835307	1829465	2.40376e+06	1.97719e+06	0	1.52902e+06	Vitamin D-binding protein OS=Homo sapiens GN=GC PE=1 SV=1
GC	VTDB_HUMAN	SC[160.0307]ESNSPFPVHPGTAEC[160.0307]C[160.0307]TK	61.98217	11230000	10800000	15290000	17610000	8.01198e+06	8586823	13070000	13500000	12680000	14560000	17510000	20150000	14170000	11630000	12430000	13090000	13170000	18010000	12880000	13750000	12780000	12880000	12060000	826439	13870000	Vitamin D-binding protein OS=Homo sapiens GN=GC PE=1 SV=1
GC	VTDB_HUMAN	SLGEC[160.0307]C[160.0307]DVEDSTTC[160.0307]FNAK	67.60007	3.05499e+06	2.51397e+06	4302382	5.38821e+06	1.98014e+06	2.25889e+06	3368477	3.1207e+06	2.98263e+06	4452678	4.2877e+06	5293123	3.4624e+06	2.82951e+06	3.28348e+06	3.90128e+06	3623532	4465275	3.45852e+06	3878731	3.25656e+06	3.37949e+06	3.74551e+06	238948	3.58471e+06	Vitamin D-binding protein OS=Homo sapiens GN=GC PE=1 SV=1
GC	VTDB_HUMAN	THLPEVFLSK	77.10676	454293	353900	1.19288e+06	641923	482750	600156	482251	461449	1362266	1.02054e+06	1617624	492939	360768	1.28679e+06	876508	1.18233e+06	591495	764602	418111	391238	345102	573703	859124	0	359181	Vitamin D-binding protein OS=Homo sapiens GN=GC PE=1 SV=1
GC	VTDB_HUMAN	VC[160.0307]SQYAAYGEK	47.470318	4825849	2.86398e+06	4003554	4.90807e+06	1.96502e+06	1.74696e+06	2.90055e+06	3.48139e+06	2.4814e+06	3.12351e+06	4.59558e+06	5.27111e+06	3.35977e+06	1.65719e+06	3022169	2.4257e+06	2.82285e+06	3.75773e+06	3.37867e+06	2840041	3.2285e+06	3.45181e+06	3.00053e+06	18913.5	3.21078e+06	Vitamin D-binding protein OS=Homo sapiens GN=GC PE=1 SV=1
GC	VTDB_HUMAN	YTFELSR	70.64285	3.24712e+06	2.71309e+06	3.70636e+06	4.61594e+06	1.73338e+06	1.9191e+06	2.4627e+06	3.36717e+06	2.63768e+06	3720283	4985343	5385851	3.18438e+06	2.78817e+06	3657979	3.21614e+06	3.05059e+06	4.59668e+06	3.48084e+06	3427588	2.97122e+06	3.5754e+06	3.34828e+06	283856	3453590	Vitamin D-binding protein OS=Homo sapiens GN=GC PE=1 SV=1
GM2A	SAP3_HUMAN	TYGLPC[160.0307]HC[160.0307]PFK	68.069954	1.00505e+06	854388	513425	720923	1.05742e+06	903410	776073	577279	458548	638141	420855	453055	524090	293818	488963	410117	541587	573350	458320	529964	539908	525565	565653	41265	499898	Ganglioside GM2 activator OS=Homo sapiens GN=GM2A PE=1 SV=4
GOT1	AATC_HUMAN	EPESILQVLSQMEK	124.86675	88942.8	98741.8	132788	171068	153142	331620	91342.3	110844	363630	257211	229686	138377	224812	107383	111251	222775	211305	246743	150243	328409	160491	325016	385696	83596.3	480996	Aspartate aminotransferase, cytoplasmic OS=Homo sapiens GN=GOT1 PE=1 SV=3
GPR37L1	ETBR2_HUMAN	DGGTPDSGQELR	36.025764	139015	139370	268569	110109	276209	304223	73530.4	109524	163337	245041	171597	62600.7	63348.3	418011	0	242150	99143.4	191385	100963	51959.2	76182.9	138792	118818	11441	72374.2	Endothelin B receptor-like protein 2 OS=Homo sapiens GN=GPR37L1 PE=1 SV=2
GSN	GELS_HUMAN	AGALNSNDAFVLK	78.089455	354990	271116	476398	392807	448435	695448	377308	384886	586123	1.16769e+06	509613	253248	334383	980822	410260	411688	301874	355782	283859	237040	199037	347139	400348	5263953	254126	Gelsolin OS=Homo sapiens GN=GSN PE=1 SV=1
GSN	GELS_HUMAN	AQPVQVAEGSEPDGFWEALGGK	110.48158	3545005	2.8654e+06	1544756	1.33581e+06	3957967	2.46289e+06	5.41449e+06	2.90273e+06	2.94115e+06	2.25711e+06	2.34194e+06	2.76336e+06	4.99434e+06	2427159	2924171	2.02869e+06	3.41851e+06	888799	3219302	3556223	3436353	1241058	1691882	996391	2.12419e+06	Gelsolin OS=Homo sapiens GN=GSN PE=1 SV=1
GSN	GELS_HUMAN	DPDQTDGLGLSYLSSHIANVER	106.3936	3.23348e+06	2.57105e+06	2.44015e+06	3.35024e+06	2.60799e+06	2.83258e+06	5465620	4.3568e+06	4256548	6562691	3.87917e+06	3.30781e+06	4.93689e+06	4109383	2.88094e+06	1.36997e+06	2955262	3.44871e+06	2.74264e+06	3.75512e+06	2.12992e+06	3.9625e+06	3632332	2.80787e+06	3.157e+06	Gelsolin OS=Homo sapiens GN=GSN PE=1 SV=1
GSN	GELS_HUMAN	DSQEEEKTEALTSAK	45.8914	138625	101151	212200	128268	193058	232255	63629.1	150953	114905	199575	128118	48535.3	48607.9	4687.28	199434	147337	78646.3	137689	56050.2	43389.1	45833.3	108540	54157.2	0	23697	Gelsolin OS=Homo sapiens GN=GSN PE=1 SV=1
GSN	GELS_HUMAN	EPGLQIWR	82.616325	1.39728e+06	1396972	1.33551e+06	1.39047e+06	1.60167e+06	1.33618e+06	2.18007e+06	2.18771e+06	2.46876e+06	2.13946e+06	1.66796e+06	1.81096e+06	2.05716e+06	2.21367e+06	1.59061e+06	1.17759e+06	1.77562e+06	1.6144e+06	1.47962e+06	2150393	1.42063e+06	1.61403e+06	1877796	475685	1297858	Gelsolin OS=Homo sapiens GN=GSN PE=1 SV=1
GSN	GELS_HUMAN	EVQGFESATFLGYFK	119.43434	2988570	1498216	228638	295481	1025731	133131	1.43655e+06	730979	512857	254944	651451	853540	1.1176e+06	1.50279e+06	963886	371044	477303	145993	963760	656863	1.15127e+06	346930	150338	263825	500535	Gelsolin OS=Homo sapiens GN=GSN PE=1 SV=1
GSN	GELS_HUMAN	HVVPNEVVVQR	52.01429	685944	734218	813860	719740	1.05221e+06	1.3006e+06	729158	1.19758e+06	1.41646e+06	1.81863e+06	1219994	586440	557726	1.44742e+06	1442320	889939	921120	1.32932e+06	812164	741767	648303	925816	974358	0	526976	Gelsolin OS=Homo sapiens GN=GSN PE=1 SV=1
GSN	GELS_HUMAN	LFAC[160.0307]SNK	34.558308	52602.3	24685.5	19903.4	20965.1	22335	19542	21511.4	23623.6	19311.5	15724.8	8608.09	6217.74	12297.1	19040.2	3979.05	15958	15894.8	24412.6	20530.4	15407.5	18368.4	11018.6	21178.7	0	14338.2	Gelsolin OS=Homo sapiens GN=GSN PE=1 SV=1
GSN	GELS_HUMAN	NWRDPDQTDGLGLSYLSSHIANVER	106.207115	2.34301e+06	1.95636e+06	933003	699012	2.04763e+06	431064	2.93824e+06	1688163	1.43792e+06	690406	961797	1989450	3.13481e+06	500457	1.70588e+06	1.02242e+06	2.30937e+06	281724	1.66765e+06	2.72266e+06	2.71118e+06	492646	624774	4595159	1.15675e+06	Gelsolin OS=Homo sapiens GN=GSN PE=1 SV=1
GSN	GELS_HUMAN	QTQVSVLPEGGETPLFK	96.40257	2879873	2.90131e+06	2650784	3.156e+06	3390169	3792983	3.77597e+06	5611914	4.33804e+06	5902643	3.35404e+06	2.97091e+06	3481666	4.12612e+06	4129962	2.35211e+06	3155743	4624848	3662964	3.44423e+06	3514201	3.9155e+06	4118851	58391.5	3.1044e+06	Gelsolin OS=Homo sapiens GN=GSN PE=1 SV=1
GSN	GELS_HUMAN	RYIETDPANR	38.96763	2.05463e+06	1.59865e+06	1.38023e+06	1.88812e+06	1.67083e+06	1.76895e+06	1.96881e+06	2.13926e+06	1.69373e+06	2.30178e+06	1.48526e+06	1.51368e+06	1.92677e+06	1.27875e+06	163889	1.23271e+06	1.60784e+06	2.01123e+06	1.71792e+06	1854427	1.55484e+06	1.75749e+06	1.75942e+06	56506.8	1.41931e+06	Gelsolin OS=Homo sapiens GN=GSN PE=1 SV=1
GSN	GELS_HUMAN	SEDC[160.0307]FILDHGK	62.3615	1.76863e+06	1.52642e+06	1410477	1.51588e+06	1.78744e+06	1.86338e+06	1.60151e+06	2.18601e+06	1.81244e+06	2.47779e+06	2.07892e+06	1443824	1.25624e+06	2.53983e+06	2.0386e+06	1.31639e+06	1.37146e+06	2.20852e+06	1.71976e+06	1.13674e+06	1.6371e+06	1.54976e+06	1.56369e+06	1.19168e+06	1.31943e+06	Gelsolin OS=Homo sapiens GN=GSN PE=1 SV=1
GSN	GELS_HUMAN	TGAQELLR	52.33956	191942	174785	102527	61100.3	222777	422343	160339	303294	360305	385399	0	0	106510	1.13228e+06	360360	210105	187051	271067	140706	116439	154955	193695	164062	115550	111788	Gelsolin OS=Homo sapiens GN=GSN PE=1 SV=1
GSN	GELS_HUMAN	TPSAAYLWVGTGASEAEK	90.29947	1.04006e+06	905741	1.13111e+06	1.45826e+06	1.36103e+06	1.33275e+06	1.95283e+06	1.21265e+06	2351100	2.13281e+06	684860	1.02396e+06	2.09869e+06	1.53238e+06	970289	1077803	1.82662e+06	902835	1.05087e+06	2.16573e+06	1273885	933281	1.89653e+06	200784	908662	Gelsolin OS=Homo sapiens GN=GSN PE=1 SV=1
GSN	GELS_HUMAN	VPFDAATLHTSTAMAAQHGM[147.0354]DDDGTGQK	71.85628	8656.31	306666	95925.2	96480.1	175930	192558	231534	330356	245760	100787	358242	399909	338640	346240	281787	408405	313281	380957	400180	569706	668029	475229	382354	598670	625132	Gelsolin OS=Homo sapiens GN=GSN PE=1 SV=1
GSN	GELS_HUMAN	VPFDAATLHTSTAMAAQHGMDDDGTGQK	78.91389	103395	6656129	712783	896534	3.04539e+06	2692209	6343970	11650000	16310000	928702	8833112	10210000	16120000	8769013	4689474	9878545	13830000	9376780	8835251	19080000	20020000	11390000	15020000	4.14261e+06	14300000	Gelsolin OS=Homo sapiens GN=GSN PE=1 SV=1
GSN	GELS_HUMAN	VSNGAGTMSVSLVADENPFAQGALK	111.898346	39531.9	385807	99100.9	108129	285324	247984	254601	260320	420085	154981	345106	376376	622590	594686	283714	361591	429143	114797	532708	631334	700722	302463	301163	248087	332126	Gelsolin OS=Homo sapiens GN=GSN PE=1 SV=1
GSN	GELS_HUMAN	YIETDPANR	39.900078	1.52557e+06	1180082	1.27965e+06	1275654	1.50872e+06	1.15488e+06	2.03323e+06	1.38522e+06	1.15469e+06	1.32504e+06	984246	1.05382e+06	1.58698e+06	882326	19992.5	777892	1.07684e+06	975848	1.03429e+06	1.11013e+06	1.23586e+06	1.15522e+06	1.40219e+06	2.90854e+06	1001359	Gelsolin OS=Homo sapiens GN=GSN PE=1 SV=1
HBB	Q4TZM4_HUMAN	VLGAFSNGLAHLDNLK	101.1483	12487.3	230932	226176	218548	243775	339404	286917	209414	576889	299861	2.17449e+06	2978454	540564	519727	411027	467426	496076	673914	342422	478179	332416	776242	594178	1.67515e+06	688554	Hemoglobin beta chain (Fragment) OS=Homo sapiens GN=HBB PE=2 SV=1
HPX	HEMO_HUMAN	C[160.0307]SPHLVLSALTSDNHGATYAFSGTHYWR	103.77433	1.07282e+06	1.4244e+06	274442	250061	552461	25777.7	1.385e+06	285133	175918	64863	742452	2665847	2.49907e+06	613975	816410	493034	573546	64433.2	1.32467e+06	856136	1.04758e+06	289540	122115	844194	446537	Hemopexin OS=Homo sapiens GN=HPX PE=1 SV=2
HPX	HEMO_HUMAN	DYFMPC[160.0307]PGR	71.57283	182467	4615192	3313728	3639850	1.9523e+06	1.92465e+06	3.65172e+06	5555212	5.13298e+06	1.89898e+06	6395150	6880378	5894399	4750418	4283658	6567763	5949531	5.96835e+06	5481224	6.97449e+06	7257774	5502458	6455227	200018	7374466	Hemopexin OS=Homo sapiens GN=HPX PE=1 SV=2
HPX	HEMO_HUMAN	ELISER	37.057507	354053	256004	745639	280305	163932	388453	246831	343615	408765	494897	374780	96959.5	217772	1.41873e+06	0	496860	321911	333267	112828	156616	185251	301916	276600	0	182996	Hemopexin OS=Homo sapiens GN=HPX PE=1 SV=2
HPX	HEMO_HUMAN	EVGTPHGIILDSVDAAFIC[160.0307]PGSSR	111.268135	55460000	40630000	75720000	67490000	37610000	49880000	53250000	51720000	42820000	71390000	62610000	59190000	58270000	42850000	46450000	49540000	53050000	47270000	51040000	53400000	49810000	56690000	51470000	1.8332e+06	62340000	Hemopexin OS=Homo sapiens GN=HPX PE=1 SV=2
HPX	HEMO_HUMAN	FDPVRGEVPPR	56.763214	1.81639e+06	1.04447e+06	2356979	2.16636e+06	774294	715855	1.06902e+06	1.62799e+06	700520	1.3399e+06	1127446	1.21932e+06	820336	486674	1.18746e+06	1.20987e+06	1.00691e+06	1.38174e+06	1255925	888440	1.23416e+06	1.31963e+06	1.05066e+06	0	1072580	Hemopexin OS=Homo sapiens GN=HPX PE=1 SV=2
HPX	HEMO_HUMAN	GEC[160.0307]QAEGVLFFQGDR	91.683105	6469692	4335864	10340000	10540000	3.5549e+06	5.27494e+06	9665337	5013288	5234353	7258537	6635941	7268234	6877104	9010050	5447013	5.53549e+06	4.44167e+06	6.64442e+06	5901515	4.8086e+06	3.63948e+06	5.39759e+06	5.93664e+06	1.07252e+06	5560976	Hemopexin OS=Homo sapiens GN=HPX PE=1 SV=2
HPX	HEMO_HUMAN	GEFVWK	68.50821	4186443	2.78545e+06	4649835	5.59817e+06	2.10783e+06	2.02859e+06	3.50004e+06	3.58039e+06	2.45859e+06	3.56041e+06	3.85767e+06	3.78651e+06	3181718	2638709	3.44793e+06	3.20713e+06	2.7894e+06	4271233	3.21856e+06	2.98765e+06	2526633	3.41629e+06	2.954e+06	1.12563e+06	3.04373e+06	Hemopexin OS=Homo sapiens GN=HPX PE=1 SV=2
HPX	HEMO_HUMAN	GGYTLVSGYPK	68.034164	4416829	4.50201e+06	10280000	11290000	4835500	4.88156e+06	7.12326e+06	5982788	6271320	7835741	6.88978e+06	7179111	6.9061e+06	5.80211e+06	5791809	7530236	6.82209e+06	7654628	6.0001e+06	6.99904e+06	5.36076e+06	5.63907e+06	7274317	133927	5.78568e+06	Hemopexin OS=Homo sapiens GN=HPX PE=1 SV=2
HPX	HEMO_HUMAN	LLQDEFPGIPSPLDAAVEC[160.0307]HR	112.065056	77600000	60140000	98660000	99750000	50180000	69780000	80280000	64130000	54670000	75240000	81490000	80790000	79620000	66110000	63270000	61590000	66640000	62780000	71600000	67880000	55850000	72230000	72280000	36050000	79760000	Hemopexin OS=Homo sapiens GN=HPX PE=1 SV=2
HPX	HEMO_HUMAN	NFPSPVDAAFR	85.757515	20930000	12340000	33580000	45530000	14700000	16010000	23210000	21110000	19940000	26170000	16860000	16230000	19210000	13720000	15420000	21970000	19520000	17130000	12640000	19300000	12500000	14310000	25940000	121200000	18060000	Hemopexin OS=Homo sapiens GN=HPX PE=1 SV=2
HPX	HEMO_HUMAN	QGHNSVFLIK	64.94782	554138	438988	2.14412e+06	754625	421861	765118	471557	570933	745494	1.1042e+06	1.73479e+06	496464	301130	2.84391e+06	1.29167e+06	1.21691e+06	491331	979500	504201	275441	350304	567434	482453	100340	327806	Hemopexin OS=Homo sapiens GN=HPX PE=1 SV=2
HPX	HEMO_HUMAN	RLWWLDLK	109.199165	22070000	11560000	20280000	18760000	9963290	10010000	15070000	12580000	4284938	10770000	12010000	14100000	15920000	8.33797e+06	11220000	10280000	11470000	10640000	11650000	11740000	9830557	11290000	9675245	82784.8	15470000	Hemopexin OS=Homo sapiens GN=HPX PE=1 SV=2
HPX	HEMO_HUMAN	SGAQATWTELPWPHEK	96.03818	10660000	10260000	12670000	9434193	7.7773e+06	4665990	11890000	8693516	8741629	5377763	9090373	15390000	14080000	9246960	10270000	11210000	10740000	6.12312e+06	10910000	11210000	9742774	4674385	7858799	1731751	7.92009e+06	Hemopexin OS=Homo sapiens GN=HPX PE=1 SV=2
HPX	HEMO_HUMAN	SLGPNSC[160.0307]SANGPGLYLIHGPNLYC[160.0307]YSDVEK	107.28435	1.89075e+06	2.35351e+06	1.21043e+06	545022	987291	421684	3.85721e+06	644296	1.21576e+06	296106	1.50504e+06	3.40061e+06	5892648	1.21543e+06	2.11634e+06	2.36319e+06	2.14258e+06	283112	2444183	2971129	1.33743e+06	530106	424864	291332	1.0088e+06	Hemopexin OS=Homo sapiens GN=HPX PE=1 SV=2
HPX	HEMO_HUMAN	VWVYPPEK	66.95665	2.91267e+06	2.8389e+06	5.56566e+06	5835051	2.09458e+06	2.38978e+06	4.15091e+06	3.26449e+06	3067505	3860423	3989333	4363525	3.44204e+06	3.51447e+06	3.40102e+06	3.92832e+06	3.50447e+06	4.58162e+06	3.71535e+06	3.5749e+06	2.94514e+06	3.28352e+06	3897216	1.80823e+06	3.38501e+06	Hemopexin OS=Homo sapiens GN=HPX PE=1 SV=2
HPX	HEMO_HUMAN	YYC[160.0307]FQGNQFLR	89.510994	33590000	17390000	18570000	15820000	13750000	5839824	20240000	15450000	9580913	8467816	11720000	15260000	18340000	13720000	16380000	13060000	13250000	8.16872e+06	13690000	12450000	13680000	7351882	9314168	566478	11210000	Hemopexin OS=Homo sapiens GN=HPX PE=1 SV=2
HRNR	HORN_HUMAN	GPYESGSGHSSGLGHR	31.782972	15016.4	19617.1	25011.3	27602.2	15013.9	22406.2	18901	8563.96	7526.53	24359.3	20183.6	128.799	80439.1	12882.7	415.473	8401.24	22246.2	10932.3	36013.8	6118.9	6528.94	9131.7	10095.8	1.60789e+06	12636.1	Hornerin OS=Homo sapiens GN=HRNR PE=1 SV=2
HSD17B3	DHB3_HUMAN	RGLNVVLISR	77.39729	649540	349710	10180.5	18756.6	1.3449e+06	1.61899e+06	1.50332e+06	468220	7922.76	6781.63	5644.12	1882.74	457875	199160	131750	348219	355628	163495	136623	348409	86067.8	171743	476407	0	130941	Testosterone 17-beta-dehydrogenase 3 OS=Homo sapiens GN=HSD17B3 PE=1 SV=2
HYI	HYI_HUMAN	IHLMAGR	43.00619	4936.42	99282	146337	43908.4	46087.2	116323	63702.7	135998	201979	79584.4	190138	56404.4	102560	767073	130380	253535	163860	160283	60453.6	91584.4	122794	129766	128296	42137.8	101087	Putative hydroxypyruvate isomerase OS=Homo sapiens GN=HYI PE=2 SV=2
IFT52	B4DXC7_HUMAN	FTAAEM[147.0354]LWLEM[147.0354]YITNISILK	119.56056	1.65609e+06	318137	828919	1159698	615322	943518	487624	397793	68189.4	1754403	225166	246226	139925	104397	262691	88182.1	143396	481063	195269	43324.3	40484.4	528202	129397	88695.9	95748.6	cDNA FLJ50276, moderately similar to Intraflagellar transport 52 homolog OS=Homo sapiens PE=4 SV=1
IGFBP2	IBP2_HUMAN	TPC[160.0307]QQELDQVLER	45.8914	74250.3	48481	48412.3	67098.9	78340.5	73414.5	89670.2	61820	43517.1	66988.8	57134.1	65867	79550.9	31871.7	66099.9	54123.5	58270.1	73234.1	65642.3	28769.1	38693.4	78715.7	41949.2	221809	51125.1	Insulin-like growth factor-binding protein 2 OS=Homo sapiens GN=IGFBP2 PE=1 SV=2
IGFBP6	IBP6_HUMAN	APAVAEENPK	31.306458	39203.1	56298.3	87703.4	19864	25613.8	87474.9	46451.7	84659.2	46763.8	115093	41447.7	0	48539	528629	666.795	66066.2	84997.8	32825.8	10579.7	29777.1	45034.5	75045.4	43296.9	0	19103	Insulin-like growth factor-binding protein 6 OS=Homo sapiens GN=IGFBP6 PE=1 SV=1
IGFBP6	IBP6_HUMAN	EGQEC[160.0307]GVYTPNC[160.0307]APGLQC[160.0307]HPPKDDEAPLR	70.83073	3.15993e+06	2.44174e+06	3.35279e+06	4036317	2.41663e+06	1.9762e+06	4670051	3658293	2.05364e+06	3.60422e+06	2.97452e+06	3.86566e+06	3.29414e+06	1.28485e+06	2.8164e+06	3.22823e+06	3249326	3183884	3.08106e+06	3.77848e+06	3.4862e+06	2.87149e+06	3641995	113604	2817403	Insulin-like growth factor-binding protein 6 OS=Homo sapiens GN=IGFBP6 PE=1 SV=1
IGFBP6	IBP6_HUMAN	GAQTLYVPNC[160.0307]DHR	54.306694	2708423	2.66534e+06	2.50225e+06	2984478	1992405	1.85878e+06	3.84749e+06	4239744	2.25034e+06	2891930	3381884	3477296	2.93565e+06	2.43875e+06	2.82428e+06	2362650	2654079	3.52311e+06	3499934	2.94179e+06	3.2985e+06	3.5184e+06	2.91433e+06	7366665	2.69269e+06	Insulin-like growth factor-binding protein 6 OS=Homo sapiens GN=IGFBP6 PE=1 SV=1
IGFBP6	IBP6_HUMAN	HLDSVLQQLQTEVYR	105.73748	3.49235e+06	3.07409e+06	4528171	5209624	2.43279e+06	3286606	5679298	6.51148e+06	3.73127e+06	6.74343e+06	5516286	4884032	4199832	3.73698e+06	3.74489e+06	3.86013e+06	3.77097e+06	5.16442e+06	4.17866e+06	3.80914e+06	4.01724e+06	5466730	4937777	51028.3	4.88356e+06	Insulin-like growth factor-binding protein 6 OS=Homo sapiens GN=IGFBP6 PE=1 SV=1
IGFBP6	IBP6_HUMAN	RGPC[160.0307]WC[160.0307]VDR	54.145893	955113	592142	457701	646943	359353	320618	861475	905118	283710	535047	585762	798470	592326	366745	547172	396873	470017	694399	712841	594342	751901	544144	519857	0	616361	Insulin-like growth factor-binding protein 6 OS=Homo sapiens GN=IGFBP6 PE=1 SV=1
IGFBP7	IBP7_HUMAN	EDAGEYEC[160.0307]HASNSQGQASASAK	38.36819	623944	471216	666434	753554	691675	510523	639298	492410	339383	359225	437859	575258	486302	301077	6757.91	421601	546239	657226	613868	376340	448713	578891	502582	16944.1	453711	Insulin-like growth factor-binding protein 7 OS=Homo sapiens GN=IGFBP7 PE=1 SV=1
IGFBP7	IBP7_HUMAN	ITVVDALHEIPVK	98.78706	491718	739607	1.5613e+06	1.60969e+06	1.26291e+06	1480904	958600	1.11976e+06	748423	1105925	1.10801e+06	1.00026e+06	481810	1.38848e+06	1.22618e+06	976369	888588	1.77156e+06	1.17604e+06	562987	789916	1.41934e+06	991648	0	1.02205e+06	Insulin-like growth factor-binding protein 7 OS=Homo sapiens GN=IGFBP7 PE=1 SV=1
IGKC	IGKC_HUMAN	VYAC[160.0307]EVTHQGLSSPVTK	61.83109	70471.6	46629.4	128201	295405	298490	492502	90408.7	54791.4	45310	251558	56620.7	66833.1	24929.5	69611.8	87261.8	75435.3	57710.4	57080	69553.5	62330.7	60372.9	89216.3	62466.7	17130000	139324	Ig kappa chain C region OS=Homo sapiens GN=IGKC PE=1 SV=1
IGLL5	IGLL5_HUMAN	SYSC[160.0307]QVTHEGSTVEK	43.47766	37560.6	31071.8	63275.4	41703.5	42730.9	88104.5	19513	25956.6	36433.8	45337	50274.9	25372.5	9926.97	104299	62173.5	78488.8	33593.2	49845.9	31426.7	21455.1	23278.6	31665.7	29795	140707	16420.1	Immunoglobulin lambda-like polypeptide 5 OS=Homo sapiens GN=IGLL5 PE=2 SV=2
IGLON5	IGLO5_HUMAN	SNILYAGNDR	53.46873	50179.2	23689.9	35479.2	20101.9	35950.3	25368.8	19609.9	17111.9	19342.7	29756.5	20408.1	20315.2	11924.4	12164.3	23713.2	21312.5	18049.4	20686.5	16525.9	14426.4	19118.4	24187.4	17058.5	121723	22427.4	IgLON family member 5 OS=Homo sapiens GN=IGLON5 PE=2 SV=4
IRS2	IRS2_HUMAN	NLTGVYR	59.378963	683830	558741	257218	258963	278227	260425	354196	374953	267111	270602	400399	313901	343738	126855	243949	179224	286264	339930	241708	192656	358036	366510	320097	24025.9	307479	Insulin receptor substrate 2 OS=Homo sapiens GN=IRS2 PE=1 SV=2
ITGA3	ITA3_HUMAN	HMGAVFLLSQEAGGDLR	92.96251	5.16704e+06	2.52655e+06	5635338	6.70404e+06	4.58639e+06	4500282	4.18883e+06	2.42713e+06	365086	4855861	785056	1.6631e+06	1.67028e+06	567686	3273324	879535	1.10587e+06	2390468	2.19604e+06	265324	200005	1.58703e+06	1.18581e+06	57760000	314221	Integrin alpha-3 OS=Homo sapiens GN=ITGA3 PE=1 SV=4
ITIH2	ITIH2_HUMAN	ALYAQAR	34.162636	61788.3	35434.5	44503	34342.1	36836.3	39648.7	36291.1	32545.4	34012.6	67482.6	88843.4	3577.25	39634.1	31602	798.72	35950.7	38203.1	40924.9	31484.1	21267.4	21903.2	46373.7	34005.3	0	21954.6	Inter-alpha-trypsin inhibitor heavy chain H2 OS=Homo sapiens GN=ITIH2 PE=1 SV=2
ITIH2	ITIH2_HUMAN	IYGNQDTSSQLK	44.996395	173123	108971	77768.2	77462.1	73146.4	92009.3	107918	112811	93998.6	132829	191929	124664	67853.3	172543	123094	105957	104854	135912	107535	77616.3	83513.6	103564	112473	265278	70671.9	Inter-alpha-trypsin inhibitor heavy chain H2 OS=Homo sapiens GN=ITIH2 PE=1 SV=2
KDM2A	KDM2A_HUMAN	KELSEVEKAK	103.006096	524695	613826	682039	301543	437732	522463	772235	560203	537102	613322	874323	255576	420486	337200	252191	245853	326734	347321	180057	177881	302193	697834	588397	0	414606	Lysine-specific demethylase 2A OS=Homo sapiens GN=KDM2A PE=1 SV=3
KIAA0494	B7Z3D1_HUMAN	QMGDRSATLKRQSLDQVTNR	62.331356	4858901	2.49179e+06	8.23594e+06	5.38642e+06	5266034	4458913	3.81397e+06	2.33208e+06	1.37575e+06	2.8057e+06	1860953	1741262	2279696	2.01692e+06	2.08444e+06	3796361	2.06179e+06	1.48552e+06	1.24958e+06	1.65704e+06	1.33798e+06	1.7191e+06	2670620	9330761	1.74558e+06	cDNA FLJ57374 OS=Homo sapiens PE=2 SV=1
KLK6	KLK6_HUMAN	AVIHPDYDAASHDQDIMLLR	85.47143	643201	15240000	7.16071e+06	7369847	17040000	17190000	15420000	14820000	23190000	8387511	6886527	6.40005e+06	20120000	15270000	9318524	21090000	19710000	15730000	11190000	21820000	13850000	11950000	21330000	5291211	18190000	Kallikrein-6 OS=Homo sapiens GN=KLK6 PE=1 SV=1
KLK6	KLK6_HUMAN	DSC[160.0307]QGDSGGPLVC[160.0307]GDHLR	59.419964	6111088	4.72694e+06	4763897	5.16632e+06	6354175	6.49216e+06	5124666	5.51428e+06	4591993	5.56915e+06	2352591	2453507	4.01706e+06	4121371	3.85318e+06	3.90525e+06	4.25485e+06	5.41231e+06	4.52903e+06	4.09024e+06	3.8542e+06	4.48507e+06	4.50051e+06	111436	4.09571e+06	Kallikrein-6 OS=Homo sapiens GN=KLK6 PE=1 SV=1
KLK6	KLK6_HUMAN	EEC[160.0307]EHAYPGQITQNMLC[160.0307]AGDEK	79.3195	174698	2.83686e+06	877822	1.05391e+06	2.20069e+06	2636538	2.09197e+06	4363865	3.11338e+06	996821	1.08966e+06	1.39615e+06	3.38658e+06	1.12714e+06	1.94194e+06	2.45682e+06	2.75514e+06	3.13524e+06	2.83101e+06	2.89509e+06	3.64154e+06	3.39275e+06	3.20406e+06	244179	3.86232e+06	Kallikrein-6 OS=Homo sapiens GN=KLK6 PE=1 SV=1
KLK6	KLK6_HUMAN	EKPGVYTNVC[160.0307]R	43.257984	366250	214393	336015	264891	432864	486192	258379	302740	300385	418595	185797	89757.9	157713	461963	224689	240212	174907	293123	170014	117568	115879	210540	169226	70491.8	91200.1	Kallikrein-6 OS=Homo sapiens GN=KLK6 PE=1 SV=1
KLK6	KLK6_HUMAN	GLVSWGNIPC[160.0307]GSK	85.0745	5.05115e+06	4838282	4.43588e+06	4778414	5637422	5483574	5.51296e+06	6.2589e+06	5.1289e+06	5.53773e+06	2.17272e+06	2400265	3.54564e+06	3937855	4605057	4539191	3693126	4692962	4278855	3.50384e+06	3904119	4.50045e+06	4.6136e+06	1.20811e+06	4.54353e+06	Kallikrein-6 OS=Homo sapiens GN=KLK6 PE=1 SV=1
KLK6	KLK6_HUMAN	LSELIQPLPLER	98.10402	17830000	10170000	15030000	13600000	16560000	15720000	11730000	14970000	10530000	14510000	5.61214e+06	4.44723e+06	6.35943e+06	11580000	10580000	8785004	8.17246e+06	13520000	8492104	6.59784e+06	6814915	9898539	11840000	2.25615e+06	7.22151e+06	Kallikrein-6 OS=Homo sapiens GN=KLK6 PE=1 SV=1
KLK6	KLK6_HUMAN	TADGDFPDTIQC[160.0307]AYIHLVSR	117.20585	14440000	13000000	12740000	12980000	18620000	21820000	12880000	15470000	9869016	15210000	6554119	7784290	12070000	9251928	12150000	11130000	10460000	13340000	13660000	12060000	12790000	16310000	11530000	1.787e+06	19380000	Kallikrein-6 OS=Homo sapiens GN=KLK6 PE=1 SV=1
KLK6	KLK6_HUMAN	TSHPYQAALYTSGHLLC[160.0307]GGVLIHPLWVLTAAHC[160.0307]K	121.7401	2.06195e+06	6749329	1.2629e+06	912522	6182243	2.03998e+06	6416313	2.19072e+06	2.83708e+06	339205	1.09493e+06	2.62622e+06	7.48127e+06	1.25535e+06	3380727	3.65678e+06	4.70562e+06	615970	5.03017e+06	6.38958e+06	5179258	1.11797e+06	1.28836e+06	2.33613e+06	1.92857e+06	Kallikrein-6 OS=Homo sapiens GN=KLK6 PE=1 SV=1
KLK6	KLK6_HUMAN	YTNWIQK	59.648926	4.90425e+06	2.88711e+06	2.57958e+06	2.98836e+06	3.69127e+06	3.2964e+06	2.77845e+06	2.88477e+06	1996723	2.88292e+06	1.18926e+06	1.39676e+06	2.41108e+06	1.61217e+06	1.87002e+06	1.96815e+06	2.0872e+06	2.90997e+06	2133529	2.03515e+06	2244455	2.44724e+06	2228009	5.62978e+06	2.35749e+06	Kallikrein-6 OS=Homo sapiens GN=KLK6 PE=1 SV=1
KNG1	B4DPP8_HUMAN	IASFSQNC[160.0307]DIYPGK	71.13432	2.76469e+06	1.16364e+06	1.65454e+06	2.14584e+06	951163	904778	2.16418e+06	2.01488e+06	845041	1.54033e+06	2632510	4034134	1.35056e+06	1.0274e+06	1.45707e+06	1.23607e+06	1.43614e+06	1.64131e+06	1.61629e+06	1.64437e+06	1.62919e+06	1.52386e+06	1.66321e+06	699047	1390704	cDNA FLJ53075, highly similar to Kininogen-1 OS=Homo sapiens PE=2 SV=1
KNG1	B4DPP8_HUMAN	IGEIKEETTSHLR	49.119144	410334	317794	468725	431588	267542	198362	349136	551251	307349	389945	706751	580589	221183	134592	441728	449365	393816	459882	392265	297047	433342	416311	440828	27408.8	241307	cDNA FLJ53075, highly similar to Kininogen-1 OS=Homo sapiens PE=2 SV=1
KNG1	B4DPP8_HUMAN	QVVAGLNFR	75.6528	551884	335865	520642	505914	379049	395065	641414	554437	381937	602150	1286915	1.07294e+06	440872	577659	683747	488341	492431	499952	537845	428885	475910	577140	559166	0	485103	cDNA FLJ53075, highly similar to Kininogen-1 OS=Homo sapiens PE=2 SV=1
KNG1	KNG1_HUMAN	TWQDC[160.0307]EYK	49.706154	236304	215944	186461	289632	149268	159125	263287	330775	162541	227186	451812	691780	268531	198328	275477	222412	269030	329807	335476	324144	381413	306290	271063	28100.8	348808	Kininogen-1 OS=Homo sapiens GN=KNG1 PE=1 SV=2
KNG1	KNG1_HUMAN	YFIDFVAR	95.67022	439298	417455	537568	581862	320274	385722	692806	974147	520247	692328	1.33045e+06	1.85792e+06	450293	347660	641649	682586	728709	1.05171e+06	860730	936488	879581	827784	1.01025e+06	70366.8	1.04371e+06	Kininogen-1 OS=Homo sapiens GN=KNG1 PE=1 SV=2
KRT1	K2C1_HUMAN	AQYEDIAQK	43.219856	159406	120721	110180	192543	65683.6	195077	158201	62690.2	62358.9	95189.2	111182	126855	100813	572455	68656.4	60208.6	155292	46783	109644	52516.9	107237	32902.4	63064.1	15470000	62047.9	Keratin, type II cytoskeletal 1 OS=Homo sapiens GN=KRT1 PE=1 SV=6
KRT1	K2C1_HUMAN	FLEQQNQVLQTK	63.17823	902112	1124666	977914	3.10391e+06	536130	1.36394e+06	6575486	323251	422276	633830	947554	827565	1.76223e+06	1.98055e+06	505945	507704	3572587	222277	705244	648279	1.91825e+06	259300	609811	197800000	699202	Keratin, type II cytoskeletal 1 OS=Homo sapiens GN=KRT1 PE=1 SV=6
KRT1	K2C1_HUMAN	LNDLEDALQQAK	81.44499	395126	178851	203171	347304	97940.9	365355	245658	114944	103832	201599	259945	64961	150509	2.26787e+06	157455	112059	244603	90444.6	150746	58136.6	147322	82455.4	127641	40800000	127806	Keratin, type II cytoskeletal 1 OS=Homo sapiens GN=KRT1 PE=1 SV=6
KRT1	K2C1_HUMAN	NKYEDEINK	38.853893	33303.1	58284.9	61032.1	121980	27693	55454.1	99886.6	39689.9	24625	41172.9	58605.3	14635.7	64753.7	13624.6	813.285	23784.4	89873.8	24113.6	36117.4	13481.7	71389.6	13739	29549	10180000	31779	Keratin, type II cytoskeletal 1 OS=Homo sapiens GN=KRT1 PE=1 SV=6
KRT1	K2C1_HUMAN	NKYEDEINKR	40.161106	249785	70775	46160.6	73999.5	55192.4	113542	97078	42949.3	17987.4	51661.7	21506.2	96065.1	35334.4	373167	783.412	20116.3	33794.8	13536.2	69165	79654.6	20910.3	20579.6	18533.9	3.74725e+06	12107.8	Keratin, type II cytoskeletal 1 OS=Homo sapiens GN=KRT1 PE=1 SV=6
KRT1	K2C1_HUMAN	NMQDM[147.0354]VEDYR	59.145435	3107.62	31635.6	10374.9	25272.9	5316.87	21664.9	41667.1	13958.4	20104.8	7691.89	25017.3	31970.5	45136.7	41910.9	14237.2	14301.7	60892.4	9129.78	26007.9	29354.9	64220	7502.92	21858.4	5990053	33672.5	Keratin, type II cytoskeletal 1 OS=Homo sapiens GN=KRT1 PE=1 SV=6
KRT1	K2C1_HUMAN	SLDLDSIIAEVK	118.90961	2.55114e+06	2.53108e+06	1.90901e+06	5.43927e+06	801722	3.33126e+06	4.48688e+06	2.04462e+06	1.0588e+06	3.3095e+06	2.91348e+06	3165088	3.26762e+06	5.4672e+06	1.2673e+06	630834	3.61292e+06	1484048	2130795	1.55434e+06	2.82443e+06	1.77228e+06	2.10997e+06	165100000	3.67881e+06	Keratin, type II cytoskeletal 1 OS=Homo sapiens GN=KRT1 PE=1 SV=6
KRT1	K2C1_HUMAN	SLNNQFASFIDK	97.055115	922493	851912	494652	1.96377e+06	313856	1.3845e+06	1.49468e+06	561346	262052	617065	601398	669621	1369088	2.88495e+06	366654	312380	1.60585e+06	318870	800659	646547	988706	268206	558706	1.16525e+06	1.0258e+06	Keratin, type II cytoskeletal 1 OS=Homo sapiens GN=KRT1 PE=1 SV=6
KRT1	K2C1_HUMAN	THNLEPYFESFINNLR	122.80069	588243	979948	667362	1472731	301734	1.15169e+06	1.42111e+06	450209	580293	497812	1.12226e+06	491197	3.03813e+06	1.96296e+06	387119	386019	2.42219e+06	186874	897229	1.08131e+06	1.82848e+06	202437	774732	329336	1.42653e+06	Keratin, type II cytoskeletal 1 OS=Homo sapiens GN=KRT1 PE=1 SV=6
KRT1	K2C1_HUMAN	TLLEGEESR	45.656475	511241	546901	481853	839047	260347	590528	588138	356463	224820	338407	461897	349593	398954	1.295e+06	285494	197884	611692	200906	337260	208672	417718	144333	365654	38680000	303874	Keratin, type II cytoskeletal 1 OS=Homo sapiens GN=KRT1 PE=1 SV=6
KRT1	K2C1_HUMAN	WELLQQVDTSTR	91.539	139014	57118.9	149619	125203	87346	149372	107365	49481.7	43959	139655	77090.2	63323.1	43335.5	127754	77657.6	58581.8	26187.2	93832.7	54174.1	22932.4	28463.6	104225	32844	154631	78567.2	Keratin, type II cytoskeletal 1 OS=Homo sapiens GN=KRT1 PE=1 SV=6
KRT1	K2C1_HUMAN	YEDEINK	31.805023	11913.5	25651.4	25166.2	47718.7	12592.3	18086.8	87384.3	10755.2	9964.9	19833.1	32233.1	0	35589.1	25391.4	469.83	8738.19	64389.7	7199.39	15008.4	7588.46	43605.8	7102.17	14391.4	1.09483e+06	30230.1	Keratin, type II cytoskeletal 1 OS=Homo sapiens GN=KRT1 PE=1 SV=6
KRT1	K2C1_HUMAN	YEELQITAGR	64.41796	826300	589657	594960	1535348	368438	792827	1.21475e+06	362069	248125	653451	572588	945715	1.14837e+06	981980	419996	258635	826728	258067	545936	414888	660809	308505	361823	10590000	613300	Keratin, type II cytoskeletal 1 OS=Homo sapiens GN=KRT1 PE=1 SV=6
KRT10	K1C10_HUMAN	ALEESNYELEGK	58.12767	915205	445412	406881	1.60747e+06	310443	460638	4826791	452438	186708	284866	496575	1.60657e+06	716278	418497	275213	301214	2760554	314410	203477	858288	2.20929e+06	275872	411125	74520000	795505	Keratin, type I cytoskeletal 10 OS=Homo sapiens GN=KRT10 PE=1 SV=6
KRT10	K1C10_HUMAN	IRLENEIQTYR	70.24242	310949	194442	147444	740556	156460	309010	3037247	211454	106660	171043	263651	318203	428684	197617	108847	168077	1750750	63900.1	119453	659078	1.76656e+06	160524	208799	16200000	615098	Keratin, type I cytoskeletal 10 OS=Homo sapiens GN=KRT10 PE=1 SV=6
KRT10	K1C10_HUMAN	LENEIQTYR	54.26154	209170	100232	104094	344694	92509.1	144844	1.21414e+06	108596	59867.8	108065	180672	96324.8	165121	102545	67048.9	81676.5	662410	51238	57766.7	115934	655118	81425.4	100974	1.9839e+06	205041	Keratin, type I cytoskeletal 10 OS=Homo sapiens GN=KRT10 PE=1 SV=6
KRT10	K1C10_HUMAN	QSLEASLAETEGR	72.91997	167903	90710.9	95285.2	483214	107240	203649	2.09074e+06	94002.3	60546.1	136331	151752	73158.2	257354	163318	57599.9	106334	1.0505e+06	40081.3	57325.1	216367	683010	84736	114870	7646558	323309	Keratin, type I cytoskeletal 10 OS=Homo sapiens GN=KRT10 PE=1 SV=6
KRT10	K1C10_HUMAN	SLLEGEGSSGGGGR	45.4849	124408	69565	95765.5	150820	60342.6	85409.9	294197	53675.9	48295.1	74329.3	92349.6	61156.1	104168	226199	50699.5	41220.1	307984	36594	52239.2	42890.9	90784.4	45896.6	51178.5	17220000	159556	Keratin, type I cytoskeletal 10 OS=Homo sapiens GN=KRT10 PE=1 SV=6
KRT10	K1C10_HUMAN	SQYEQLAEQNR	51.360092	134058	67821.8	37393.7	183888	41624	77763.8	732385	54839.8	27239.9	54588.2	95792.2	194478	115602	75903.6	43581.2	41420	380625	16162	36839.4	125523	325251	46973.1	43926.3	2.78597e+06	129108	Keratin, type I cytoskeletal 10 OS=Homo sapiens GN=KRT10 PE=1 SV=6
KRT10	K1C10_HUMAN	SQYEQLAEQNRK	45.602135	425044	145153	210090	571556	110290	214251	1.52653e+06	150658	107509	228244	149651	459475	272356	131284	128585	127150	1.00281e+06	85187.9	76571.9	361596	805051	106343	176836	40240000	307726	Keratin, type I cytoskeletal 10 OS=Homo sapiens GN=KRT10 PE=1 SV=6
KRT10	K1C10_HUMAN	YENEVALR	49.7611	116813	85631.2	76701.9	309982	66516.5	107333	765300	64930.5	56589.2	73059.1	135909	73905	131451	75554.9	49241.1	94163.2	716772	35770.1	50018.2	244401	570278	63463.2	134496	377097	253170	Keratin, type I cytoskeletal 10 OS=Homo sapiens GN=KRT10 PE=1 SV=6
KRT2	K22E_HUMAN	AQYEEIAQR	47.04975	168196	95534.7	56684.2	179239	53003.3	96213.5	1.15971e+06	51869.2	29514.1	49579.5	76347.6	156889	116026	82940.2	36474.5	61039.2	549632	20837.5	53888	82130.7	417279	40732	53560.2	828152	104482	Keratin, type II cytoskeletal 2 epidermal OS=Homo sapiens GN=KRT2 PE=1 SV=2
KRT2	K22E_HUMAN	KYEDEINKR	30.27133	25488.2	9311.56	6657.71	7196.75	7823.69	26033	85385.1	1767.07	1524.76	6518.95	9361.75	4101.49	8156.68	46430.6	0	2328.49	10206.4	2079.64	6829.15	13463.8	5148.45	4374.81	3724.15	565879	3314.26	Keratin, type II cytoskeletal 2 epidermal OS=Homo sapiens GN=KRT2 PE=1 SV=2
KRT2	K22E_HUMAN	LLEGEEC[160.0307]R	38.463543	48418.1	64930.1	39197.2	98114.1	29752.4	38541.8	418455	39388.4	20729.7	36854	49396.9	10954.3	47394	33864.6	416.525	40557.6	294542	16770	18938.7	10720.5	176177	20367.6	28138.3	6.16204e+06	52802.1	Keratin, type II cytoskeletal 2 epidermal OS=Homo sapiens GN=KRT2 PE=1 SV=2
KRT9	K1C9_HUMAN	DQIVDLTVGNNK	70.01563	338225	146536	146931	170200	208132	202001	188851	152661	90991.8	218515	84084.4	97758.8	207866	86501.2	146113	155432	118698	135847	133870	150263	134041	212146	116243	8.13337e+06	166721	Keratin, type I cytoskeletal 9 OS=Homo sapiens GN=KRT9 PE=1 SV=3
KRT9	K1C9_HUMAN	FSSSSGYGGGSSR	34.867493	234212	253538	181826	360415	118422	273081	172650	111599	94954	182059	129164	99700.3	411178	401480	763.59	75315.1	140066	90062.8	242405	55074.6	50997.9	70292.6	130798	9602541	92446.3	Keratin, type I cytoskeletal 9 OS=Homo sapiens GN=KRT9 PE=1 SV=3
KRT9	K1C9_HUMAN	IQDWYDK	57.3795	128228	169369	122458	180162	56634.3	169208	111860	75597.6	79462.2	106608	77535.2	80710.5	261435	179251	83088.1	67968.8	90721.1	58758	180695	32189.6	44205.5	45580.6	84893.4	9077859	67086.1	Keratin, type I cytoskeletal 9 OS=Homo sapiens GN=KRT9 PE=1 SV=3
KRT9	K1C9_HUMAN	TLLDIDNTR	68.375374	136671	160451	137900	205374	64933.4	280100	106341	71051.1	69953.3	140900	75273.7	58852.5	184457	715795	100451	79231.3	96324.4	68359.8	188318	28963.3	31437.2	33803.7	80564.9	34020000	50638.1	Keratin, type I cytoskeletal 9 OS=Homo sapiens GN=KRT9 PE=1 SV=3
LAMP2	LAMP2_HUMAN	IPLNDLFR	96.76943	688465	469307	876657	661978	747313	725717	270204	337413	324407	592706	205874	156664	233728	461333	404590	447856	347257	434572	276047	254751	210653	460060	505902	1.45769e+06	307404	Lysosome-associated membrane glycoprotein 2 OS=Homo sapiens GN=LAMP2 PE=1 SV=2
LARS	E7EN15_HUMAN	GKKSKAAKLDLLNTSGAL	131.39964	10570000	5909260	9175415	8480214	6.81801e+06	6640932	8937935	4941736	5184320	6.31592e+06	6451221	6551454	9823999	4.20092e+06	5305913	3.81912e+06	5480556	4.40278e+06	4594987	5078501	4.0282e+06	6039979	5989507	0	5.30471e+06	Uncharacterized protein OS=Homo sapiens GN=LARS PE=3 SV=1
LDHB	LDHB_HUMAN	SLADELALVDVLEDK	123.209206	258996	160294	343616	471687	201334	638063	185873	389602	335274	726043	335628	218005	439395	111270	215449	158347	292884	663462	170139	309965	194114	716360	467223	583947	484772	L-lactate dehydrogenase B chain OS=Homo sapiens GN=LDHB PE=1 SV=2
LGALS3BP	LG3BP_HUMAN	ASHEEVEGLVEK	51.93907	157431	130863	226625	141939	176182	256602	91703.1	149289	143094	183510	233287	100132	77236.7	373371	232356	220361	125941	200360	130228	95875.7	98046.6	155377	149928	13780000	86704.8	Galectin-3-binding protein OS=Homo sapiens GN=LGALS3BP PE=1 SV=1
LGALS3BP	LG3BP_HUMAN	LASAYGAR	31.302301	73898.1	40371.2	49307.6	33379.4	50096.4	66832.9	23966.7	24426.7	24631.2	66617.2	31357.8	13807.7	32846.4	148741	0	35292	32943.8	39144.3	31633.4	28894	30939.5	37597.7	24469	29720.3	29254.2	Galectin-3-binding protein OS=Homo sapiens GN=LGALS3BP PE=1 SV=1
LGALS3BP	LG3BP_HUMAN	SQLVYQSR	41.235825	237577	169599	223101	213106	197779	214371	123268	168788	142543	192409	197848	146441	105718	233980	4548.08	222163	153461	268026	199522	131611	157897	187625	168449	150452	149477	Galectin-3-binding protein OS=Homo sapiens GN=LGALS3BP PE=1 SV=1
LGALS3BP	LG3BP_HUMAN	TLQALEFHTVPFQLLAR	120.28205	2535734	2.92423e+06	1.04929e+06	1.61835e+06	826755	1.80305e+06	966558	3.84997e+06	488288	2.08883e+06	3.13259e+06	3.81006e+06	1.7244e+06	1.15227e+06	2.71538e+06	848218	1.05795e+06	4466327	2.94648e+06	1.29852e+06	2947928	5.04035e+06	1.29064e+06	2.25706e+06	3.28386e+06	Galectin-3-binding protein OS=Homo sapiens GN=LGALS3BP PE=1 SV=1
LOC100128714	Q6ZV66_HUMAN	ASM[147.0354]NQLLR	43.56886	177803	83820.4	283533	306354	135888	348898	86076.7	92739.2	56414.3	93451.6	200163	117081	74595.3	167329	118099	99198.2	85787	119872	86151.3	55843.1	60672.3	98424.6	93852.5	374429	45795.3	cDNA FLJ42943 fis, clone BRSTN2003835 OS=Homo sapiens PE=2 SV=1
LOC100130764	O00363_HUMAN	KKTNNPIKKWVKDMNRHFSK	99.11829	1.46133e+06	15180000	7.76221e+06	7.56006e+06	9793527	22890000	7.75285e+06	15850000	24440000	20930000	7408330	10920000	16010000	3.69278e+06	15650000	19700000	23530000	28020000	24070000	30210000	24850000	15590000	32420000	992148	36630000	Putative p150 OS=Homo sapiens PE=4 SV=1
LRG1	A2GL_HUMAN	ENQLEVLEVSWLHGLK	123.65039	1481351	1.60452e+06	3631165	3.08763e+06	371332	678129	1.0715e+06	2.14128e+06	1.64361e+06	1.89422e+06	1.62287e+06	1.63838e+06	1347227	953412	1.54524e+06	1604089	1437366	1384812	1.75395e+06	1.52651e+06	1.64077e+06	1.72947e+06	1390446	74286.7	2.07399e+06	Leucine-rich alpha-2-glycoprotein OS=Homo sapiens GN=LRG1 PE=1 SV=2
LRG1	A2GL_HUMAN	LQELHLSSNGLESLSPEFLRPVPQLR	118.01354	5.79545e+06	5.70394e+06	6.44729e+06	6.12548e+06	1107285	1.12392e+06	3.54956e+06	4832861	2144216	2.48221e+06	4.44395e+06	3.82613e+06	2.58954e+06	2.44122e+06	3.57511e+06	2.0304e+06	2526510	3.27997e+06	4.13539e+06	2.58772e+06	3771801	5.62917e+06	2.15024e+06	3.95753e+06	4.2782e+06	Leucine-rich alpha-2-glycoprotein OS=Homo sapiens GN=LRG1 PE=1 SV=2
LRG1	A2GL_HUMAN	VAAGAFQGLR	64.378105	984225	650026	1.17429e+06	1230682	203155	222149	478039	456814	359428	592539	440727	392003	343752	286766	433629	440682	333370	386885	399012	313400	341341	430020	376066	3.82703e+06	379024	Leucine-rich alpha-2-glycoprotein OS=Homo sapiens GN=LRG1 PE=1 SV=2
LRRC4B	LRC4B_HUMAN	SLEELNLSHNNLMSLPHDLFTPLHR	119.05862	1.25172e+06	187630	148949	231934	143331	214455	126637	135199	208779	385583	133513	142044	256591	102841	136032	203653	223671	239932	233834	372976	290675	322325	196240	183666	529249	Leucine-rich repeat-containing protein 4B OS=Homo sapiens GN=LRRC4B PE=1 SV=3
LSAMP	LSAMP_HUMAN	RHSLEYSLR	48.802258	369340	244630	289654	447376	489164	484219	183531	253829	337244	438927	132438	170986	226010	88281.4	256345	378663	267362	273573	228306	316977	166286	242748	279652	0	205148	Limbic system-associated membrane protein OS=Homo sapiens GN=LSAMP PE=1 SV=2
LUM	LUM_HUMAN	LPSGLPVSLLTLYLDNNK	127.69195	2.46104e+06	1.62859e+06	3.21225e+06	3.22568e+06	1.99112e+06	2.0701e+06	2.98668e+06	2792947	1.35951e+06	1578872	3.8494e+06	3.75215e+06	4166854	1.07845e+06	2.27131e+06	2.23283e+06	2.59125e+06	2008907	2.41656e+06	2.83105e+06	2.15352e+06	2.78876e+06	2797724	128448	2517387	Lumican OS=Homo sapiens GN=LUM PE=1 SV=2
LYNX1	LYNX1_HUMAN	C[160.0307]FETVYDGYSK	68.09552	1.1334e+06	527839	289772	386850	637664	728426	568810	407596	310268	555549	253508	322549	456573	220934	501323	426139	349289	368956	521260	429736	394629	464308	286463	18447.9	499290	Ly-6/neurotoxin-like protein 1 OS=Homo sapiens GN=LYNX1 PE=1 SV=2
MCAM	MUC18_HUMAN	VHIQSSQTVESSGLYTLQSILK	119.038666	641878	373171	418139	490867	472958	760823	436470	972563	385623	1171812	777280	562280	389850	401205	412987	479665	400566	1.16884e+06	523046	400909	475769	1.22408e+06	589803	507494	1.24165e+06	Cell surface glycoprotein MUC18 OS=Homo sapiens GN=MCAM PE=1 SV=2
MEP1A	MEP1A_HUMAN	LDFSAIDLER	92.792	40850.7	36386.4	51389.2	60162.7	51589.9	97348.6	57172.2	38945.4	44402.8	50084.4	42262.8	35620.2	52376.3	55652	38263	55705.3	38941.8	34924	39588.4	56750	44514.2	41535.7	57827.8	794003	52955.7	Meprin A subunit alpha OS=Homo sapiens GN=MEP1A PE=1 SV=2
MMP2	MMP2_HUMAN	QDIVFDGIAQIR	99.06523	89182.2	52189.1	52984.6	66816.2	43605.1	50927	53975.9	47760.3	32420.7	39571.5	60718.5	64838.8	56288.7	36998	62731.1	34629.4	42133	40855.3	37074.7	37414.6	28551.3	50842.2	37005.7	2.1238e+06	44678	72 kDa type IV collagenase OS=Homo sapiens GN=MMP2 PE=1 SV=2
MNX1	MNX1_HUMAN	IDALLAVDPPR	116.07419	16630.6	16904	37659.4	38826.5	30130	73633.8	33299.6	13020.1	46659.9	76207.7	61986.8	46725	29271.2	33668.4	35808.2	22011.4	24364.5	36191.4	17036.4	23248.1	8302	59029.4	38147.3	3.02975e+06	40935.1	Motor neuron and pancreas homeobox protein 1 OS=Homo sapiens GN=MNX1 PE=1 SV=3
NBL1	NBL1_HUMAN	SAWC[160.0307]EAK	34.257137	283369	195187	211615	249353	291248	302374	170657	208744	184494	259717	221083	15057.6	140349	180097	8823.82	208840	175260	267917	248808	171871	171754	193987	200196	45179.7	123745	Neuroblastoma suppressor of tumorigenicity 1 OS=Homo sapiens GN=NBL1 PE=1 SV=1
NCAM1	NCAM1_HUMAN	AGEQDATIHLK	45.862476	92080.8	113490	189639	87346.8	194947	309804	74150.1	89100.3	182676	206495	104030	32570.7	48586.9	649038	163956	213941	105869	161831	82375.8	61366.7	62097.3	91085.1	112333	311213	52846.5	Neural cell adhesion molecule 1 OS=Homo sapiens GN=NCAM1 PE=1 SV=3
NCAM1	NCAM1_HUMAN	ALSSEWKPEIR	70.00228	2317390	1308057	914516	1.28013e+06	1.39083e+06	1.1612e+06	1.25139e+06	1.17371e+06	622190	1102153	543492	643772	886831	740174	974347	1.00068e+06	830244	1.06399e+06	938154	924650	940227	957773	825283	37803.5	1.1072e+06	Neural cell adhesion molecule 1 OS=Homo sapiens GN=NCAM1 PE=1 SV=3
NCAM1	NCAM1_HUMAN	AVGEEVWHSK	49.651196	1.04119e+06	711044	635994	664517	868304	729194	579696	620965	519437	676949	403291	382584	438167	558993	646649	588607	520630	728464	670978	562366	630148	655876	619659	250133	536372	Neural cell adhesion molecule 1 OS=Homo sapiens GN=NCAM1 PE=1 SV=3
NCAM1	NCAM1_HUMAN	DGEQIEQEEDDEK	40.17935	1.48316e+06	939652	1.02417e+06	985670	1.30314e+06	1.26371e+06	812138	862286	886785	1.17306e+06	578168	506756	704261	807173	16936	847609	805268	992121	792988	758188	714227	852639	823872	3818.89	724712	Neural cell adhesion molecule 1 OS=Homo sapiens GN=NCAM1 PE=1 SV=3
NCAM1	NCAM1_HUMAN	FIVLSNNYLQIR	106.748695	6230110	2961444	2214451	1584573	4157002	2825989	3004839	1.82452e+06	1485973	1.61097e+06	659247	1.07298e+06	2254848	713236	1786130	1.51231e+06	1.55667e+06	606124	1773036	1654059	1594124	905205	1.22601e+06	1.81787e+06	1.60007e+06	Neural cell adhesion molecule 1 OS=Homo sapiens GN=NCAM1 PE=1 SV=3
NCAM1	NCAM1_HUMAN	LEGQMGEDGNSIK	47.05117	29203.9	267049	108479	87555.3	218601	257308	95209.4	253150	394731	102354	235384	114786	123806	452507	264091	429064	267658	328299	237232	184623	308120	262026	289349	2.24163e+06	227498	Neural cell adhesion molecule 1 OS=Homo sapiens GN=NCAM1 PE=1 SV=3
NCAM2	NCAM2_HUMAN	QDDGGAPILEYIVK	109.26595	81273.4	83629.8	105967	158802	131919	222793	98786.5	41905.4	59223	154002	38113.8	22339.2	89779.5	60816.9	52672.9	95935.1	85229.5	79872.4	49906.2	72955.8	38505	80625.5	79714.6	0	130616	Neural cell adhesion molecule 2 OS=Homo sapiens GN=NCAM2 PE=1 SV=2
NCAN	NCAN_HUMAN	GIEDEQDLVPLEVTGVVFHYR	122.34199	205051	127048	122101	87850.5	225168	233703	108453	113587	104247	103238	123605	137989	140907	92275	168067	138013	110372	53141.6	168654	163972	128983	119112	64043.6	6147.36	163801	Neurocan core protein OS=Homo sapiens GN=NCAN PE=2 SV=3
NCAN	NCAN_HUMAN	YPIQTPR	50.247246	542817	356107	393860	349390	650480	607596	209200	229522	422001	523356	312305	197163	170092	435173	322861	339949	267454	305557	238259	201772	224032	259965	278900	23835.6	162807	Neurocan core protein OS=Homo sapiens GN=NCAN PE=2 SV=3
NEGR1	NEGR1_HUMAN	VVVNFAPTIQEIK	96.868	1.72055e+06	2.14669e+06	1552146	1.73692e+06	2.87279e+06	2.67886e+06	1.04592e+06	2.14504e+06	2167210	2.61952e+06	1.26022e+06	1.19701e+06	972366	1.92152e+06	1.61679e+06	1.66712e+06	1.48537e+06	2.47951e+06	1.46645e+06	1.4242e+06	1.43508e+06	2.02885e+06	1.9528e+06	3.84641e+06	1840308	Neuronal growth regulator 1 OS=Homo sapiens GN=NEGR1 PE=1 SV=3
NELL2	NELL2_HUMAN	C[160.0307]VTDPC[160.0307]QADTIR	52.667072	1159524	690742	645332	855627	1.0806e+06	1.18112e+06	534779	412857	526601	775107	233433	303632	681105	341282	513789	466192	537670	539370	498868	530455	476460	519278	509118	13911.7	516139	Protein kinase C-binding protein NELL2 OS=Homo sapiens GN=NELL2 PE=1 SV=1
NELL2	NELL2_HUMAN	LVESSGC[160.0307]PALDC[160.0307]PESHQITLSHSC[160.0307]C[160.0307]K	70.09645	1.07583e+06	2129644	1571822	2.0633e+06	3.11382e+06	3.41947e+06	1.85001e+06	1.49867e+06	1.88484e+06	2.24112e+06	819474	1163782	2.58547e+06	1462846	1547875	1.49397e+06	1.76107e+06	1.66204e+06	1.78438e+06	2.21545e+06	1.80939e+06	1.56172e+06	1.55878e+06	1.84357e+06	1.47644e+06	Protein kinase C-binding protein NELL2 OS=Homo sapiens GN=NELL2 PE=1 SV=1
NELL2	NELL2_HUMAN	NNAHGYFK	31.404991	140314	95512	77583.1	85595.3	126738	118520	62175.5	61384	55756.3	122494	43848	0	90528.4	63679.2	518.149	31546.4	50410.4	75503.9	63286.5	51600.5	68660.8	81459.8	50730.4	681606	56336.7	Protein kinase C-binding protein NELL2 OS=Homo sapiens GN=NELL2 PE=1 SV=1
NELL2	NELL2_HUMAN	TYFEGER	44.52709	734732	307919	302188	440270	488313	468471	276148	234558	255020	389968	124088	165025	349596	132084	216171	165136	214312	241788	252031	243485	224546	255825	255103	73740	216074	Protein kinase C-binding protein NELL2 OS=Homo sapiens GN=NELL2 PE=1 SV=1
NELL2	NELL2_HUMAN	VVEKPSTDLPLGTTFWLGQR	111.257385	2.85868e+06	1.40186e+06	617611	499512	2.68941e+06	2.09954e+06	729640	578934	483248	727557	482865	455062	1.49977e+06	647628	1.1009e+06	409925	527896	252960	896677	552358	868303	583921	329945	240052	566128	Protein kinase C-binding protein NELL2 OS=Homo sapiens GN=NELL2 PE=1 SV=1
NELL2	NELL2_HUMAN	YLELESSGHR	48.697834	824342	580535	547233	631233	886258	841310	412165	445298	440042	508980	258122	265140	491380	315722	491013	341887	418380	502707	436720	456859	434949	528870	487337	859813	450115	Protein kinase C-binding protein NELL2 OS=Homo sapiens GN=NELL2 PE=1 SV=1
NEO1	NEO1_HUMAN	KSDVTETLVSGTQLSQLIEGLDR	123.40857	554869	292285	335282	334252	445719	567523	252266	442443	250030	586708	239062	226582	341884	130919	243136	239294	264166	248175	202134	297513	285543	472825	281543	197976	233082	Neogenin OS=Homo sapiens GN=NEO1 PE=1 SV=2
NEO1	NEO1_HUMAN	NEEALDTESSER	38.755234	182708	119057	79316	84331.8	116565	112859	68559.1	89436.5	76345.1	112234	59797.6	59477.7	69730.1	65784.2	9079.57	75150.6	73953.8	112922	118756	67797.4	83255	90317.2	81515.1	0	75562.7	Neogenin OS=Homo sapiens GN=NEO1 PE=1 SV=2
NEO1	NEO1_HUMAN	VLPDPEVISDLVFLK	126.01208	696136	594823	794205	902365	973281	1.46961e+06	637955	485071	864790	1.3098e+06	589501	414942	1.15556e+06	431287	382012	635402	629125	791563	466120	778413	407342	770638	766298	36098.8	906929	Neogenin OS=Homo sapiens GN=NEO1 PE=1 SV=2
NPC2	NPC2_HUMAN	AVVHGILM[147.0354]GVPVPFPIPEPDGC[160.0307]K	119.03003	351693	345168	459268	364364	479628	578997	271971	325247	333497	820812	405831	301827	335105	390318	272892	671302	347483	669691	350243	548050	322628	885838	580597	1.46297e+06	702520	Epididymal secretory protein E1 OS=Homo sapiens GN=NPC2 PE=1 SV=1
NPC2	NPC2_HUMAN	AVVHGILMGVPVPFPIPEPDGC[160.0307]K	122.40834	8517004	5.58714e+06	3.3342e+06	2436687	5.18446e+06	8633484	3.21138e+06	6.3169e+06	9363919	2212806	7608250	6.54912e+06	8.17041e+06	7394944	5.59665e+06	7911222	9157755	5568591	8.22698e+06	11060000	9960880	6.49369e+06	7023656	49021.5	10480000	Epididymal secretory protein E1 OS=Homo sapiens GN=NPC2 PE=1 SV=1
NPC2	NPC2_HUMAN	EVNVSPC[160.0307]PTQPC[160.0307]QLSK	60.444027	574422	592651	958506	637322	1154284	1.26507e+06	322982	486999	918686	986842	572897	277454	205150	2.16267e+06	901788	952569	494479	966091	551811	281590	368646	444047	551806	3.39747e+06	249713	Epididymal secretory protein E1 OS=Homo sapiens GN=NPC2 PE=1 SV=1
NPC2	NPC2_HUMAN	LVVEWQLQDDK	85.46172	1.00587e+06	1.52537e+06	1.0858e+06	1.40148e+06	1.85925e+06	1.37227e+06	1.28516e+06	1.1295e+06	1.42694e+06	1.7116e+06	863346	979928	1.04696e+06	1.50308e+06	957624	1.40831e+06	1.21822e+06	1.32863e+06	1.17535e+06	1.40983e+06	1.22184e+06	1208620	1.42745e+06	4.10317e+06	1.6851e+06	Epididymal secretory protein E1 OS=Homo sapiens GN=NPC2 PE=1 SV=1
NPC2	NPC2_HUMAN	TYSYLNK	47.32433	436442	389808	399088	420681	505452	535938	188013	320225	330157	444726	342512	209845	164320	395126	445609	391512	273240	490214	319052	219757	244083	317558	289087	2.97892e+06	205424	Epididymal secretory protein E1 OS=Homo sapiens GN=NPC2 PE=1 SV=1
NPTX1	NPTX1_HUMAN	TPAAETLSQLGQTLQSLK	121.21733	349595	190146	385769	614901	426636	1.02873e+06	254277	411457	580965	1.08644e+06	408546	227240	386839	131354	212128	234662	399369	673187	158816	360082	180650	846332	575921	56004.5	478096	Neuronal pentraxin-1 OS=Homo sapiens GN=NPTX1 PE=2 SV=2
NPTXR	NPTXR_HUMAN	VAELEHGSSAYSPPDAFK	70.36852	1.30215e+06	1.367e+06	1.40025e+06	1.73373e+06	3.12081e+06	2.78788e+06	1.53458e+06	1083882	1573853	1.82302e+06	798684	968007	1.45578e+06	834357	1.35423e+06	1.43784e+06	1.53893e+06	1.3391e+06	1.26265e+06	1.72071e+06	1.28198e+06	1.56758e+06	1.56767e+06	180847	1.3311e+06	Neuronal pentraxin receptor OS=Homo sapiens GN=NPTXR PE=2 SV=2
NRCAM	NRCAM_HUMAN	AETYEGVYQC[160.0307]TAR	58.55838	2047793	1.04823e+06	626143	708304	1243672	957143	580955	505732	519063	782405	297080	490439	631038	419380	664063	632197	525855	572452	794517	654465	679508	574330	439708	5102517	682648	Neuronal cell adhesion molecule OS=Homo sapiens GN=NRCAM PE=1 SV=3
NRCAM	NRCAM_HUMAN	DPLVTMKPGTGTLIINIMSEGK	119.923004	43174.3	468923	85962.5	88867.7	235562	321721	225176	278832	838370	180388	419091	321401	600538	621817	204090	635733	547463	379466	334875	753065	755966	741584	667809	129384	987728	Neuronal cell adhesion molecule OS=Homo sapiens GN=NRCAM PE=1 SV=3
NRCAM	NRCAM_HUMAN	DSTGTYTC[160.0307]VAR	42.5736	239575	160957	178476	160431	260775	298909	99146.4	127033	189444	264020	83737	70452.3	72649.7	211031	154723	176916	117139	197710	137443	103968	96243.8	117042	136288	23454.3	79526.7	Neuronal cell adhesion molecule OS=Homo sapiens GN=NRCAM PE=1 SV=3
NRCAM	NRCAM_HUMAN	DYIIDPR	61.01919	1109084	685094	678040	562410	981030	1.04173e+06	445309	452155	644924	865526	323879	253280	416460	503556	526998	553595	474675	603131	464215	385020	422147	465310	530440	1.74558e+06	414142	Neuronal cell adhesion molecule OS=Homo sapiens GN=NRCAM PE=1 SV=3
NRCAM	NRCAM_HUMAN	EDYIC[160.0307]YAR	61.46231	1.32105e+06	691421	454839	528927	882101	788200	471425	390111	532225	706277	261375	331511	553801	296526	468401	477251	444813	524227	489738	494457	421957	418281	430105	233878	488244	Neuronal cell adhesion molecule OS=Homo sapiens GN=NRCAM PE=1 SV=3
NRCAM	NRCAM_HUMAN	GAAVSNNIVVRPSR	51.180466	872610	738268	692219	607903	1167197	994153	572524	552093	748960	852633	339598	326980	532109	683391	605029	582745	513572	642308	533827	488611	441974	522326	594276	46429.4	452698	Neuronal cell adhesion molecule OS=Homo sapiens GN=NRCAM PE=1 SV=3
NRCAM	NRCAM_HUMAN	ISWLTNGVPIEIAPDDPSR	113.02898	1.66956e+06	843255	242672	178006	1.03653e+06	636653	517097	259090	469446	257229	200130	317815	752158	315274	487648	438976	482113	138408	490758	424791	382429	194117	157486	322266	318981	Neuronal cell adhesion molecule OS=Homo sapiens GN=NRCAM PE=1 SV=3
NRCAM	NRCAM_HUMAN	KIDGDTIIFSNVQER	80.05637	1194883	1.1515e+06	972436	1.07638e+06	1.63036e+06	1.69855e+06	926674	966765	1.0234e+06	1.35566e+06	476250	511545	1.13409e+06	608524	843021	1.11318e+06	999372	1.09616e+06	779823	1.19287e+06	975967	962528	1.26232e+06	504155	1188169	Neuronal cell adhesion molecule OS=Homo sapiens GN=NRCAM PE=1 SV=3
NRCAM	NRCAM_HUMAN	LSPYVNYSFR	80.82366	799763	807186	447733	528291	936642	878172	418586	614065	566077	627199	280077	424236	583238	244847	581765	554742	490662	567289	580517	553935	672107	601896	459616	497493	668870	Neuronal cell adhesion molecule OS=Homo sapiens GN=NRCAM PE=1 SV=3
NRCAM	NRCAM_HUMAN	SLPSEASEQYLTK	68.5183	482412	427322	313928	396495	766689	702427	270621	315397	442667	579641	192148	199661	271843	304212	373928	525610	315350	424477	364859	394077	229380	323525	326958	62075.8	301507	Neuronal cell adhesion molecule OS=Homo sapiens GN=NRCAM PE=1 SV=3
NRCAM	NRCAM_HUMAN	TLQIIHVSEADSGNYQC[160.0307]IAK	83.34648	1.66176e+06	2889172	1.95019e+06	1.95643e+06	2.98081e+06	3.70256e+06	1.66016e+06	2404731	2.08194e+06	3.07687e+06	1.12247e+06	1.33791e+06	1.99601e+06	2.2127e+06	2.334e+06	2.71594e+06	1973939	2.71422e+06	2.16326e+06	2.47113e+06	1.84547e+06	2.36367e+06	2.07455e+06	465367	2.27288e+06	Neuronal cell adhesion molecule OS=Homo sapiens GN=NRCAM PE=1 SV=3
NRCAM	NRCAM_HUMAN	VFNTPEGVPSAPSSLK	77.57549	3.89374e+06	2.40545e+06	1.68825e+06	1410417	2.10726e+06	2591091	1.0641e+06	1797669	2.28277e+06	2.13706e+06	954746	813176	922335	1.4051e+06	2174213	2162159	1.31585e+06	2.13003e+06	1.54296e+06	1.4548e+06	1.10656e+06	1.92113e+06	1.5295e+06	297838	1.35759e+06	Neuronal cell adhesion molecule OS=Homo sapiens GN=NRCAM PE=1 SV=3
NRCAM	NRCAM_HUMAN	YIVSGTPTFVPYLIK	116.452736	751698	690836	390874	383829	999066	1.30548e+06	392263	596582	593604	700941	289950	437196	571870	260186	618494	628237	649362	543883	692642	940045	661718	738576	315054	275073	1.15923e+06	Neuronal cell adhesion molecule OS=Homo sapiens GN=NRCAM PE=1 SV=3
NRSN1	Q5VTS2_HUMAN	APGC[160.0307]SAEPGGGPFQSIPTLLC[160.0307]GPKR	54.98142	156591	97841.7	85018	161112	148755	265283	139294	76189.4	62398.8	286581	77541.4	58838.2	78432.6	11083.5	116409	59416.8	85628.4	133316	127258	27851.7	25254.2	111264	76385.2	451040	42747.4	Neurensin 1 OS=Homo sapiens GN=NRSN1 PE=2 SV=1
NRXN3	NRX3A_HUMAN	IDSAPGLGDFLQLHIEQGK	112.52682	464871	343991	301725	367174	521341	740333	288756	187523	323750	779171	161033	186476	259127	157674	173056	215131	282929	187059	220415	237159	152588	343970	264222	32150.4	228790	Neurexin-3-alpha OS=Homo sapiens GN=NRXN3 PE=2 SV=4
NTM	NTRI_HUMAN	STILYAGNDK	49.779335	891927	397416	570570	367422	745851	751345	230370	250379	491098	607745	315172	170652	169360	760763	432341	498622	303757	414750	253448	209671	251085	332848	374419	50775	204614	Neurotrimin OS=Homo sapiens GN=NTM PE=1 SV=1
NTM	NTRI_HUMAN	VTVNYPPYISEAK	79.264885	1105564	1.24201e+06	586582	754071	1145431	1458975	849252	950856	975787	1.12739e+06	560391	844368	894059	774691	955517	828482	766429	1.35347e+06	1.07649e+06	834262	847198	1.0528e+06	735842	1.6072e+06	973840	Neurotrimin OS=Homo sapiens GN=NTM PE=1 SV=1
OGN	MIME_HUMAN	LSLLEELSLAENQLLK	130.11238	4518874	3.70122e+06	1443131	1.06804e+06	3494066	874616	4625219	2.05754e+06	1.41634e+06	261421	3070558	4792874	5.54992e+06	1625784	2.43677e+06	1.00341e+06	2.09521e+06	618475	2.52272e+06	2.95402e+06	2428647	1696559	1.01836e+06	105880	1399893	Mimecan OS=Homo sapiens GN=OGN PE=1 SV=1
OGN	MIME_HUMAN	RLDFTGNLIEDIEDGTFSK	123.75433	1.40338e+06	523286	1.99699e+06	1.7157e+06	1116136	1.34931e+06	1.11202e+06	2.5598e+06	792321	735122	2594548	2.30245e+06	2.197e+06	396066	1.31203e+06	785939	1.35593e+06	1.18231e+06	1.0409e+06	1.67746e+06	1.44781e+06	1902367	1412728	53274.8	1.48609e+06	Mimecan OS=Homo sapiens GN=OGN PE=1 SV=1
OGN	MIME_HUMAN	VIHLQFNNIASITDDTFC[160.0307]K	113.75851	3243156	2.69431e+06	2.29161e+06	2.21544e+06	2580381	2907752	3.30204e+06	2.80351e+06	998809	1.24625e+06	4.14661e+06	3.98637e+06	4003760	1.20182e+06	1.95054e+06	1.15313e+06	2250130	1.26605e+06	1984453	2.21778e+06	2.29759e+06	1.68499e+06	1.80761e+06	250637	1.83065e+06	Mimecan OS=Homo sapiens GN=OGN PE=1 SV=1
ORM1	B7ZKQ5_HUMAN	EQLGEFYEALDC[160.0307]LC[160.0307]IPR	122.63903	2.89752e+06	3.29952e+06	3.90762e+06	2.13832e+06	968442	237172	5.13312e+06	1.77983e+06	2.08812e+06	238860	5153050	8840425	3.38001e+06	4149697	4.17272e+06	3.30801e+06	3.05947e+06	388061	5289735	3.71752e+06	3.85757e+06	1.03533e+06	691784	52453.5	1.59423e+06	Orosomucoid 1 OS=Homo sapiens GN=ORM1 PE=2 SV=1
ORM1	A1AG1_HUMAN	EQLGEFYEALDC[160.0307]LR	117.84201	69500000	39070000	50770000	40410000	13670000	5.18363e+06	30970000	16350000	25130000	23830000	48880000	58690000	35720000	27000000	28350000	25170000	26360000	13180000	32220000	26130000	27300000	15870000	14660000	3330640	24020000	Alpha-1-acid glycoprotein 1 OS=Homo sapiens GN=ORM1 PE=1 SV=1
ORM1	A1AG1_HUMAN	NWGLSVYADKPETTK	75.4261	52870000	32720000	80540000	95380000	10820000	13800000	32480000	35930000	37230000	55200000	47470000	57920000	32170000	23280000	34750000	38050000	33020000	41280000	35860000	32240000	33020000	34070000	38340000	1.42521e+06	33210000	Alpha-1-acid glycoprotein 1 OS=Homo sapiens GN=ORM1 PE=1 SV=1
ORM1	B7ZKQ5_HUMAN	SDVMYTDWK	71.54084	175237	3.84259e+06	1.47762e+06	1.68401e+06	433461	464918	1.53267e+06	2.09024e+06	1.48001e+06	484861	2.75028e+06	3017739	2420142	1.65725e+06	1.83813e+06	2809770	2.27808e+06	1.85678e+06	2.29387e+06	2.76639e+06	3.27271e+06	2.0944e+06	2.14685e+06	154468	3.18262e+06	Orosomucoid 1 OS=Homo sapiens GN=ORM1 PE=2 SV=1
ORM1	A1AG1_HUMAN	SDVVYTDWK	67.74778	12860000	7.24823e+06	32630000	34510000	4513868	4842181	13200000	12160000	13660000	19200000	18680000	23680000	12910000	10330000	12310000	13370000	11440000	14650000	12750000	12000000	11810000	11950000	12580000	6.75684e+06	12400000	Alpha-1-acid glycoprotein 1 OS=Homo sapiens GN=ORM1 PE=1 SV=1
ORM1	A1AG1_HUMAN	TEDTIFLR	72.19738	3.8614e+06	2.90007e+06	10480000	7.71674e+06	1.33844e+06	2076775	2.90153e+06	3172344	6.33111e+06	7.03047e+06	9618262	5.37042e+06	2.29614e+06	11070000	4925405	6085732	4.28412e+06	5753893	4.24243e+06	3.39872e+06	3.26963e+06	3.58852e+06	5420465	166169	3.86648e+06	Alpha-1-acid glycoprotein 1 OS=Homo sapiens GN=ORM1 PE=1 SV=1
ORM1	A1AG1_HUMAN	TYMLAFDVNDEK	89.51081	640371	15970000	20940000	24020000	4.0882e+06	4108825	11200000	18440000	24840000	13050000	27950000	31360000	19720000	15180000	15340000	24020000	20050000	21320000	19350000	23880000	23580000	22840000	23950000	882553	23210000	Alpha-1-acid glycoprotein 1 OS=Homo sapiens GN=ORM1 PE=1 SV=1
ORM1	A1AG1_HUMAN	WFYIASAFR	111.982956	14590000	8637178	10840000	9984452	3.06512e+06	888902	9237963	5.49109e+06	5617009	5455935	9889890	15620000	11160000	6.86354e+06	7163531	6.20367e+06	6.1905e+06	2.78815e+06	8674546	6932960	7.89287e+06	4435349	3.92988e+06	38549.2	6.20083e+06	Alpha-1-acid glycoprotein 1 OS=Homo sapiens GN=ORM1 PE=1 SV=1
ORM1	A1AG1_HUMAN	YVGGQEHFAHLLILR	90.473595	67310000	46490000	107500000	121000000	22980000	22950000	46020000	51910000	58190000	76360000	66170000	67040000	44360000	44000000	45010000	57800000	44990000	61850000	40760000	52100000	43210000	48960000	64760000	4.97689e+06	45980000	Alpha-1-acid glycoprotein 1 OS=Homo sapiens GN=ORM1 PE=1 SV=1
ORM2	A1AG2_HUMAN	EHVAHLLFLR	77.27725	4822896	4.91065e+06	25950000	22750000	5403426	5351025	10690000	12370000	9712708	11340000	14640000	10370000	8773257	11580000	9772622	15040000	10830000	12760000	7851326	9053021	8516929	9919338	13830000	0	8567718	Alpha-1-acid glycoprotein 2 OS=Homo sapiens GN=ORM2 PE=1 SV=2
ORM2	A1AG2_HUMAN	TLMFGSYLDDEK	95.25625	201991	4677016	7849550	8659215	1.87282e+06	2598004	5.77701e+06	12420000	7866154	3.10046e+06	12730000	14640000	7.439e+06	9388141	9098411	11070000	9512438	13190000	11440000	11580000	13840000	11560000	11040000	8252823	15250000	Alpha-1-acid glycoprotein 2 OS=Homo sapiens GN=ORM2 PE=1 SV=2
OVGP1	OVGP1_HUMAN	NGLQARAIGPASPGKYTK	73.6803	56820000	36310000	54770000	55530000	54080000	53830000	45920000	34020000	30150000	45280000	25570000	27480000	38860000	20970000	27020000	47520000	36200000	33410000	25010000	31020000	31460000	34190000	45020000	452002	37960000	Oviduct-specific glycoprotein OS=Homo sapiens GN=OVGP1 PE=2 SV=1
PCOLCE	PCOC1_HUMAN	ATSGTEHQFC[160.0307]GGR	31.47698	79605.2	67447.3	75356.2	58827.7	69329.2	59434.3	74462.1	45695	30830.1	64642.5	120235	0	66462.2	56941	0	33692.2	66659.1	67356.8	52363.2	23920.1	56442.3	79819.5	39516.4	61518.8	40624.6	Procollagen C-endopeptidase enhancer 1 OS=Homo sapiens GN=PCOLCE PE=1 SV=2
PCSK1N	PCSK1_HUMAN	AADHDVGSELPPEGVLGALLR	120.07362	953952	1.1805e+06	1.32674e+06	1.68831e+06	572942	844868	708853	2.04233e+06	724619	2886061	1.57939e+06	1.24895e+06	239658	687932	1.01075e+06	522948	540455	2.32697e+06	1.20834e+06	594447	1.01439e+06	2338923	1.38354e+06	62981	2104424	ProSAAS OS=Homo sapiens GN=PCSK1N PE=1 SV=1
PHKG1	PHKG1_HUMAN	QMLMLR	122.891	819530	150278	1.13407e+06	1.35326e+06	392738	815695	104082	149269	27476	784084	214035	129277	65268.5	49289.4	117569	49727.9	61962.3	306566	105290	20175.6	18036.7	199247	90882.3	9072.44	32067.9	Phosphorylase b kinase gamma catalytic chain, skeletal muscle isoform OS=Homo sapiens GN=PHKG1 PE=2 SV=3
PIGR	PIGR_HUMAN	RAPAFEGR	33.7425	2963.43	3916.64	7075.28	3194.76	2332.79	8289.62	2208.24	6247.74	3832.54	9489.65	2140.51	0	4923.35	17209.6	0	3511.8	5817.97	1416.7	427.482	976.132	1365.56	5155.24	2158.79	0	356.089	Polymeric immunoglobulin receptor OS=Homo sapiens GN=PIGR PE=1 SV=4
PIK3IP1	P3IP1_HUMAN	EDQTSPAPGLR	41.780155	131096	86279.1	117844	55737.2	149218	237588	47066.5	67819.2	134143	149513	86492.3	22901.3	36320.6	640941	73103.4	164051	74239.2	129545	60864.5	43978.7	50049.2	66872.2	64297.3	23786	46631.1	Phosphoinositide-3-kinase-interacting protein 1 OS=Homo sapiens GN=PIK3IP1 PE=1 SV=2
PKM2	KPYM_HUMAN	LDIDSPPITAR	71.91284	41984.2	18030.3	42139.6	32118.8	34350.2	51577.8	14574.1	13187.7	24209.7	35449	16757.5	13335	39953.5	31352.6	29192.8	14285.6	18048	21044	13491.2	11281.5	11719.9	21542.3	18730.6	0	15977.4	Pyruvate kinase isozymes M1/M2 OS=Homo sapiens GN=PKM2 PE=1 SV=4
PKM2	KPYM_HUMAN	TATESFASDPILYRPVAVALDTK	112.551346	516823	309079	254262	316178	249724	395076	161016	215412	148860	352303	277415	214716	674700	153395	237386	102576	162227	321119	222606	163890	223059	326033	209050	683779	376421	Pyruvate kinase isozymes M1/M2 OS=Homo sapiens GN=PKM2 PE=1 SV=4
PLEKHO2	PKHO2_HUMAN	KSSGGLLGFWKDR	117.13247	4.64276e+06	110109	223491	311853	120925	186358	171317	97428	17891.3	598760	73198.8	105304	53049.7	26430.1	116170	12870.1	49450.8	86823.5	52989.8	7485.47	5863.93	130645	34803.4	4344365	25593.9	Pleckstrin homology domain-containing family O member 2 OS=Homo sapiens GN=PLEKHO2 PE=1 SV=1
PLG	PLMN_HUMAN	APWC[160.0307]HTTNSQVR	45.62478	150163	168162	256309	311802	124892	144575	269707	210787	161729	194392	140908	172441	292227	181533	164175	193408	238423	228654	248193	260157	218754	228169	264177	76059.9	210165	Plasminogen OS=Homo sapiens GN=PLG PE=1 SV=2
PLG	PLMN_HUMAN	FSPATHPSEGLEENYC[160.0307]R	62.008537	1.40403e+06	966585	1.31123e+06	1.85911e+06	687348	810257	1.72631e+06	1.23095e+06	718963	1.01046e+06	888460	1095818	1.53351e+06	854357	1.28339e+06	1.10548e+06	1.16508e+06	1.4711e+06	1.34388e+06	1.36389e+06	1.19091e+06	1.40427e+06	1.13273e+06	804839	1.17737e+06	Plasminogen OS=Homo sapiens GN=PLG PE=1 SV=2
PLG	PLMN_HUMAN	FVTWIEGVMR	109.87441	13063	120408	86695.7	64005.5	49061	64302.7	123900	118479	148089	51684.3	114472	124950	293217	95148.6	115425	128287	191957	87736.3	161304	181553	290296	167262	109187	3233114	263963	Plasminogen OS=Homo sapiens GN=PLG PE=1 SV=2
PLG	PLMN_HUMAN	NLDENYC[160.0307]R	41.214104	203645	152234	176513	244255	86407.7	129687	138992	202727	118594	159258	118483	166470	157397	125377	745.473	151637	157005	249893	234275	176140	187146	210733	172351	0	187129	Plasminogen OS=Homo sapiens GN=PLG PE=1 SV=2
PLG	PLMN_HUMAN	VILGAHQEVNLEPHVQEIEVSR	84.26755	850708	1.86243e+06	2.88567e+06	3966342	1.1897e+06	1.27961e+06	3649181	3.6341e+06	2.5253e+06	2.51445e+06	1.96038e+06	2349301	3.18258e+06	3.1523e+06	2.70957e+06	3.45395e+06	3335935	3.9053e+06	3.1222e+06	3836464	2709442	2.80494e+06	4666163	0	2959999	Plasminogen OS=Homo sapiens GN=PLG PE=1 SV=2
PLTP	PLTP_HUMAN	AVEPQLQEEER	50.432198	487948	278882	261337	256859	249873	257538	269230	235605	327032	341072	308424	347661	276409	212643	287145	227630	404832	322416	258902	263702	329521	284509	403901	341142	200106	Phospholipid transfer protein OS=Homo sapiens GN=PLTP PE=1 SV=1
PLXDC2	PXDC2_HUMAN	IYGPSDSASR	37.128445	197102	104713	103710	135477	165927	131070	74754.6	70664.3	80918.7	135394	76106.9	61867.1	85435	56934.1	0	82112.7	78938.9	78919.9	80798.2	84226.8	87548.1	95955.9	88850.6	228617	83903.8	Plexin domain-containing protein 2 OS=Homo sapiens GN=PLXDC2 PE=1 SV=1
PODXL2	PDXL2_HUMAN	GPQLLALVEEVLPR	130.12611	201342	131786	179014	177151	295686	535036	155791	170632	233976	427108	172945	130613	228685	64572.7	151355	182478	149343	254709	138223	192828	128448	291910	218334	8423.76	278899	Podocalyxin-like protein 2 OS=Homo sapiens GN=PODXL2 PE=1 SV=1
PPP1R12B	MYPT2_HUMAN	ALERKM[147.0354]SEMEEEMKVLTELK	93.40943	210925	109845	66899.6	59762.3	97384.6	104170	130132	52019.3	97423.9	55563.3	165365	230304	179389	123199	149711	126507	129490	35955.6	101378	147317	87377.3	57190.7	62233.7	2.14837e+06	86200.5	Protein phosphatase 1 regulatory subunit 12B OS=Homo sapiens GN=PPP1R12B PE=1 SV=2
PRNP	PRIO_HUMAN	ESQAYYQR	32.39641	761669	401023	305655	407427	480633	454701	258480	266381	218295	394434	283160	151787	358941	238747	1401.08	180833	242217	304088	271273	232621	281534	336240	222609	212137	264632	Major prion protein OS=Homo sapiens GN=PRNP PE=1 SV=1
PRNP	PRIO_HUMAN	VVEQMC[160.0307]ITQYER	73.47815	348666	4655166	1.12275e+06	1735678	4367818	4.71163e+06	2.95279e+06	4.24318e+06	4.84994e+06	1.46392e+06	4.12629e+06	4865071	4.82333e+06	3.48964e+06	3377353	4.72388e+06	4.60309e+06	4.07663e+06	4.07605e+06	5.3854e+06	6074685	4.81484e+06	3.93378e+06	683364	5349336	Major prion protein OS=Homo sapiens GN=PRNP PE=1 SV=1
PROS1	PROS_HUMAN	IQALSLC[160.0307]SDQQSHLEFR	84.704765	534738	427243	351313	459466	379344	357884	417141	546305	248792	361092	467252	492563	324621	323034	405228	336670	287000	467131	343208	342102	350173	544355	287414	220650	509885	Vitamin K-dependent protein S OS=Homo sapiens GN=PROS1 PE=1 SV=1
PRR14L	PR14L_HUMAN	ESALLNKLSILASKLAPAM[147.0354]KTQKLR	45.9945	2370.34	3269.79	6290.33	5030.7	5821.74	4131.98	5862.08	3822.52	3460.7	6034.34	2878.24	4085.82	3575.34	1512.71	1089.09	1185.62	2788.46	1718.38	2493.8	2565.91	3251.55	3273.38	4627.08	0	3484.17	Protein PRR14L OS=Homo sapiens GN=PRR14L PE=1 SV=1
PRSS1	TRY1_HUMAN	LGEHNIEVLEGNEQFINAAK	91.7735	9934512	1.91421e+06	4558752	3.36876e+06	2.67205e+06	4.81548e+06	2.81899e+06	1.70164e+06	1721523	4193367	2.41897e+06	1.74092e+06	1.45907e+06	4.11793e+06	2060336	3.84566e+06	1.53508e+06	2.2471e+06	1.53451e+06	1.64029e+06	1.10266e+06	2435571	2604331	118300000	1.96353e+06	Trypsin-1 OS=Homo sapiens GN=PRSS1 PE=1 SV=1
PSAP	SAP_HUMAN	DGGFC[160.0307]EVC[160.0307]K	46.291855	43423	43954	108385	48290	86132.1	102786	30168.6	34811.8	51737.5	66750.8	78076.3	32878.9	25495.7	174998	52039.9	64441	40283.8	54487.9	35051.5	26931.4	27383.1	40721.2	47962.2	0	32324.8	Proactivator polypeptide OS=Homo sapiens GN=PSAP PE=1 SV=2
PSAP	SAP_HUMAN	EIVDSYLPVILDIIK	130.24724	82245.2	71102.7	52348.3	31757	85671.9	50085.4	65471.5	28276.5	57377.1	20502.8	56132.5	51809.4	103605	52589.3	67112.5	75604	75570	23736.9	70039	126998	84714.4	37044.7	31454.4	88429.3	73801	Proactivator polypeptide OS=Homo sapiens GN=PSAP PE=1 SV=2
PSAP	SAP_HUMAN	GC[160.0307]SFLPDPYQK	79.53825	654114	1.06383e+06	999160	860801	1.02309e+06	1.26523e+06	653988	907446	957213	877301	1.10472e+06	967096	817128	1809689	1.16114e+06	896413	788226	1.57455e+06	1160666	906223	1.05636e+06	1.03831e+06	965071	810743	1.38246e+06	Proactivator polypeptide OS=Homo sapiens GN=PSAP PE=1 SV=2
PTGDS	PTGDS_HUMAN	AQGFTEDTIVFLPQTDK	101.47115	266700000	177600000	261100000	241400000	239300000	265900000	202700000	172200000	165400000	263400000	161400000	150100000	198200000	154600000	163000000	197100000	180700000	160100000	166600000	173700000	139600000	181000000	189600000	2.66636e+06	190000000	Prostaglandin-H2 D-isomerase OS=Homo sapiens GN=PTGDS PE=1 SV=1
PTGDS	PTGDS_HUMAN	GPGEDFR	34.74302	9395768	7.89607e+06	14040000	9227311	11570000	19170000	7.2398e+06	8020595	10480000	18810000	10770000	3.05224e+06	7.41585e+06	18260000	653129	12320000	7.8796e+06	11100000	7911725	5885087	6.0336e+06	10560000	8886034	288857	6.54447e+06	Prostaglandin-H2 D-isomerase OS=Homo sapiens GN=PTGDS PE=1 SV=1
PTGDS	PTGDS_HUMAN	M[147.0354]ATLYSR	38.231976	1.13687e+06	819628	1.54088e+06	822509	1.32506e+06	1.47256e+06	465282	824073	1.00742e+06	1.17313e+06	776679	385056	483888	2.04331e+06	6740.57	1.50926e+06	738619	1.34611e+06	653828	568660	788496	771486	859180	12919.6	444934	Prostaglandin-H2 D-isomerase OS=Homo sapiens GN=PTGDS PE=1 SV=1
PTGDS	PTGDS_HUMAN	MATLYSR	48.5692	2.00566e+06	13080000	11210000	7110088	12670000	15430000	7.25029e+06	12470000	17840000	10500000	14210000	8814315	9852054	22300000	16210000	25860000	15440000	15720000	11750000	12090000	12820000	13440000	15920000	315724	12820000	Prostaglandin-H2 D-isomerase OS=Homo sapiens GN=PTGDS PE=1 SV=1
PTGDS	PTGDS_HUMAN	SVVAPATDGGLNLTSTFLR	110.21096	1.2622e+06	1.18589e+06	875993	1.15229e+06	1.16753e+06	2.01476e+06	702750	1.32241e+06	1.05567e+06	1.76731e+06	1166639	867313	1139229	740396	1.25551e+06	965966	935554	1.76211e+06	1.13845e+06	1.03659e+06	990403	1514542	899817	348809	1.72959e+06	Prostaglandin-H2 D-isomerase OS=Homo sapiens GN=PTGDS PE=1 SV=1
PTGDS	PTGDS_HUMAN	TM[147.0354]LLQPAGSLGSYSYR	84.781456	87450000	57470000	77230000	80640000	84230000	86790000	61860000	54190000	58150000	70260000	36750000	42750000	60230000	49730000	54590000	82380000	60080000	65820000	51050000	66000000	49700000	57080000	79260000	4957416	56090000	Prostaglandin-H2 D-isomerase OS=Homo sapiens GN=PTGDS PE=1 SV=1
PTGDS	PTGDS_HUMAN	TMLLQPAGSLGSYSYR	92.1419	86970000	198100000	221000000	252300000	255400000	310500000	246900000	216000000	220100000	207100000	184000000	204200000	282700000	206300000	212100000	265200000	227600000	211300000	205600000	233800000	212000000	233600000	265700000	242400000	272200000	Prostaglandin-H2 D-isomerase OS=Homo sapiens GN=PTGDS PE=1 SV=1
PTGDS	PTGDS_HUMAN	WFSAGLASNSSWLR	108.984245	1840965	1269210	119812	144114	710566	245865	536573	110314	185810	173644	160578	307526	488307	294943	304459	293810	210599	74942.6	361920	195164	408574	136360	108758	238372	285004	Prostaglandin-H2 D-isomerase OS=Homo sapiens GN=PTGDS PE=1 SV=1
RBP4	RET4_HUMAN	FSGTWYAMAK	82.55445	2605.26	294530	82472.1	99100.5	263502	219330	255671	336680	1127279	202528	368343	461868	539035	256445	314373	534137	596222	284151	419541	942392	862796	415199	449489	67233.7	621892	Retinol-binding protein 4 OS=Homo sapiens GN=RBP4 PE=1 SV=3
RBP4	RET4_HUMAN	LIVHNGYC[160.0307]DGR	45.226894	2.15041e+06	1.66891e+06	1.85563e+06	2.2573e+06	2617106	2.4323e+06	2575401	2.22688e+06	3.19022e+06	4666142	2.07278e+06	2.44486e+06	2203591	2.15909e+06	2.12506e+06	2.25522e+06	2.63646e+06	2470597	2.59619e+06	2.46837e+06	2.2181e+06	2495148	2.7365e+06	1.12529e+06	2.02644e+06	Retinol-binding protein 4 OS=Homo sapiens GN=RBP4 PE=1 SV=3
RBP4	RET4_HUMAN	QRQEELC[160.0307]LAR	50.57112	1.58448e+06	935807	1.04885e+06	1.08268e+06	1525013	1.70488e+06	1.29515e+06	1.38349e+06	2.11504e+06	3.23086e+06	1.3436e+06	1.02957e+06	927442	1.43362e+06	1.40156e+06	1399568	1.20725e+06	1392761	1.24925e+06	921811	1.18489e+06	1.43041e+06	1349864	3.39991e+06	829698	Retinol-binding protein 4 OS=Homo sapiens GN=RBP4 PE=1 SV=3
RBP4	RET4_HUMAN	YWGVASFLQK	107.58468	633326	801321	350588	450228	789611	1.00403e+06	924670	1.06436e+06	1.63354e+06	1.5963e+06	1.28945e+06	1.5279e+06	1.24756e+06	802030	1411938	793984	913786	937622	1.516e+06	1.01538e+06	1.18814e+06	1.21724e+06	708154	33423.5	1.3508e+06	Retinol-binding protein 4 OS=Homo sapiens GN=RBP4 PE=1 SV=3
RFFL	RFFL_HUMAN	AVHVFR	37.9256	7351.27	1945.61	8813.8	6017.24	10754.6	10834.6	2057.1	1748.55	939.535	18378.9	3428.12	525.788	1011.61	7625.41	0	1959.14	1055.83	3518.04	1224.02	0	0	2839.19	380.447	0	0	E3 ubiquitin-protein ligase rififylin OS=Homo sapiens GN=RFFL PE=1 SV=1
RNASE1	RNAS1_HUMAN	C[160.0307]KPVNTFVHEPLVDVQNVC[160.0307]FQEK	93.74246	20760000	12350000	20180000	21210000	20730000	16090000	19440000	16680000	9319165	15390000	8774329	7.64438e+06	18500000	17220000	13230000	9214771	7161822	9004114	5.97403e+06	5.11394e+06	7549868	16380000	8970562	17790000	3.03544e+06	Ribonuclease pancreatic OS=Homo sapiens GN=RNASE1 PE=1 SV=4
RNASE1	RNAS1_HUMAN	HIIVAC[160.0307]EGSPYVPVHFDASVEDST	95.556656	5.82617e+06	6.12148e+06	3.32743e+06	1.17279e+06	10250000	1.57072e+06	8045817	2.34985e+06	4.42776e+06	661239	845100	1.5133e+06	6.16829e+06	7.12877e+06	4336012	7.40519e+06	4855752	531082	4558182	4.15297e+06	3400279	1.00112e+06	1.75933e+06	1.86026e+06	1.71872e+06	Ribonuclease pancreatic OS=Homo sapiens GN=RNASE1 PE=1 SV=4
RNASE1	RNAS1_HUMAN	QHMDSDSSPSSSSTYC[160.0307]NQMMR	55.89997	0	434374	38251.3	43797.1	193670	216234	184022	349465	1.44105e+06	38766.1	378334	360507	1.54593e+06	318328	232072	1.19844e+06	1326755	505582	635886	2.37e+06	2.32219e+06	794621	1.29104e+06	75697.4	2352536	Ribonuclease pancreatic OS=Homo sapiens GN=RNASE1 PE=1 SV=4
RNASE1	RNAS1_HUMAN	SNSSMHITDC[160.0307]R	38.370274	31599.8	282294	199762	110016	370944	373299	120027	308264	679001	198559	257078	101293	170111	849518	3448.41	681199	400104	577809	358652	270114	382071	307544	411245	81269.7	245221	Ribonuclease pancreatic OS=Homo sapiens GN=RNASE1 PE=1 SV=4
RNASE1	RNAS1_HUMAN	YPNC[160.0307]AYR	40.511307	1.98636e+06	1.17451e+06	1.45438e+06	1645044	1.77092e+06	1.48385e+06	1.42819e+06	1.23315e+06	1251276	1.70974e+06	653556	792332	1.4872e+06	927209	20242.9	1.19473e+06	1.25275e+06	1.43946e+06	1.26619e+06	1.17075e+06	1.13777e+06	1.31329e+06	1.2681e+06	930578	1.30349e+06	Ribonuclease pancreatic OS=Homo sapiens GN=RNASE1 PE=1 SV=4
RNGTT	MCE1_HUMAN	WLNC[160.0307]PR	43.81443	2.9904e+06	1.53168e+06	1.96447e+06	2.50604e+06	1642548	1.77237e+06	1691184	1.43515e+06	1.36851e+06	1.93294e+06	2.22e+06	2.46985e+06	1.99748e+06	1.24165e+06	1449278	1.10181e+06	1.48558e+06	1.86428e+06	1.60273e+06	1.38941e+06	1.39516e+06	1.66082e+06	1.59224e+06	226130	1.41229e+06	mRNA-capping enzyme OS=Homo sapiens GN=RNGTT PE=1 SV=1
RRN3	RRN3_HUMAN	LPGDAAASSSAVKKLGASR	63.51074	30020000	26920000	44480000	41240000	37830000	37560000	30690000	25650000	24540000	39990000	26360000	22920000	30120000	22830000	23250000	32880000	25720000	27500000	24210000	24540000	23540000	29400000	31840000	427783	29270000	RNA polymerase I-specific transcription initiation factor RRN3 OS=Homo sapiens GN=RRN3 PE=1 SV=1
RTDR1	RTDR1_HUMAN	QKALMALC[160.0307]DLMHDPEC[160.0307]IYKAM[147.0354]NIGC[160.0307]MENLKALLKDSNSM[147.0354]VRIK	118.777	69004.8	275836	72193.2	43038.9	188054	202736	136292	99414.6	267257	55942.8	40765.3	131392	282412	0	124628	553201	478665	76916.9	406625	543631	755735	90260.8	253615	0	446259	Rhabdoid tumor deletion region protein 1 OS=Homo sapiens GN=RTDR1 PE=2 SV=1
RXRB	E9PK95_HUMAN	MREC[160.0307]GGGPGAGKR	42.412544	474964	336776	673124	498981	520695	540165	486661	360277	355547	496178	549895	401827	411398	279461	252680	280528	319875	277060	252862	222028	299531	338455	482430	70480	239274	Uncharacterized protein OS=Homo sapiens GN=RXRB PE=4 SV=1
SCG2	SCG2_HUMAN	IESQTQEEVR	32.24751	529308	278527	582995	384279	774748	803311	263089	240130	368163	818480	365108	113589	259162	606319	2159.79	397322	342732	365173	220378	223858	246053	389697	278121	132648	254100	Secretogranin-2 OS=Homo sapiens GN=SCG2 PE=1 SV=2
SCG3	SCG3_HUMAN	ELSAERPLNEQIAEAEEDK	79.45303	2.46317e+06	2.09216e+06	3561912	3.47377e+06	4157880	1.64485e+06	2700348	2.39413e+06	4801532	6224091	2.17631e+06	2.24929e+06	2.06252e+06	3.41153e+06	2.19212e+06	2.59378e+06	2815855	3.52866e+06	3.20316e+06	2.36846e+06	2.31605e+06	2.98829e+06	3.48622e+06	69856.5	2857946	Secretogranin-3 OS=Homo sapiens GN=SCG3 PE=1 SV=3
SCG3	SCG3_HUMAN	FQDDPDGLHQLDGTPLTAEDIVHK	90.28394	842459	925622	1.15672e+06	1.3048e+06	2.05392e+06	1470891	1.57678e+06	1.5188e+06	2.44854e+06	2.91685e+06	1.12264e+06	1.28362e+06	1.09935e+06	1.17632e+06	1.45357e+06	827806	1.24758e+06	1.9817e+06	1.65811e+06	984687	2.08675e+06	1.76124e+06	1.26377e+06	795540	1274589	Secretogranin-3 OS=Homo sapiens GN=SCG3 PE=1 SV=3
SEMA7A	SEM7A_HUMAN	VDFGQTEPHTVLFHEPGSSSVWVGGR	95.0931	918849	907576	282003	232384	822229	347628	402950	250464	416586	143801	305531	628654	609696	355021	568255	394393	520369	150302	572430	536472	569184	218396	244727	152024	310971	Semaphorin-7A OS=Homo sapiens GN=SEMA7A PE=1 SV=1
SERPINA1	A1AT_HUMAN	GKWERPFEVK	60.1717	7592.97	9048.4	13086.9	15203.3	7038.55	5184.81	11802.1	9561.46	7414.05	10471.7	7491.33	10328.4	10168.5	4424.34	9869.69	9231.44	9430.35	6734.53	8728.16	5210.58	7773.93	8964.71	9900.08	10110.5	7401.76	Alpha-1-antitrypsin OS=Homo sapiens GN=SERPINA1 PE=1 SV=3
SERPINA1	A1AT_HUMAN	RLGMFNIQHC[160.0307]K	62.66747	59259.3	54970.6	48497.7	65166.6	48197.5	69714.5	45752.8	22764.3	48802	47179.7	41626	44019.2	37303.8	53971.1	41912.9	42190.2	35834	55531.6	35486.9	32159.6	26708.2	44892.5	46122.4	7732115	39633.3	Alpha-1-antitrypsin OS=Homo sapiens GN=SERPINA1 PE=1 SV=3
SERPINA3	AACT_HUMAN	ADLSGITGAR	54.60685	181979	150588	936613	403222	177220	388931	138991	198403	458043	563232	416721	137184	146005	1.74949e+06	346099	375455	236239	290922	122387	125167	145598	232105	223889	21230000	134457	Alpha-1-antichymotrypsin OS=Homo sapiens GN=SERPINA3 PE=1 SV=2
SERPINA3	AACT_HUMAN	AVLDVFEEGTEASAATAVK	98.07583	14400000	8516250	26570000	23970000	8.16292e+06	7959552	8666807	10120000	11000000	14490000	10290000	10680000	8448240	9496635	9787789	8633401	9226436	13450000	10020000	8954554	8.1095e+06	10520000	13540000	5.19094e+06	9605574	Alpha-1-antichymotrypsin OS=Homo sapiens GN=SERPINA3 PE=1 SV=2
SERPINA3	AACT_HUMAN	DEELSC[160.0307]TVVELK	76.96347	2.10041e+06	1.54277e+06	4.774e+06	5498250	1.43151e+06	1.61987e+06	2.08598e+06	1.51608e+06	2.50801e+06	2.91014e+06	2.96403e+06	3.00145e+06	2.25381e+06	2623912	2.19782e+06	2.05184e+06	1.83332e+06	2.03993e+06	1.6728e+06	1.78268e+06	1308837	1812466	2.01615e+06	666257	1.70758e+06	Alpha-1-antichymotrypsin OS=Homo sapiens GN=SERPINA3 PE=1 SV=2
SERPINA3	AACT_HUMAN	DSLEFR	52.589848	227359	129475	668952	438805	139210	275201	123969	135453	308560	431331	303612	144322	129887	698977	310206	269399	201092	214941	136724	127858	126647	185682	195859	9613667	121487	Alpha-1-antichymotrypsin OS=Homo sapiens GN=SERPINA3 PE=1 SV=2
SERPINA3	AACT_HUMAN	EQLSLLDR	70.13061	161962	138403	897879	492974	189977	381717	134536	157300	488061	607086	527653	146619	142779	2.29691e+06	472990	460700	229882	332717	145260	146604	162141	235768	218845	13760000	148599	Alpha-1-antichymotrypsin OS=Homo sapiens GN=SERPINA3 PE=1 SV=2
SERPINA3	AACT_HUMAN	ITLLSALVETR	114.41431	5.89688e+06	4356306	11980000	12470000	3.20577e+06	2.67771e+06	3.80442e+06	4.78293e+06	5447071	9653421	5.16121e+06	6.28714e+06	5.55886e+06	3.59522e+06	4.32576e+06	2368589	3.20276e+06	5340303	4856244	3.06613e+06	2.95684e+06	7599076	4562230	58102.7	6467661	Alpha-1-antichymotrypsin OS=Homo sapiens GN=SERPINA3 PE=1 SV=2
SERPINA3	AACT_HUMAN	KLINDYVK	52.84017	28122.8	33757.3	220459	87660.5	47340.5	80899.7	31732.9	30164.4	86843.4	106547	74034.3	26087.1	30858.4	390746	72445.7	75749.2	44802	32630.6	18867.2	19970.7	16101.9	42477.8	31971.8	10160000	13603.2	Alpha-1-antichymotrypsin OS=Homo sapiens GN=SERPINA3 PE=1 SV=2
SERPINA3	AACT_HUMAN	LYGSEAFATDFQDSAAAK	89.21469	1.76187e+06	2275662	7.96225e+06	5.80649e+06	1.99211e+06	1.70773e+06	2.97656e+06	1.40828e+06	4.40404e+06	3.43066e+06	2.02648e+06	3252132	3.67796e+06	3673488	1.95667e+06	3.42447e+06	3777245	1.30254e+06	2.53008e+06	3429472	2.38514e+06	1.19619e+06	3.2741e+06	2.62691e+06	1.79205e+06	Alpha-1-antichymotrypsin OS=Homo sapiens GN=SERPINA3 PE=1 SV=2
SERPINA3	AACT_HUMAN	MEEVEAMLLPETLK	110.945885	93235.5	339414	353758	266338	214787	466243	486525	353732	4.07713e+06	377973	3.13122e+06	1.3543e+06	1.85096e+06	4.71421e+06	454736	1.64463e+06	2.72706e+06	1.10547e+06	1.63663e+06	3.28418e+06	2.72179e+06	1.51079e+06	3.28462e+06	462742	4.20421e+06	Alpha-1-antichymotrypsin OS=Homo sapiens GN=SERPINA3 PE=1 SV=2
SERPINA3	AACT_HUMAN	NLAVSQVVHK	52.333393	72085.2	100467	545003	161113	91762	221979	96763.6	161518	239502	307154	118022	63782.2	116010	1.02784e+06	221473	228283	196160	115194	41289.6	90027.5	108184	145680	140731	189802	63956.1	Alpha-1-antichymotrypsin OS=Homo sapiens GN=SERPINA3 PE=1 SV=2
SERPINA3	AACT_HUMAN	WEMPFDPQDTHQSR	85.29441	48639.7	1.59681e+06	1.13689e+06	1241327	741103	751100	1.16224e+06	1.60938e+06	4250611	779337	3.07892e+06	3.35583e+06	2658436	2.55387e+06	1566181	2.47303e+06	2.80448e+06	1.55325e+06	2255101	2.82131e+06	4091753	2.27062e+06	2.87852e+06	2.00752e+06	4.03723e+06	Alpha-1-antichymotrypsin OS=Homo sapiens GN=SERPINA3 PE=1 SV=2
SERPINA4	KAIN_HUMAN	LFHTNFYDTVGTIQLINDHVK	112.94601	103605	110882	60382.3	63549.1	102292	126630	185924	116758	72934.3	96534.9	265867	242746	332026	94717.9	114125	66987.6	135453	70735.8	112634	154744	119023	80183.5	74563.6	17757	115492	Kallistatin OS=Homo sapiens GN=SERPINA4 PE=1 SV=3
SERPINB6	SPB6_HUMAN	IAELLSPGSVDPLTR	99.05137	42763.7	32481.7	17975.7	2219.52	22868.9	34555.4	7028.28	31401.6	14103.4	24287.4	31596.2	19814.8	12005.9	37254.8	43383	21084	11414.7	43960	24569	14189.6	33102.6	45206.9	17824	40600000	46857.7	Serpin B6 OS=Homo sapiens GN=SERPINB6 PE=1 SV=3
SERPINC1	ANT3_HUMAN	ANRPFLVFIR	96.66103	1.02458e+06	854031	1.75172e+06	2.11602e+06	820800	1.12664e+06	1.23011e+06	2.11832e+06	1.01984e+06	1.85141e+06	1.48602e+06	1.67815e+06	1.22228e+06	666606	1.12151e+06	1.24186e+06	1.1853e+06	1528168	1.10455e+06	1.30993e+06	1.13727e+06	1.43486e+06	1.56322e+06	0	1.47505e+06	Antithrombin-III OS=Homo sapiens GN=SERPINC1 PE=1 SV=1
SERPINC1	ANT3_HUMAN	DDLYVSDAFHK	68.11131	1.6814e+06	1.16185e+06	2.22791e+06	2219772	1.2502e+06	1.71633e+06	2126557	1.61753e+06	1666164	2379695	2.97842e+06	2.49775e+06	1971820	1653079	1.89777e+06	1814292	1.62321e+06	2.22288e+06	1.60651e+06	1.45535e+06	1.20571e+06	1945338	1833215	2.08243e+06	1.56453e+06	Antithrombin-III OS=Homo sapiens GN=SERPINC1 PE=1 SV=1
SERPINC1	ANT3_HUMAN	DIPMNPMC[160.0307]IYR	93.98555	43573.1	238010	99523.8	107686	146190	163316	190785	441840	709055	87458.3	891853	740208	493435	340374	287069	615320	571264	491700	407886	759496	1264433	606170	564338	631736	1.66544e+06	Antithrombin-III OS=Homo sapiens GN=SERPINC1 PE=1 SV=1
SERPINC1	ANT3_HUMAN	EVPLNTIIFMGR	113.32552	287744	3.10447e+06	2.77276e+06	2.89584e+06	1.94299e+06	4.17922e+06	2963793	6.04456e+06	5694427	4575130	8516524	6.04531e+06	5.82088e+06	4.14568e+06	4283523	4.65157e+06	5.41539e+06	5.57447e+06	5.13335e+06	6271759	6.44184e+06	7376400	6.32782e+06	206316	10260000	Antithrombin-III OS=Homo sapiens GN=SERPINC1 PE=1 SV=1
SERPINC1	ANT3_HUMAN	FATTFYQHLADSK	80.32335	2.95872e+06	3220758	5703937	5550048	3.23752e+06	3.73237e+06	5.14031e+06	5.68362e+06	4708658	4761436	6.02659e+06	6384282	5780822	3.60631e+06	4471566	4913047	4.87105e+06	5094936	4792933	4.92775e+06	4661490	4888143	5.86863e+06	3.69011e+06	5504376	Antithrombin-III OS=Homo sapiens GN=SERPINC1 PE=1 SV=1
SERPINC1	ANT3_HUMAN	RVAEGTQVLELPFKGDDITMVLILPKPEK	121.21912	125422	294252	269620	142375	252980	133743	285950	784443	680119	96354.2	1.00607e+06	1.26409e+06	632990	256490	418415	634129	833462	399553	832198	1.33315e+06	1.53208e+06	635296	511513	371912	868944	Antithrombin-III OS=Homo sapiens GN=SERPINC1 PE=1 SV=1
SERPINC1	ANT3_HUMAN	VAEGTQVLELPFK	100.49254	584052	360590	661651	1.06461e+06	256217	713597	650227	601206	855226	1.91335e+06	2161767	1.14393e+06	815543	1.44423e+06	786006	566948	568241	1306888	535197	643338	306330	1.16316e+06	612921	226483	736056	Antithrombin-III OS=Homo sapiens GN=SERPINC1 PE=1 SV=1
SERPINC1	ANT3_HUMAN	VAEGTQVLELPFKGDDITMVLILPKPEK	122.87608	78370	1.38392e+06	539088	183558	774842	257232	1.23824e+06	1.26158e+06	2155267	54255.9	3.46433e+06	4597659	4.10915e+06	917422	1.48853e+06	3.49096e+06	3.65697e+06	236575	3.30853e+06	5.39194e+06	5091691	835273	768091	1.59898e+06	1.70124e+06	Antithrombin-III OS=Homo sapiens GN=SERPINC1 PE=1 SV=1
SERPIND1	HEP2_HUMAN	FTVDRPFLFLIYEHR	119.4689	295121	213248	130779	167688	172802	166340	174124	175234	72783.7	171890	212520	343854	227410	66687	149680	92028.7	153761	96863.2	223647	169248	266985	176883	105895	0	239310	Heparin cofactor 2 OS=Homo sapiens GN=SERPIND1 PE=1 SV=3
SERPIND1	HEP2_HUMAN	QFPILLDFK	119.14064	295896	203618	173994	370386	155914	473014	223822	356305	178741	622742	616190	527707	270799	184541	235784	157099	235674	590973	285493	227653	260024	710287	192848	306097	571198	Heparin cofactor 2 OS=Homo sapiens GN=SERPIND1 PE=1 SV=3
SERPINF1	PEDF_HUMAN	ALYYDLISSPDIHGTYK	95.782715	12410000	10660000	15810000	13610000	12470000	9843114	8923570	9516080	7058979	6959484	8597706	9664056	13820000	7.05119e+06	8669535	6582042	9034587	8.01776e+06	9248369	9693849	9644353	7405782	10210000	479447	10270000	Pigment epithelium-derived factor OS=Homo sapiens GN=SERPINF1 PE=1 SV=4
SERPINF1	PEDF_HUMAN	DTDTGALLFIGK	94.371185	3.45427e+06	1.82747e+06	4275136	3415237	2.43469e+06	2.36561e+06	1.28707e+06	2.18668e+06	1.26743e+06	2.21793e+06	2.26408e+06	1.67088e+06	1.88725e+06	1983450	2.32554e+06	1.29526e+06	1.5424e+06	2331029	1.54085e+06	1.33296e+06	1.30574e+06	1.88354e+06	1.96756e+06	9432211	1.83339e+06	Pigment epithelium-derived factor OS=Homo sapiens GN=SERPINF1 PE=1 SV=4
SERPINF1	PEDF_HUMAN	EIPDEISILLLGVAHFK	128.75568	12990000	10140000	9378325	6.16237e+06	12910000	5.27719e+06	12370000	4.9772e+06	4892483	1.77856e+06	8770990	9359919	19560000	6.30018e+06	7.86486e+06	5.04878e+06	8523419	2137461	9101227	10530000	7026787	4052938	4.2352e+06	92053.5	4.58295e+06	Pigment epithelium-derived factor OS=Homo sapiens GN=SERPINF1 PE=1 SV=4
SERPINF1	PEDF_HUMAN	LAAAVSNFGYDLYR	95.96995	9517438	8864012	12650000	11020000	10810000	6.95855e+06	7075003	7.73455e+06	5675194	4.93537e+06	7274860	8752928	11100000	7878904	7.75503e+06	5802499	7525300	6.697e+06	6.66426e+06	7.93713e+06	7.88203e+06	5.62981e+06	6998965	1.05308e+06	7424746	Pigment epithelium-derived factor OS=Homo sapiens GN=SERPINF1 PE=1 SV=4
SERPINF1	PEDF_HUMAN	LDLQEINNWVQAQMK	124.63963	500397	4996522	1.81495e+06	1.19929e+06	4653351	2.2969e+06	2.78862e+06	3159351	4.643e+06	740287	6658446	5419856	11940000	3.40807e+06	3402961	3608763	5.77484e+06	1676978	4195088	9681944	7733516	3462731	4.24798e+06	287778	5824633	Pigment epithelium-derived factor OS=Homo sapiens GN=SERPINF1 PE=1 SV=4
SERPINF1	PEDF_HUMAN	LQSLFDSPDFSK	89.856094	5865578	3.87096e+06	8871700	8724187	6271521	5034600	4.39682e+06	4204054	2.65004e+06	4831588	3195143	2.66919e+06	4.68782e+06	4.23819e+06	3699138	2.43445e+06	3186979	4.53323e+06	2.95904e+06	3.17497e+06	2.58267e+06	3504587	4.54521e+06	351238	3.11248e+06	Pigment epithelium-derived factor OS=Homo sapiens GN=SERPINF1 PE=1 SV=4
SERPINF1	PEDF_HUMAN	LSYEGEVTK	49.304913	1.18318e+06	866120	1893212	1.46635e+06	1.19965e+06	1.1676e+06	661758	890603	806063	1.01873e+06	1.14038e+06	675434	750584	1351243	1.0403e+06	759971	878692	1.03088e+06	755914	645156	691322	796703	945649	40736.7	566094	Pigment epithelium-derived factor OS=Homo sapiens GN=SERPINF1 PE=1 SV=4
SERPINF1	PEDF_HUMAN	TSLEDFYLDEER	91.54793	6012006	4730454	5975755	6.05103e+06	5.40637e+06	4.70688e+06	4.17811e+06	4607673	2.05562e+06	3.26273e+06	3714599	4338525	6.93924e+06	3.05243e+06	4.06981e+06	1.79521e+06	3.13387e+06	3.79198e+06	4.10935e+06	4.05239e+06	3.79417e+06	3.70267e+06	3.37396e+06	165354	4.89386e+06	Pigment epithelium-derived factor OS=Homo sapiens GN=SERPINF1 PE=1 SV=4
SERPINF1	PEDF_HUMAN	TVQAVLTVPK	69.16739	791005	747043	1.63706e+06	1.30748e+06	1.1688e+06	908758	709350	640256	604507	637800	944117	758283	1452107	1.04797e+06	994943	503028	712764	779985	603221	717862	555126	675954	856135	0	669142	Pigment epithelium-derived factor OS=Homo sapiens GN=SERPINF1 PE=1 SV=4
SERPINF1	PEDF_HUMAN	YGLDSDLSC[160.0307]K	59.54048	1.93836e+06	1.24391e+06	2.51092e+06	1987805	1.91485e+06	1.77371e+06	770577	973425	792180	1.21958e+06	1.2474e+06	778280	1.07458e+06	1.44401e+06	1.11421e+06	910924	1.02007e+06	1.21721e+06	871427	827554	816655	827076	1237374	1.05134e+06	771889	Pigment epithelium-derived factor OS=Homo sapiens GN=SERPINF1 PE=1 SV=4
SERPING1	IC1_HUMAN	FPVFMGR	82.03473	10512.6	698563	239948	312772	319203	435269	383039	998874	1.07946e+06	353609	1.23264e+06	1.01782e+06	944900	935392	790503	699967	896835	1.09101e+06	926223	1.21235e+06	1.44245e+06	1.01003e+06	950914	2991784	1.41739e+06	Plasma protease C1 inhibitor OS=Homo sapiens GN=SERPING1 PE=1 SV=2
SERPING1	IC1_HUMAN	FQPTLLTLPR	99.09155	2.11231e+06	1638068	3.48847e+06	4.08022e+06	1.61821e+06	3.25161e+06	1.33315e+06	2.37895e+06	1898777	3.6907e+06	2.93045e+06	2.0779e+06	1.37464e+06	2.85563e+06	3.08756e+06	1.51915e+06	1.53819e+06	2.92573e+06	1.7618e+06	1.29833e+06	1.36905e+06	2048464	2.13684e+06	314946	1.49977e+06	Plasma protease C1 inhibitor OS=Homo sapiens GN=SERPING1 PE=1 SV=2
SERPING1	IC1_HUMAN	GVTSVSQIFHSPDLAIR	100.91142	2132627	3.62034e+06	2.36372e+06	2.61209e+06	2.24981e+06	2.45e+06	2.15177e+06	4771191	2.30502e+06	1.96627e+06	6.18376e+06	5.7824e+06	5.0457e+06	6252532	5.05139e+06	1.59352e+06	3.40735e+06	6905853	5.24479e+06	4.2391e+06	3.99367e+06	6611243	2.35957e+06	5818134	7.25276e+06	Plasma protease C1 inhibitor OS=Homo sapiens GN=SERPING1 PE=1 SV=2
SERPING1	IC1_HUMAN	LEDMEQALSPSVFK	99.32682	84772.9	1.70079e+06	1.04093e+06	838794	873658	1.31832e+06	1.67658e+06	2.50852e+06	2.47374e+06	786117	4097167	2.7108e+06	2998696	3.75254e+06	1.44192e+06	1.4739e+06	2.00742e+06	2.21567e+06	1.87164e+06	2.28217e+06	3.18198e+06	3.40423e+06	3.37692e+06	1.2185e+06	3.60954e+06	Plasma protease C1 inhibitor OS=Homo sapiens GN=SERPING1 PE=1 SV=2
SERPING1	IC1_HUMAN	LVLLNAIYLSAK	116.92502	5608935	2.72269e+06	6.18113e+06	5549197	3.18029e+06	4.00989e+06	3.43197e+06	4.02616e+06	2.01018e+06	5655622	3.7323e+06	3.65395e+06	3.35504e+06	1.89732e+06	2.9522e+06	2.07127e+06	2.90791e+06	3.09111e+06	3.1664e+06	2671850	1.91528e+06	5746111	3.80663e+06	348305	5347698	Plasma protease C1 inhibitor OS=Homo sapiens GN=SERPING1 PE=1 SV=2
SERPING1	IC1_HUMAN	TLYSSSPR	37.018486	736850	347677	899602	756494	615189	740747	382544	424571	552512	849162	758082	311860	300118	887784	1887.77	494571	394308	537070	348829	250721	293400	408861	453048	8943.8	233165	Plasma protease C1 inhibitor OS=Homo sapiens GN=SERPING1 PE=1 SV=2
SERPING1	IC1_HUMAN	TNLESILSYPK	98.25607	1.64336e+06	1.15538e+06	2200458	3.18184e+06	1.37394e+06	2224904	1207832	1.81188e+06	1.47151e+06	2.5335e+06	1.996e+06	1841224	1.40284e+06	1.60948e+06	1.84979e+06	1.34064e+06	1.7622e+06	2544302	1.53652e+06	1.68428e+06	1.25696e+06	2.03857e+06	2.18164e+06	3.84408e+06	1787654	Plasma protease C1 inhibitor OS=Homo sapiens GN=SERPING1 PE=1 SV=2
SIRPA	SHPS1_HUMAN	AKPSAPVVSGPAAR	43.590683	36892.2	33289.5	79494.4	36817	69408.1	125046	24635.3	26190.7	60289.3	81523.8	35072.4	11443.4	23845	287985	57545.3	83428.6	34534	44677.2	18750.2	17579.4	17736.2	30206.5	27577.2	204325	13416.3	Tyrosine-protein phosphatase non-receptor type substrate 1 OS=Homo sapiens GN=SIRPA PE=1 SV=2
SIRPA	SHPS1_HUMAN	ATPQHTVSFTC[160.0307]ESHGFSPR	64.334366	509118	546023	1.40768e+06	1.68914e+06	2.1461e+06	1.60032e+06	1.40945e+06	315750	1139946	1.49821e+06	263893	346802	1.3365e+06	322751	283436	1.50926e+06	1.15097e+06	235073	290013	1.21492e+06	289366	369080	1.33297e+06	1.04653e+06	714845	Tyrosine-protein phosphatase non-receptor type substrate 1 OS=Homo sapiens GN=SIRPA PE=1 SV=2
SIRPA	SHPS1_HUMAN	EDVHSQVIC[160.0307]EVAHVTLQGDPLR	104.47075	688858	686039	989696	1.33972e+06	1.94547e+06	2.3929e+06	867596	484483	1.09081e+06	1.7941e+06	456122	486260	1.05527e+06	472486	459009	998504	975165	707853	538246	898047	581700	827581	1313203	246204	984814	Tyrosine-protein phosphatase non-receptor type substrate 1 OS=Homo sapiens GN=SIRPA PE=1 SV=2
SIRPA	SHPS1_HUMAN	LTC[160.0307]QVEHDGQPAVSK	43.54287	501276	275992	529053	399688	650249	631192	213766	236590	408570	496406	251448	138080	144223	486612	316656	423949	248893	355895	226481	155163	184098	199797	246456	241103	109004	Tyrosine-protein phosphatase non-receptor type substrate 1 OS=Homo sapiens GN=SIRPA PE=1 SV=2
SOD1	SODC_HUMAN	DGVADVSIEDSVISLSGDHC[160.0307]IIGR	114.10473	12720000	9158291	9222570	7.79948e+06	9027651	8837910	5841816	6384108	7.94959e+06	9609958	6.06373e+06	6.83394e+06	5973611	9290592	8.01969e+06	8806139	5.89373e+06	4796306	8421404	6366197	6.37641e+06	5424127	6.63976e+06	128265	6.13843e+06	Superoxide dismutase [Cu-Zn OS=Homo sapiens GN=SOD1 PE=1 SV=2
SOD1	SODC_HUMAN	GDGPVQGIINFEQK	89.20292	6307394	4664899	7.25334e+06	8674202	6.54535e+06	6450208	4680292	5.12648e+06	4.60556e+06	6.62638e+06	2.4831e+06	2.18752e+06	3.74544e+06	4.17265e+06	3.89812e+06	4.64636e+06	4.03373e+06	5.69466e+06	3.1235e+06	3.94676e+06	2.68079e+06	4.9207e+06	5320533	435119	4.01132e+06	Superoxide dismutase [Cu-Zn OS=Homo sapiens GN=SOD1 PE=1 SV=2
SOD1	SODC_HUMAN	GLTEGLHGFHVHEFGDNTAGC[160.0307]TSAGPHFNPLSR	91.20935	3.03536e+06	15110000	12500000	14460000	17990000	17620000	12550000	14600000	12950000	11740000	10900000	12660000	10930000	15710000	11130000	11820000	12150000	14100000	16020000	11360000	14410000	12950000	14560000	816098	13880000	Superoxide dismutase [Cu-Zn OS=Homo sapiens GN=SOD1 PE=1 SV=2
SOD1	SODC_HUMAN	HVGDLGNVTADK	45.746243	393036	478579	1.29321e+06	474246	749280	1.4203e+06	286697	433691	822873	1.03608e+06	586427	167298	264551	3.10326e+06	800341	1.00614e+06	527213	765319	376308	261854	308141	448936	499022	7685336	264085	Superoxide dismutase [Cu-Zn OS=Homo sapiens GN=SOD1 PE=1 SV=2
SOD3	SODE_HUMAN	AGLAASLAGPHSIVGR	75.6143	1.84323e+06	1.60802e+06	2703733	2.44302e+06	1.47866e+06	1.67948e+06	1.42347e+06	1.50562e+06	1.19839e+06	1667255	1.72125e+06	1.41446e+06	1.26124e+06	1.3055e+06	1.63888e+06	1.72619e+06	1314984	1.58062e+06	1370336	1.26696e+06	1.307e+06	1.44115e+06	1.93154e+06	0	1.14055e+06	Extracellular superoxide dismutase [Cu-Zn OS=Homo sapiens GN=SOD3 PE=1 SV=2
SOD3	SODE_HUMAN	AIHVHQFGDLSQGC[160.0307]ESTGPHYNPLAVPHPQHPGDFGNFAVR	94.66267	1751595	5690854	1694118	1.13324e+06	3.69641e+06	1.27946e+06	4.14773e+06	1.97081e+06	2.02074e+06	395478	2.22249e+06	5751103	5054142	2.5558e+06	3.37585e+06	3.89434e+06	4.18723e+06	674292	4612717	5509626	4.1283e+06	959376	1.196e+06	1.31088e+06	2.19246e+06	Extracellular superoxide dismutase [Cu-Zn OS=Homo sapiens GN=SOD3 PE=1 SV=2
SOD3	SODE_HUMAN	AVVVHAGEDDLGR	50.835323	885382	859341	1.13553e+06	841488	758827	782665	479914	644208	592285	649533	726782	496218	479402	1.0651e+06	794781	866514	604245	878940	598631	428821	532022	605838	675253	14192.2	456783	Extracellular superoxide dismutase [Cu-Zn OS=Homo sapiens GN=SOD3 PE=1 SV=2
SOD3	SODE_HUMAN	LAC[160.0307]C[160.0307]VVGVC[160.0307]GPGLWER	96.23568	2.14643e+06	1.54738e+06	1.15018e+06	868346	992843	719501	1.0359e+06	1.09864e+06	632556	742384	741169	1.19102e+06	1.14022e+06	813923	938640	935206	797839	746851	1.01272e+06	827727	1.06359e+06	694994	731632	243024	896264	Extracellular superoxide dismutase [Cu-Zn OS=Homo sapiens GN=SOD3 PE=1 SV=2
SOD3	SODE_HUMAN	RDDDGALHAAC[160.0307]QVQPSATLDAAQPR	67.86331	874136	681657	821477	991887	9623.1	8449.88	533532	392344	2656.91	13745.6	936304	1.31652e+06	345274	143161	265515	326666	273355	327571	279277	318013	247494	340844	252517	161217	328645	Extracellular superoxide dismutase [Cu-Zn OS=Homo sapiens GN=SOD3 PE=1 SV=2
SPARCL1	SPRL1_HUMAN	ASLVPMEHC[160.0307]ITR	67.352615	0	364429	123656	141172	296042	292138	179123	301913	567605	145910	344408	203005	348315	503984	307210	474844	370653	389515	316307	395878	512073	420393	412617	0	444287	SPARC-like protein 1 OS=Homo sapiens GN=SPARCL1 PE=1 SV=2
SPARCL1	SPRL1_HUMAN	DQGNQEQDPNISNGEEEEEKEPGEVGTHNDNQER	53.159664	1.12008e+06	904276	759431	876044	1.07258e+06	774379	813611	615613	620176	1.1098e+06	404514	638192	835735	123741	625096	708909	640242	751422	776768	800073	786990	882822	679158	51010.4	854302	SPARC-like protein 1 OS=Homo sapiens GN=SPARCL1 PE=1 SV=2
SPARCL1	SPRL1_HUMAN	FFEEC[160.0307]DPNK	51.617485	959912	700988	645962	735984	708028	716593	691338	669606	601251	801201	473349	629701	807720	394589	580066	469133	650290	742314	673609	749466	675196	656654	664656	51541.3	663359	SPARC-like protein 1 OS=Homo sapiens GN=SPARCL1 PE=1 SV=2
SPARCL1	SPRL1_HUMAN	HIQETEWQSQEGK	47.482235	2532290	2.49953e+06	1.71051e+06	2.53357e+06	2.25307e+06	1.89862e+06	1.42809e+06	2.15307e+06	1.78078e+06	2.43298e+06	1.2864e+06	1.67311e+06	2.17553e+06	833772	2.1318e+06	1.71579e+06	1.89815e+06	2843578	2.53702e+06	2.26866e+06	2.28818e+06	2434303	1.75648e+06	51042.3	2.35408e+06	SPARC-like protein 1 OS=Homo sapiens GN=SPARCL1 PE=1 SV=2
SPARCL1	SPRL1_HUMAN	KIYLDEK	38.839542	19814.6	20715.9	37445.7	17112.6	25873.9	37121.3	10699.2	15296.1	27588.2	40040.7	28166.5	10361.9	8721.27	90308.4	688.615	26175.3	17692.7	29976.1	17384.2	11030.2	12964.3	17906	17141.4	0	8825.74	SPARC-like protein 1 OS=Homo sapiens GN=SPARCL1 PE=1 SV=2
SPARCL1	SPRL1_HUMAN	KLSENTDFLAPGVSSFTDSNQQESITK	94.37435	2.29623e+06	4890294	3.8661e+06	3.70649e+06	4.1988e+06	3635181	2.94276e+06	5.73947e+06	4520893	5.01864e+06	2865969	3.03589e+06	3.80059e+06	4159839	4.76549e+06	4.71238e+06	4.28304e+06	6427123	4.66051e+06	4664618	4772279	5.34284e+06	4725216	3.41859e+06	5419821	SPARC-like protein 1 OS=Homo sapiens GN=SPARCL1 PE=1 SV=2
SPARCL1	SPRL1_HUMAN	LSENTDFLAPGVSSFTDSNQQESITK	99.608376	969262	1.65664e+06	1.75796e+06	881535	1.41794e+06	1.23223e+06	1.22204e+06	982223	1.24085e+06	1.31106e+06	1.10569e+06	830128	1.03815e+06	1.24681e+06	1.1995e+06	1.28009e+06	997622	726953	1.0958e+06	826176	1.11391e+06	1.001e+06	1.19389e+06	891127	1.19885e+06	SPARC-like protein 1 OS=Homo sapiens GN=SPARCL1 PE=1 SV=2
SPARCL1	SPRL1_HUMAN	NHGVDDDGDDDGDDGGTDGPR	30.988194	2.07655e+06	1.37167e+06	1.29463e+06	1.47423e+06	1.53707e+06	1.17539e+06	1.22598e+06	808614	936589	1999917	816421	612613	1.48976e+06	842898	5186.71	715303	1.11176e+06	940910	907828	1.02815e+06	1.05702e+06	1.32106e+06	881067	12318.8	1.03254e+06	SPARC-like protein 1 OS=Homo sapiens GN=SPARCL1 PE=1 SV=2
SPARCL1	SPRL1_HUMAN	SIPTC[160.0307]TDFEVIQFPLR	119.14087	983186	1.00849e+06	384759	207645	871341	308095	573575	346530	633514	255165	336431	676648	809030	653373	781092	538230	506253	164894	767037	616737	661422	276033	218241	132130	440433	SPARC-like protein 1 OS=Homo sapiens GN=SPARCL1 PE=1 SV=2
SPARCL1	SPRL1_HUMAN	VHENENIGTTEPGEHQEAK	38.287106	891525	1.09922e+06	930445	1.1081e+06	1252218	939931	900251	898353	1.0836e+06	1.3074e+06	775312	764360	959755	680609	9706.79	892684	961373	1.12749e+06	1.06728e+06	978941	955128	933975	961466	41296.1	673978	SPARC-like protein 1 OS=Homo sapiens GN=SPARCL1 PE=1 SV=2
SPARCL1	SPRL1_HUMAN	VLTHSELAPLR	60.825615	303428	314376	581869	257269	433727	543299	184163	220605	422015	518078	415931	135478	138545	1.12551e+06	495460	418624	249009	381836	204101	138914	180967	254999	286947	0	137491	SPARC-like protein 1 OS=Homo sapiens GN=SPARCL1 PE=1 SV=2
SPP1	OSTP_HUMAN	AIPVAQDLNAPSDWDSR	88.22537	4718310	3363374	1.85122e+06	1.89427e+06	2.10451e+06	1.44387e+06	2.38722e+06	4.16673e+06	2.39676e+06	2354875	1.9313e+06	2.45794e+06	1.48745e+06	2.72462e+06	3.51334e+06	1.30158e+06	1.24095e+06	2.70498e+06	3.64343e+06	1.6937e+06	3.21559e+06	2.68201e+06	1.58567e+06	214190	3.39359e+06	Osteopontin OS=Homo sapiens GN=SPP1 PE=1 SV=1
SPP1	A6XMV6_HUMAN, OSTP_HUMAN	ANDESNEHSDVIDSQELSK	54.219887	3.88976e+06	4.64955e+06	3.95073e+06	3107051	3.73549e+06	576966	4384565	4781535	4.93518e+06	5.33269e+06	2.24541e+06	2.08709e+06	2.08824e+06	2.2775e+06	3.34958e+06	3.88383e+06	3.93659e+06	5.37846e+06	4.84057e+06	3.17908e+06	3.80791e+06	4.61832e+06	4.51641e+06	0	3.91217e+06	Osteopontin OS=Homo sapiens GN=SPP1 PE=1 SV=1, Secreted phosphoprotein 1 OS=Homo sapiens PE=2 SV=1
SPP1	A6XMV6_HUMAN	DSYETSKLDDQSAETHSHK	44.69209	406570	695791	752921	694961	769363	301579	761879	650809	670500	864081	404010	417200	554324	348736	522942	553293	674127	625844	714799	674935	602810	623782	654222	422835	639671	Secreted phosphoprotein 1 OS=Homo sapiens PE=2 SV=1
SPP1	OSTP_HUMAN	DSYETSQLDDQSAETHSHK	44.6997	2573785	2.7092e+06	2.80001e+06	2.95198e+06	2897212	1465960	3072979	3017571	2.7894e+06	3.38035e+06	1.64093e+06	2.13989e+06	2.09919e+06	1.78273e+06	2.015e+06	2488272	2448393	3.09342e+06	3.19343e+06	2.63269e+06	2.41462e+06	2.78343e+06	2571960	0	2.74307e+06	Osteopontin OS=Homo sapiens GN=SPP1 PE=1 SV=1
SPP1	OSTP_HUMAN	EFHSHEFHSHEDMLVVDPK	62.75055	520957	12190000	1.38776e+06	3.30624e+06	5.8382e+06	1.56568e+06	7620161	12820000	16030000	4719146	7.77086e+06	8771221	10400000	10200000	8971437	8.0554e+06	12340000	12940000	13150000	17110000	17280000	15330000	13850000	654426	18870000	Osteopontin OS=Homo sapiens GN=SPP1 PE=1 SV=1
SPP1	OSTP_HUMAN	GDSVVYGLR	60.959915	631138	422082	905767	770313	1.042e+06	1.06904e+06	483071	589966	759169	893155	546263	352482	320457	719155	585996	601905	505788	674858	490161	345008	386705	499487	553152	1.57149e+06	378914	Osteopontin OS=Homo sapiens GN=SPP1 PE=1 SV=1
SPP1	OSTP_HUMAN	ISHELDSASSEVN	47.746628	2.08975e+06	2.29701e+06	3941854	2.07361e+06	2541527	496342	1.7337e+06	2.38364e+06	3.25637e+06	3458239	2.18658e+06	885988	661658	6.53339e+06	3059837	3.20512e+06	2.17044e+06	3.57171e+06	1.90479e+06	1.10138e+06	1.6465e+06	2.02331e+06	2.4122e+06	27930000	1.3488e+06	Osteopontin OS=Homo sapiens GN=SPP1 PE=1 SV=1
SPP1	A6XMV6_HUMAN	KANDESNEHSDVIDSQELSK	50.0763	458260	211662	644081	421989	409480	27634.8	662351	216681	166850	288784	206396	101196	173395	1.09055e+06	148507	112595	74291	77823.3	51599.2	39894.4	50685.1	264560	72237.4	74108.4	26243	Secreted phosphoprotein 1 OS=Homo sapiens PE=2 SV=1
STK33	STK33_HUMAN	GEMEKTPVTPSQGTATKYPAKSGALSRTKKK	78.266	15441.1	15800.7	16220.9	35651	25121	24504.3	23385.2	16658.2	17856.8	29071.9	13812.2	20970.3	33479.8	12569.9	13980.1	18614.4	13158.7	11657.7	15645.8	20574.1	14973.9	24110.2	28224.2	0	24654.2	Serine/threonine-protein kinase 33 OS=Homo sapiens GN=STK33 PE=1 SV=1
SYDE2	SYDE2_HUMAN	GGRM[147.0354]DGWSGDRAR	128.26271	78397.5	43724.6	18101.4	22527.4	15134.3	9142.68	28223.2	26650.8	17124.3	13510.3	20209.2	28419.7	34461.9	1855.44	19766.2	7505.67	17036.5	14676.3	14432.8	15906.2	22250.7	16455.3	19392.5	9478.33	13138.5	Rho GTPase-activating protein SYDE2 OS=Homo sapiens GN=SYDE2 PE=1 SV=2
Tcr-alpha	A0N4V7_HUMAN	GITLSVRP	58.35771	2.95619e+06	3.27592e+06	7887783	1.84172e+06	3.32803e+06	8.29947e+06	2966371	3671059	4285463	7395379	2.15522e+06	1.47225e+06	2.82728e+06	23280000	5.33593e+06	6711011	4.3316e+06	2597861	944082	1.74783e+06	1.86552e+06	3.28121e+06	3.45232e+06	515967	1.28755e+06	HCG2039797 (Fragment) OS=Homo sapiens GN=Tcr-alpha PE=4 SV=1
TF	TRFE_HUMAN	EDLIWELLNQAQEHFGK	129.02203	3.36217e+06	1.93691e+06	1321685	988186	2.6941e+06	173921	2.88102e+06	764486	900873	178160	1.34548e+06	1.95148e+06	35418	1.78584e+06	1.60685e+06	1.51696e+06	1237129	191476	2.14636e+06	1.2833e+06	1.34305e+06	784661	482016	7588.57	473042	Serotransferrin OS=Homo sapiens GN=TF PE=1 SV=3
TF	TRFE_HUMAN	EGTC[160.0307]PEAPTDEC[160.0307]KPVK	41.864372	155279	92340.7	325599	159083	214430	78742.9	76605.3	97546	135137	156790	154679	59918.8	393.268	390833	107302	265765	75204.5	116712	89397.3	31779.6	65517.4	77707.2	111026	462593	34408.3	Serotransferrin OS=Homo sapiens GN=TF PE=1 SV=3
TF	TRFE_HUMAN	IEC[160.0307]VSAETTEDC[160.0307]IAK	61.519142	642485	324878	933593	789128	612938	284893	383533	402476	397714	595517	369591	279439	27781	603521	529816	805448	353413	478504	383560	168437	343041	438361	468923	39624.7	281340	Serotransferrin OS=Homo sapiens GN=TF PE=1 SV=3
TF	TRFE_HUMAN	KPVEEYANC[160.0307]HLAR	48.57289	436828	306413	496823	544620	475417	188231	352814	403976	296368	390935	332056	375381	10970.8	301229	328740	623622	355690	312153	402787	254174	292706	347118	363719	595445	294154	Serotransferrin OS=Homo sapiens GN=TF PE=1 SV=3
TF	TRFE_HUMAN	WC[160.0307]ALSHHER	38.649857	37899.7	34234	49881.3	54251.5	37278.1	23213.9	36390.6	44969.9	27226.7	41216	49973.4	43490.3	2015.02	28012.6	1432.01	46151.7	19075.9	39053.1	44162.5	17538.4	41867.7	55146.9	33929.8	0	37550	Serotransferrin OS=Homo sapiens GN=TF PE=1 SV=3
TF	TRFE_HUMAN	WC[160.0307]AVSEHEATK	43.821465	398804	304126	548791	577878	414865	142634	368315	346174	234858	272563	284968	324616	7027.12	238020	322468	424817	262310	313616	351260	166002	318915	324080	334355	0	230951	Serotransferrin OS=Homo sapiens GN=TF PE=1 SV=3
THY1	THY1_HUMAN	HVLFGTVGVPEHTYR	73.671135	3.46747e+06	4853552	3810347	4431701	5811353	6453472	2201480	3.03978e+06	4.09932e+06	4934788	2137262	2.81982e+06	3.64695e+06	2693848	4231550	4.89768e+06	4.0433e+06	5.65819e+06	4.15487e+06	4.19465e+06	3985184	4.18536e+06	3.73287e+06	156374	3.974e+06	Thy-1 membrane glycoprotein OS=Homo sapiens GN=THY1 PE=1 SV=2
THY1	THY1_HUMAN	VLYLSAFTSK	92.85247	1.61388e+06	955836	1.19075e+06	1.0988e+06	1.98259e+06	2.34939e+06	589597	730266	929492	1.83844e+06	491021	408007	633966	651318	1.04642e+06	1.172e+06	749880	1.25293e+06	740959	680810	612198	929761	839711	0	789334	Thy-1 membrane glycoprotein OS=Homo sapiens GN=THY1 PE=1 SV=2
THY1	THY1_HUMAN	VTSLTAC[160.0307]LVDQSLR	94.074356	4515717	2.14831e+06	3.90674e+06	4.0243e+06	4593828	4.56512e+06	1.90008e+06	1.52555e+06	2.76863e+06	4.63048e+06	832136	957974	1.83149e+06	2.3458e+06	2.28616e+06	3.01751e+06	2.18688e+06	2.52363e+06	1.55949e+06	2.23646e+06	831909	1.61937e+06	3.03517e+06	15320000	1.36633e+06	Thy-1 membrane glycoprotein OS=Homo sapiens GN=THY1 PE=1 SV=2
TIMP1	TIMP1_HUMAN	EPGLC[160.0307]TWQSLR	84.62671	498319	308420	312924	354590	339512	288966	448789	355104	213429	277995	364360	542729	323428	320498	305745	283715	252311	227539	319286	368792	291477	262187	254455	13460000	298262	Metalloproteinase inhibitor 1 OS=Homo sapiens GN=TIMP1 PE=1 SV=1
TIMP2	TIMP2_HUMAN	YQMGC[160.0307]EC[160.0307]K	34.776	13630.6	33378.5	17126	23189.4	34154.1	33773.8	31419.4	41215.7	50185.9	17093.7	41645.7	14256	52249.9	42703.1	0	40534.5	45293.5	41890.6	39044.7	51778.8	57930.7	48383.5	51331.2	65838.2	52171.5	Metalloproteinase inhibitor 2 OS=Homo sapiens GN=TIMP2 PE=1 SV=2
TRIM60	TRI60_HUMAN	LFLQNEQEM[147.0354]ILR	99.670586	1.53067e+06	830311	1.0715e+06	1.45159e+06	865664	1139603	1.23964e+06	1.54769e+06	675557	1.06378e+06	1.41833e+06	1.57416e+06	864731	726071	878302	547099	761932	1.13981e+06	860119	850226	900981	1.27793e+06	939148	66759.9	1110167	Tripartite motif-containing protein 60 OS=Homo sapiens GN=TRIM60 PE=2 SV=2
TTR	TTHY_HUMAN	AADDTWEPFASGK	78.018425	165700000	120500000	184900000	188800000	193200000	179400000	152300000	141900000	103500000	131700000	111000000	120600000	137800000	100800000	118000000	127400000	114900000	120200000	116700000	121200000	101300000	118900000	128800000	25360000	112400000	Transthyretin OS=Homo sapiens GN=TTR PE=1 SV=1
TTR	TTHY_HUMAN	ALGISPFHEHAEVVFTANDSGPR	131.40218	240300000	192600000	304300000	334200000	290800000	306800000	214900000	227300000	169600000	223000000	202400000	217500000	186400000	225600000	219900000	196500000	187800000	254300000	199800000	217600000	186800000	194600000	246500000	15440000	229500000	Transthyretin OS=Homo sapiens GN=TTR PE=1 SV=1
TTR	TTHY_HUMAN	ALGISPFHEHAEVVFTANDSGPRR	82.77699	2519701	2997160	4826705	5017217	5342347	3.77567e+06	2.28663e+06	11240000	1.03689e+06	2.21099e+06	1.69186e+06	2898769	3142700	1.32434e+06	2.17538e+06	4.07401e+06	3280159	26970000	4149559	4187351	11000000	4931700	3.848e+06	635164	6327467	Transthyretin OS=Homo sapiens GN=TTR PE=1 SV=1
TTR	TTHY_HUMAN	GSPAINVAVHVFR	86.23304	170000000	151600000	244300000	274900000	252800000	177400000	227700000	189000000	125900000	148800000	124500000	132700000	148600000	151200000	147400000	145100000	132200000	172400000	136700000	140900000	141700000	129800000	194200000	7.88332e+06	154900000	Transthyretin OS=Homo sapiens GN=TTR PE=1 SV=1
TTR	TTHY_HUMAN	GSPAINVAVHVFRK	76.89671	2.86831e+06	3.19811e+06	7158451	16400000	12460000	19450000	5.25403e+06	4.60884e+06	10030000	11860000	3.17006e+06	3.99253e+06	18550000	5144266	4.98774e+06	25070000	12980000	3.91705e+06	5267853	16680000	3.69839e+06	4327341	11970000	1.52337e+06	4525242	Transthyretin OS=Homo sapiens GN=TTR PE=1 SV=1
TTR	TTHY_HUMAN	RYTIAALLSPYSYSTTAVVTNPK	114.754555	141700000	70470000	90650000	83160000	95520000	82940000	85670000	52770000	38960000	51390000	69450000	83840000	85200000	59920000	76460000	63470000	63850000	44990000	69390000	57550000	54030000	51120000	55310000	2872261	55480000	Transthyretin OS=Homo sapiens GN=TTR PE=1 SV=1
TTR	TTHY_HUMAN	RYTIAALLSPYSYSTTAVVTNPKE	115.109055	149500000	70220000	95060000	80330000	103100000	75240000	80510000	64340000	37090000	44830000	67160000	69950000	86750000	40890000	64950000	63240000	65380000	40860000	66730000	59890000	59710000	51660000	57960000	652729	57990000	Transthyretin OS=Homo sapiens GN=TTR PE=1 SV=1
TTR	TTHY_HUMAN	TSESGELHGLTTEEEFVEGIYK	107.34006	342100000	206600000	347900000	350300000	272800000	362100000	256100000	218200000	180000000	296300000	256600000	223600000	259000000	222300000	239600000	247800000	209500000	251700000	229000000	189200000	172500000	263100000	240500000	61370000	258200000	Transthyretin OS=Homo sapiens GN=TTR PE=1 SV=1
TTR	TTHY_HUMAN	TSESGELHGLTTEEEFVEGIYKVEIDTK	121.69811	221000000	168800000	128500000	78680000	212800000	42990000	153400000	102400000	60640000	24450000	86480000	140400000	152000000	83220000	127000000	120400000	105400000	29230000	148100000	115100000	131400000	70260000	56160000	699634	66380000	Transthyretin OS=Homo sapiens GN=TTR PE=1 SV=1
TTR	TTHY_HUMAN	VLDAVRGSPAINVAVHVFRK	91.09199	16430000	9962732	6.88354e+06	26000000	15900000	27650000	4.03226e+06	23020000	10040000	17250000	12250000	16080000	17900000	17900000	17570000	32000000	19280000	67400000	30090000	24770000	19700000	20710000	9849134	0	11520000	Transthyretin OS=Homo sapiens GN=TTR PE=1 SV=1
TTR	TTHY_HUMAN	YTIAALLSPYSYSTTAVVTNPK	120.331795	217000000	133700000	129400000	96710000	162200000	79550000	153900000	56300000	68770000	33220000	94380000	125300000	125100000	122100000	102200000	104300000	103200000	45110000	112000000	95580000	73160000	49260000	56730000	679624	57590000	Transthyretin OS=Homo sapiens GN=TTR PE=1 SV=1
TTR	TTHY_HUMAN	YTIAALLSPYSYSTTAVVTNPKE	120.40742	241800000	115100000	90550000	66020000	147200000	45690000	109900000	58510000	38570000	14310000	55140000	84910000	95630000	46870000	83250000	80190000	78900000	26370000	97830000	70900000	90530000	38810000	37020000	637723	51650000	Transthyretin OS=Homo sapiens GN=TTR PE=1 SV=1
UBA52	RL40_HUMAN	ESTLHLVLR	70.79709	484396	382749	358533	405415	355628	429695	198410	260431	179845	353602	209815	261597	286801	145659	507930	336221	298516	534479	401807	303985	336775	490069	276455	0	454040	Ubiquitin-60S ribosomal protein L40 OS=Homo sapiens GN=UBA52 PE=1 SV=2
UBA52	RL40_HUMAN	TITLEVEPSDTIENVK	86.42913	4.6294e+06	2817477	3.65093e+06	3.66622e+06	2.81571e+06	4383834	1.26878e+06	2.51799e+06	3713027	4759176	899597	1.46831e+06	1.77171e+06	800710	3.0712e+06	6662094	3.56507e+06	5.73356e+06	3.6034e+06	4.02183e+06	3018378	2.62419e+06	4865593	6.27758e+06	4122562	Ubiquitin-60S ribosomal protein L40 OS=Homo sapiens GN=UBA52 PE=1 SV=2
UBA52	RL40_HUMAN	TLSDYNIQK	52.57027	511058	396296	546764	331590	508259	706729	131873	272143	350172	513048	204525	125381	124753	325138	648575	785564	364484	615158	319184	241392	285798	353467	420609	735716	309423	Ubiquitin-60S ribosomal protein L40 OS=Homo sapiens GN=UBA52 PE=1 SV=2
VGF	VGF_HUMAN	ESAREEEEAEQER	33.4931	387968	203499	330968	406251	439610	503820	172216	127671	207894	379611	120665	10184.3	278531	130948	4609.25	182810	217731	220032	211327	216996	208881	292746	225315	137650	248625	Neurosecretory protein VGF OS=Homo sapiens GN=VGF PE=1 SV=2
VGF	VGF_HUMAN	ESAREEEEAEQERR	33.759922	174453	83399.2	113701	132290	175282	209049	65621.9	83288.7	78682.9	165509	51498.7	6984.01	148913	34453.4	355.068	85097.7	81198	113782	112810	108979	132458	128119	93848.8	89081.4	154918	Neurosecretory protein VGF OS=Homo sapiens GN=VGF PE=1 SV=2
VGF	VGF_HUMAN	GLQEAAEER	39.10034	222960	195362	232814	222323	222522	161494	231806	167181	120915	154197	80660.4	97798.9	174850	187539	11424	119449	120384	110878	147436	121108	181859	173464	172285	87112.9	152652	Neurosecretory protein VGF OS=Homo sapiens GN=VGF PE=1 SV=2
VGF	VGF_HUMAN	LADLASDLLLQYLLQGGAR	129.43681	639564	341454	76830.9	70997	773493	33954.2	603491	78278.6	234632	25090.5	120989	160913	303061	119129	207463	106117	172038	22739.6	236287	334181	195310	97230.3	34433.9	148809	66661.1	Neurosecretory protein VGF OS=Homo sapiens GN=VGF PE=1 SV=2
VGF	VGF_HUMAN	VGEEDEEAAEAEAEAEEAER	78.45058	887409	401829	587534	936576	977966	1.14041e+06	500004	336756	350016	792146	231893	250988	676037	211872	424021	452170	324070	454609	460318	478619	301359	505785	465416	0	427066	Neurosecretory protein VGF OS=Homo sapiens GN=VGF PE=1 SV=2
VNN2	VNN2_HUMAN	IIVTPEDALYGWK	89.02119	2.94885e+06	3.43964e+06	2997290	1.09508e+06	2.46414e+06	1.98271e+06	4.43987e+06	1.08144e+06	3.88987e+06	1.77928e+06	2.21082e+06	2317299	2.83149e+06	8478398	2139221	2.37291e+06	2.92835e+06	1.33928e+06	3.69495e+06	2.57909e+06	2.54417e+06	1.28142e+06	2.96943e+06	205073	2.72084e+06	Vascular non-inflammatory molecule 2 OS=Homo sapiens GN=VNN2 PE=1 SV=3
VSTM2A	VTM2A_HUMAN	GPEDLDPGAEGAGAQVELLPDRDPDSDGTK	83.759796	1.11955e+06	906645	930928	1.13459e+06	1.09901e+06	1.43968e+06	701237	720958	1.15753e+06	1.50216e+06	349206	273065	875448	574176	650230	821874	685107	842647	715425	717347	711631	1.03335e+06	965269	1.52177e+06	964876	V-set and transmembrane domain-containing protein 2A OS=Homo sapiens GN=VSTM2A PE=2 SV=3
VSTM2A	VTM2A_HUMAN	KKDEGLYEC[160.0307]R	31.472097	366956	197565	210884	229740	303426	179320	127527	88714	93746	231642	78846.5	0	111293	183846	381.452	57062.5	69937.2	87756.4	76280.4	54245.4	92407.8	163126	54600.5	51879.5	44005.3	V-set and transmembrane domain-containing protein 2A OS=Homo sapiens GN=VSTM2A PE=2 SV=3
VSTM2A	VTM2A_HUMAN	VTDANYGELQEHK	48.338863	496794	402316	480356	456346	554078	542235	317188	303577	502088	570490	158984	155233	303003	235907	316959	406552	358595	354564	314501	354225	277770	352239	389865	227880	303288	V-set and transmembrane domain-containing protein 2A OS=Homo sapiens GN=VSTM2A PE=2 SV=3
VTN	VTNC_HUMAN	GQYC[160.0307]YELDEK	58.34768	309790	190402	167340	265488	173127	254333	349826	248293	157585	220549	372553	516985	579392	162748	234149	148418	247736	271924	282402	189017	225332	307126	197379	330314	228269	Vitronectin OS=Homo sapiens GN=VTN PE=1 SV=1
VTN	VTNC_HUMAN	SIAQYWLGC[160.0307]PAPGHL	111.186	142591	88148.7	31985.7	38555.9	62658.5	57982.3	131780	47159.4	30794.4	34719.6	171771	251513	268011	61178.3	82704.2	40627.9	57593.8	22639	125832	40253.5	62140.9	64950.5	30308.5	8448.64	56323.1	Vitronectin OS=Homo sapiens GN=VTN PE=1 SV=1
WDR27	WDR27_HUMAN	TNIKSEGKGSSR	98.759926	2675511	2.03146e+06	5.74741e+06	2.85059e+06	1842804	1.2398e+06	5220304	2.2619e+06	1.60007e+06	1.72451e+06	2.90663e+06	2639810	2.93563e+06	2.90248e+06	1.20318e+06	1703143	1.67604e+06	959710	1225012	1131583	1962679	1.62728e+06	2.76376e+06	2819184	2.00618e+06	WD repeat-containing protein 27 OS=Homo sapiens GN=WDR27 PE=2 SV=3
ZAR1	ZAR1_HUMAN	EAQEGEAAPR	32.565323	120265	86356.5	129065	90840.2	156111	106672	86335.4	54452.6	53990.4	119075	91880.6	12059	71975.2	41804.5	1409.45	51908.1	79567	36380.2	41173.2	46977.4	84371.8	95847.9	66663.9	268484	53244.9	Zygote arrest protein 1 OS=Homo sapiens GN=ZAR1 PE=2 SV=1

## Sheet: ART
TABLE S3. Annotated and amplitude-normalized peptide intensites from m/z and time alignment of ion chromatograms after sequential removal of process contaminant and outlier peptides
Peptides after artifactual (process contaminant) peptide removal
Gene Symbol	Primary Protein Name	Modified Peptide Sequence	Peak Centroid Time	1a	1b	2a	2b	3a	3b	4a	4b	5a	5b	6a	6b	P1	P2	P3	P4	P5	P6	P8	P9	P10	P11	P12	P14	Protein Description
A1BG	A1BG_HUMAN	ATWSGAVLAGR	72.6302	2294930	1407457	3515719	4024329	938614	1031332	2015082	1685570	1368562	2296672	1898764	2139860	1928896	1300155	1505333	2081443	1723957	1713041	1623845	1662910	1413979	1526615	2020279	1733448	Alpha-1B-glycoprotein OS=Homo sapiens GN=A1BG PE=1 SV=4
A1BG	A1BG_HUMAN	C[160.0307]EGPIPDVTFELLR	119.712	10800000	5143713	6050354	5301849	2586419	2976542	5387926	3588699	2939500	4949135	4995820	6380142	4935414	4030336	4600736	3800655	3919805	2262837	4790658	4072927	4388313	2927944	2700371	4286167	Alpha-1B-glycoprotein OS=Homo sapiens GN=A1BG PE=1 SV=4
A1BG	A1BG_HUMAN	GVTFLLR	84.3209	807589	789350	1897604	1672314	484165	551520	1064360	1065174	797949	1283513	1321378	1166890	719639	1143672	952888	1134925	819244	1077188	806460	740093	707779	928582	1320821	883244	Alpha-1B-glycoprotein OS=Homo sapiens GN=A1BG PE=1 SV=4
A1BG	A1BG_HUMAN	HQFLLTGDTQGR	60.0001	477165	565728	1245890	1215281	399010	489750	435955	677898	716648	766940	886290	699533	479788	541785	690650	978023	664324	996252	677699	587202	516262	701814	667578	530566	Alpha-1B-glycoprotein OS=Homo sapiens GN=A1BG PE=1 SV=4
A1BG	A1BG_HUMAN	IFFHLNAVALGDGGHYTC[160.0307]R	97.3645	6008021	7645428	10100000	8153655	4257270	2487805	7940765	8369636	4622983	3835777	7494655	9745420	6981913	5849045	7364399	6496267	5984028	7353210	7768929	6277569	7756505	6085109	6614568	6847236	Alpha-1B-glycoprotein OS=Homo sapiens GN=A1BG PE=1 SV=4
A1BG	A1BG_HUMAN	SGLSTGWTQLSK	77.0414	2930588	1862715	4629350	4170617	1406489	1484932	2276237	2649163	1938292	2520698	2763327	2826096	2518121	1778437	2033732	2845104	2437867	2551391	1912004	2456536	2303301	2164038	2623413	2793734	Alpha-1B-glycoprotein OS=Homo sapiens GN=A1BG PE=1 SV=4
A1BG	A1BG_HUMAN	TPGAAANLELIFVGPQHAGNYR	107.346	5937635	5105832	10200000	9078728	2521002	3072888	6379063	5850428	4676504	7331318	7663888	8397856	6550699	3946894	6065193	6209080	4703468	4405616	6131017	4962311	4978080	6058115	6807186	5939082	Alpha-1B-glycoprotein OS=Homo sapiens GN=A1BG PE=1 SV=4
A1BG	A1BG_HUMAN	VTLTC[160.0307]VAPLSGVDFQLR	114.346	5015496	4467837	8342695	9714385	2475887	3552864	5606219	5396057	4778631	6737313	7974341	7305134	7433986	4528563	5785028	5545120	5796711	5749693	5285358	6626645	5429024	6185417	5546982	5916340	Alpha-1B-glycoprotein OS=Homo sapiens GN=A1BG PE=1 SV=4
A2M	A2MG_HUMAN	AIGYLNTGYQR	65.5601	4087022	2764327	2879592	3567228	2922319	3260574	2843683	3186890	2771921	3805270	2177034	2853186	2905160	2696734	2858673	2647678	2443249	3420083	3021411	2600467	2634838	3107240	2738467	2964984	Alpha-2-macroglobulin OS=Homo sapiens GN=A2M PE=1 SV=3
A2M	A2MG_HUMAN	ALLAYAFALAGNQDK	117.711	2667957	2108250	2104347	2982829	2525162	3950628	1320998	4235443	1371857	5418574	2179630	1937120	1590493	599600	2573283	2363398	2186936	3796078	3112804	2498642	3329588	4589542	2457351	4546467	Alpha-2-macroglobulin OS=Homo sapiens GN=A2M PE=1 SV=3
A2M	A2MG_HUMAN	AVDQSVLLMKPDAELSASSVYNLLPEK	119.83	657525	9762784	3226973	3244965	8606730	6561251	8058280	9228866	12600000	3832011	8285988	9493337	12700000	8742648	8325180	11400000	12000000	6855913	11300000	14800000	14000000	11000000	9984819	13100000	Alpha-2-macroglobulin OS=Homo sapiens GN=A2M PE=1 SV=3
A2M	A2MG_HUMAN	DMYSFLEDMGLK	124.667	20565.5	1758603	224658	188339	1040894	1148003	873192	1611988	4882200	337483	2655827	1932021	3265831	2978071	1459140	3944094	3770043	1291052	2762584	5513333	4427955	2110099	2810105	4787901	Alpha-2-macroglobulin OS=Homo sapiens GN=A2M PE=1 SV=3
A2M	A2MG_HUMAN	DNSVHWERPQKPK	43.5732	428230	405014	569474	534854	592130	581310	435308	442948	623103	635660	350617	353277	450140	447411	426886	633633	388755	665937	539937	505889	439844	415910	459460	328414	Alpha-2-macroglobulin OS=Homo sapiens GN=A2M PE=1 SV=3
A2M	A2MG_HUMAN	DTVIKPLLVEPEGLEK	90.547	1496381	337143	1226496	1229798	1013257	595302	1188335	635942	223444	580670	678518	280477	554138	4285763	561113	219751	118172	173946	62460	40517.8	68133.1	577165	89313.6	37465	Alpha-2-macroglobulin OS=Homo sapiens GN=A2M PE=1 SV=3
A2M	A2MG_HUMAN	EQAPHC[160.0307]IC[160.0307]ANGR	36.1642	126658	98202.9	211171	128739	88625.1	93881.8	78527.5	125784	202091	326355	143649	71478.5	83357.9	209031	1260.6	218207	123406	173465	109759	76230.5	83866.9	121286	121519	45238.8	Alpha-2-macroglobulin OS=Homo sapiens GN=A2M PE=1 SV=3
A2M	A2MG_HUMAN	ETTFNSLLC[160.0307]PSGGEVSEELSLK	112.34	1727086	1857526	610647	518854	908462	632676	877304	688604	710715	541651	969457	1436966	1156117	1840024	1778430	925469	714568	361372	1918172	1001556	1538745	482710	452723	819514	Alpha-2-macroglobulin OS=Homo sapiens GN=A2M PE=1 SV=3
A2M	A2MG_HUMAN	FEVQVTVPK	76.2147	4863157	3345392	4454954	4795442	4594925	5039652	4699898	4186929	4662098	5897531	1969553	2738199	4073195	2577669	3819835	4095584	3655043	3552614	3426741	4104042	2920640	3449696	4681334	2937750	Alpha-2-macroglobulin OS=Homo sapiens GN=A2M PE=1 SV=3
A2M	A2MG_HUMAN	FQVDNNNR	33.7689	471836	319486	563524	383572	512239	690483	198122	323282	427894	747877	467020	27575.1	206839	741150	2108.84	393431	330143	458294	275473	178227	205864	363811	272688	216618	Alpha-2-macroglobulin OS=Homo sapiens GN=A2M PE=1 SV=3
A2M	A2MG_HUMAN	FSGQLNSHGC[160.0307]FYQQVK	69.5331	1120995	1308385	1276045	1629240	1561772	1898305	1262823	1532020	1408099	2033898	989094	1274162	1840326	734764	1458729	1761558	1629610	2006069	1609592	1930240	1606302	1801261	1696170	2170241	Alpha-2-macroglobulin OS=Homo sapiens GN=A2M PE=1 SV=3
A2M	A2MG_HUMAN	HNVYINGITYTPVSSTNEK	74.2106	2246807	2852290	4665657	4973854	5032209	6034139	5559227	2783001	4851301	5431613	2377981	2562158	4491242	4315800	2509296	5302003	4699764	3415331	2500081	5149030	2567776	2900880	5564551	4327696	Alpha-2-macroglobulin OS=Homo sapiens GN=A2M PE=1 SV=3
A2M	A2MG_HUMAN	HYDGSYSTFGER	52.9602	1029548	1121052	905151	1253142	1178537	1317223	1042820	1064971	1111674	1447984	619960	1086731	1426654	391519	1005180	1199087	1172034	1331617	1391964	1512747	1269183	1233929	1154306	1485385	Alpha-2-macroglobulin OS=Homo sapiens GN=A2M PE=1 SV=3
A2M	A2MG_HUMAN	IAQWQSFQLEGGLK	99.6922	9998425	5526299	5528049	5391645	6469151	6555402	5738503	5818457	4772210	5282882	3966864	4837919	5315274	4323166	5519617	4633916	4972235	4279984	5010593	5260312	5251544	4092140	4613342	4850343	Alpha-2-macroglobulin OS=Homo sapiens GN=A2M PE=1 SV=3
A2M	A2MG_HUMAN	LHTEAQIQEEGTVVELTGR	81.0579	6449521	4300694	4653090	6828099	5074450	5475609	4742652	6363576	5235097	6619890	3953174	4470616	4410251	5083125	5470411	5532820	4493586	7068791	5110030	4591779	4626230	6086018	5590213	5218272	Alpha-2-macroglobulin OS=Homo sapiens GN=A2M PE=1 SV=3
A2M	A2MG_HUMAN	LLIYAVLPTGDVIGDSAK	117.916	26600000	15700000	15000000	16200000	15800000	19700000	13400000	14200000	10700000	21600000	11000000	11200000	14500000	9293368	13500000	10800000	11300000	16800000	14400000	12700000	13300000	22600000	12900000	19500000	Alpha-2-macroglobulin OS=Homo sapiens GN=A2M PE=1 SV=3
A2M	A2MG_HUMAN	LLLQQVSLPELPGEYSMK	119.669	418750	8451110	2388937	3533113	6197719	8239197	5322748	8858679	12500000	6511561	8593811	7300332	11100000	7566384	7133457	11500000	12200000	9310711	10100000	15200000	14100000	12800000	12200000	17900000	Alpha-2-macroglobulin OS=Homo sapiens GN=A2M PE=1 SV=3
A2M	A2MG_HUMAN	LPPNVVEESAR	58.2926	873506	691381	1612876	1235501	1418754	1681848	943144	765470	1409400	1845597	796518	487301	635500	1454746	1022736	1381747	988812	1011922	677886	706026	593916	670677	1098582	450963	Alpha-2-macroglobulin OS=Homo sapiens GN=A2M PE=1 SV=3
A2M	A2MG_HUMAN	LVHVEEPHTETVR	48.9876	3598949	3264514	5436866	4594316	5532262	5039983	3899893	2957270	5318500	5279392	3346791	2508460	2690499	4910796	3913584	5158164	3979932	4214699	3354422	3300982	3134624	3526219	4726415	2702867	Alpha-2-macroglobulin OS=Homo sapiens GN=A2M PE=1 SV=3
A2M	A2MG_HUMAN	MC[160.0307]PQLQQYEMHGPEGLR	81.5238	2523505	1964596	482453	488153	929210	881795	1065199	2697862	4445582	472527	2340600	2325535	3953868	3281556	1366134	5073439	4385860	3532902	2909677	6577681	6444351	2907795	4499281	5978122	Alpha-2-macroglobulin OS=Homo sapiens GN=A2M PE=1 SV=3
A2M	A2MG_HUMAN	MVSGFIPLKPTVK	83.8717	56238.3	897964	651853	452866	1122931	1426398	707687	1173799	2950447	1060292	1245825	594122	742431	3083093	1133270	2620178	1377986	1470229	1057960	1258588	1316367	1173489	2247055	1188396	Alpha-2-macroglobulin OS=Homo sapiens GN=A2M PE=1 SV=3
A2M	A2MG_HUMAN	NALFC[160.0307]LESAWK	110.444	5691183	3306055	2852150	2720702	4468194	4449719	3611878	2994029	2374445	4298152	2052376	2473827	3722252	1865983	2896823	2608439	3167599	1888296	3099508	2977224	2864832	2276960	2030735	3631495	Alpha-2-macroglobulin OS=Homo sapiens GN=A2M PE=1 SV=3
A2M	A2MG_HUMAN	NEDSLVFVQTDK	73.1932	2672882	1485094	2116086	2632396	2001371	3276258	1271152	1727865	1971724	3443137	1607844	1303948	1221543	2458794	2295629	1886932	1538422	2369890	1681271	1247827	1138725	1967134	1587971	1259097	Alpha-2-macroglobulin OS=Homo sapiens GN=A2M PE=1 SV=3
A2M	A2MG_HUMAN	NQGNTWLTAFVLK	120.825	1509737	539488	2408551	2235709	2069511	2700630	1472454	726646	1860131	2441841	467768	435688	1531924	232224	550156	2327403	2119253	605399	784134	2061381	783007	643699	1984731	1190219	Alpha-2-macroglobulin OS=Homo sapiens GN=A2M PE=1 SV=3
A2M	A2MG_HUMAN	QGIPFFGQVR	99.7248	3695718	2178928	2524884	2967836	2589167	3696604	2254920	2981623	2407305	3970539	1674201	1923842	2328109	1553061	2516582	2103651	2126910	2980350	2422089	2206292	2264122	2621884	2461904	2877042	Alpha-2-macroglobulin OS=Homo sapiens GN=A2M PE=1 SV=3
A2M	A2MG_HUMAN	QTVSWAVTPK	66.1219	2048789	1090587	1504432	1236925	1365298	1868668	1023602	1253401	1183824	1856054	1211057	878689	805968	1970817	1554026	1296805	892510	1303722	916670	695234	745128	1094355	971575	893117	Alpha-2-macroglobulin OS=Homo sapiens GN=A2M PE=1 SV=3
A2M	A2MG_HUMAN	SFVHLEPMSHELPC[160.0307]GHTQTVQAHYILNGGTLLGLK	108.675	27104.9	1281633	360005	292963	600778	959819	757176	1427969	2037764	439637	1548261	1302351	1767715	917365	1000319	1732739	1960963	1789288	2727221	3021499	3362648	2675586	1366796	5897804	Alpha-2-macroglobulin OS=Homo sapiens GN=A2M PE=1 SV=3
A2M	A2MG_HUMAN	SLFTDLEAENDVLHC[160.0307]VAFAVPK	125.224	26600000	12800000	10900000	6828370	22400000	7798277	17800000	11200000	11900000	1733180	11400000	14500000	24200000	8947323	14200000	12100000	14100000	3342858	14900000	16400000	14100000	6506087	5249321	7115103	Alpha-2-macroglobulin OS=Homo sapiens GN=A2M PE=1 SV=3
A2M	A2MG_HUMAN	TEHPFTVEEFVLPK	101.229	8460373	6131315	6299499	6709851	6334955	7674308	5268335	6660364	5620959	9024823	4773504	4417696	5650087	5534034	5996875	4777361	5098165	8162315	5695334	4874640	4826289	7769155	6099029	8321432	Alpha-2-macroglobulin OS=Homo sapiens GN=A2M PE=1 SV=3
A2M	A2MG_HUMAN	TEVSSNHVLIYLDK	80.115	4982974	4748226	5530621	5332370	5206325	6665155	4786244	5864774	5755851	6478924	3752370	3740507	5220252	4413234	5445251	5515546	4415200	6295055	5108329	4395128	4534805	5772777	5511872	5013163	Alpha-2-macroglobulin OS=Homo sapiens GN=A2M PE=1 SV=3
A2M	A2MG_HUMAN	VDLSFSPSQSLPASHAHLR	80.537	10500000	9973374	11700000	12600000	12300000	13400000	9876235	10400000	12100000	13000000	7139820	7921208	10600000	6775155	10400000	10800000	9421747	10100000	10900000	9421088	10700000	10500000	12700000	9731385	Alpha-2-macroglobulin OS=Homo sapiens GN=A2M PE=1 SV=3
A2M	A2MG_HUMAN	VGFYESDVMGR	75.0359	221282	2769118	1011793	1110241	2066251	1773279	1974461	3124303	3871939	1229974	2089268	2297522	3374702	2244191	2275121	3474077	3197142	3226184	3087786	3619656	4788639	2702921	3878295	4113097	Alpha-2-macroglobulin OS=Homo sapiens GN=A2M PE=1 SV=3
A2M	A2MG_HUMAN	VSVQLEASPAFLAVPVEK	107.24	12500000	6640595	8078888	9793002	8082336	11800000	8255593	8315737	6780535	14100000	5142542	5475184	8915560	3832088	7508338	6355290	6275805	9085404	6695235	6605525	6444487	10900000	7018850	9646947	Alpha-2-macroglobulin OS=Homo sapiens GN=A2M PE=1 SV=3
A2M	A2MG_HUMAN	VTAAPQSVC[160.0307]ALR	59.1297	5467330	2991671	4548111	3750921	4535009	4653854	2376932	3077322	3077693	4438633	2570767	1913052	1725845	3559183	3380326	3245720	2564150	4329047	2787327	1935691	2397701	2449572	3063835	2066790	Alpha-2-macroglobulin OS=Homo sapiens GN=A2M PE=1 SV=3
A2M	A2MG_HUMAN	YDVENC[160.0307]LANK	59.3751	1348791	851927	1051916	971329	1241315	1429522	608804	799228	929018	1314647	785977	570567	496961	1119778	929618	863674	728562	1151053	813701	572580	679614	838595	827725	643736	Alpha-2-macroglobulin OS=Homo sapiens GN=A2M PE=1 SV=3
A2M	A2MG_HUMAN	YGAATFTR	49.376	1084569	815707	978253	1106279	1070411	1113355	784731	905532	1039822	1121794	680683	726207	755059	897110	978772	1031898	913438	1168477	965470	961034	923753	897099	945614	819597	Alpha-2-macroglobulin OS=Homo sapiens GN=A2M PE=1 SV=3
A2M	A2MG_HUMAN	YSDASDC[160.0307]HGEDSQAFC[160.0307]EK	46.1496	2002534	2134336	2186899	2597654	2597667	2695988	2020295	2306222	2452041	2598653	1405791	2044892	2470786	1378718	1760403	2119672	2511166	2474437	2515434	3062247	2335997	2228204	2824100	2601271	Alpha-2-macroglobulin OS=Homo sapiens GN=A2M PE=1 SV=3
ADAM22	ADA22_HUMAN	SGGEDESRHDALDTR	30.6199	306570	202115	148398	162204	232728	134175	120543	171163	95535.2	181020	94480.6	39183.5	130028	48640.4	623.124	85445.1	129932	162822	146035	124930	206907	174195	138447	137519	Disintegrin and metalloproteinase domain-containing protein 22 OS=Homo sapiens GN=ADAM22 PE=1 SV=1
AGT	Q53YY1_HUMAN	AAMVGM[147.0354]LANFLGFR	124.039	49321.2	53703.4	76261.2	62814.6	61176.4	112653	76242.8	45641.5	82782.1	85120.9	66457.4	57238.7	79606.5	58547.4	50036.9	65406.3	54754.2	37237.7	33470.9	72236	45429.9	100544	41970.7	68692.8	Angiotensinogen (Serine (Or cysteine) proteinase inhibitor, clade A (Alpha-1 antiproteinase, antitrypsin), member 8) OS=Homo sapiens GN=AGT PE=2 SV=1
AGT	ANGT_HUMAN	AAMVGMLANFLGFR	128.926	1502980	3268674	1254864	1179267	3875741	2134171	3745744	1703464	3207764	748033	2379572	2997918	6275864	2166302	1650513	1693694	3046019	938403	1996860	2845191	2934332	1412100	1419103	1698287	Angiotensinogen OS=Homo sapiens GN=AGT PE=1 SV=1
AGT	A7L3A3_HUMAN, Q53YY1_HUMAN	ADSQAQLLLSTVVGVFTAPGLHLK	132.112	97500000	58300000	30600000	16300000	67300000	19400000	63100000	20000000	24900000	4495028	28100000	45000000	60900000	23500000	31300000	25600000	30500000	6368167	39200000	38000000	29300000	14100000	11800000	17200000	Angiotensinogen (Fragment) OS=Homo sapiens GN=AGT PE=4 SV=1, Angiotensinogen (Serine (Or cysteine) proteinase inhibitor, clade A (Alpha-1 antiproteinase, antitrypsin), member 8) OS=Homo sapiens GN=AGT PE=2 SV=1
AGT	ANGT_HUMAN	ALQDQLVLVAAK	85.0627	12300000	11600000	13200000	11300000	13000000	12000000	9571004	10300000	11400000	13500000	8319564	7936792	8136488	14800000	9842244	10500000	7979709	11700000	9137162	7484270	7949425	9095263	10700000	8877693	Angiotensinogen OS=Homo sapiens GN=AGT PE=1 SV=1
AGT	Q53YY1_HUMAN	DPTFIPAPIQAK	83.3989	11300000	9164724	12200000	11300000	12000000	13800000	7570344	9055350	9191347	13500000	9903795	6676191	6257477	15400000	10500000	9418019	7655186	11400000	7812616	6623916	6307273	8248889	9446465	6059985	Angiotensinogen (Serine (Or cysteine) proteinase inhibitor, clade A (Alpha-1 antiproteinase, antitrypsin), member 8) OS=Homo sapiens GN=AGT PE=2 SV=1
AGT	Q53YY1_HUMAN	FMQAVTGWK	76.8237	722980	5303031	2172136	2490439	4038213	4198007	3699141	6082697	6894565	2363487	4952656	4510017	5833984	3907061	4121476	5914361	4863586	5097138	5721697	6592374	7331490	5197081	6653817	8140537	Angiotensinogen (Serine (Or cysteine) proteinase inhibitor, clade A (Alpha-1 antiproteinase, antitrypsin), member 8) OS=Homo sapiens GN=AGT PE=2 SV=1
AGT	Q53YY1_HUMAN	LQAILGVPWK	102.181	906516	689362	580518	493840	680381	848079	748678	231179	487849	541037	665894	598564	870873	555180	394039	279631	531569	350369	398950	373282	375708	560214	463455	589773	Angiotensinogen (Serine (Or cysteine) proteinase inhibitor, clade A (Alpha-1 antiproteinase, antitrypsin), member 8) OS=Homo sapiens GN=AGT PE=2 SV=1
AGT	ANGT_HUMAN	QPFVQGLALYTPVVLPR	120.582	5413259	7834571	6466607	7578432	6586541	10400000	4925881	4205130	7153675	6715100	5756367	6884567	6149173	3091780	5441341	6706105	6323963	5424907	7202310	7278340	6152569	5311155	6610825	7850601	Angiotensinogen OS=Homo sapiens GN=AGT PE=1 SV=1
AGT	Q53YY1_HUMAN	SLDFTELDVAAEK	93.4951	42600000	14400000	28900000	30300000	24200000	25900000	17500000	14200000	13000000	27000000	11900000	11800000	12200000	12900000	15000000	12600000	12700000	14300000	11500000	10700000	10400000	13600000	15900000	12300000	Angiotensinogen (Serine (Or cysteine) proteinase inhibitor, clade A (Alpha-1 antiproteinase, antitrypsin), member 8) OS=Homo sapiens GN=AGT PE=2 SV=1
AGT	Q53YY1_HUMAN	TGC[160.0307]SLTGASVDSTLAFNTYVHFQGK	109.849	55688.1	4907.38	5002639	2609426	13896.7	16651.1	14640.4	6322.86	1363890	475410	2330923	2499441	2470153	1679506	1877574	1456445	1650796	596155	2084898	1608812	1796479	781838	635334	1839348	Angiotensinogen (Serine (Or cysteine) proteinase inhibitor, clade A (Alpha-1 antiproteinase, antitrypsin), member 8) OS=Homo sapiens GN=AGT PE=2 SV=1
AGT	Q53YY1_HUMAN	VEGLTFQQNSLNWMK	105.773	86501.6	1677788	199464	131988	946027	546494	623552	556599	1812964	161215	944833	1348123	3213631	532052	682029	1562649	2409803	297887	1335887	2625480	3369796	501432	611067	2930251	Angiotensinogen (Serine (Or cysteine) proteinase inhibitor, clade A (Alpha-1 antiproteinase, antitrypsin), member 8) OS=Homo sapiens GN=AGT PE=2 SV=1
AGT	ANGT_HUMAN, Q53YY1_HUMAN	VLSALQAVQGLLVAQGR	125.021	63300000	39700000	52000000	57200000	48600000	67300000	39700000	36000000	38100000	63200000	32600000	38800000	50200000	31800000	27000000	36400000	39300000	41600000	33600000	39200000	31800000	43700000	42100000	43300000	Angiotensinogen (Serine (Or cysteine) proteinase inhibitor, clade A (Alpha-1 antiproteinase, antitrypsin), member 8) OS=Homo sapiens GN=AGT PE=2 SV=1, Angiotensinogen OS=Homo sapiens GN=AGT PE=1 SV=1
AHSG	FETUA_HUMAN	EHAVEGDC[160.0307]DFQLLK	75.9627	5068135	5831588	4125783	6178631	4091575	4883519	9997426	10900000	9521376	9750225	10500000	12000000	9208580	8994830	8003281	8224054	9358692	9996515	8533705	11200000	8270448	8764287	11200000	10200000	Alpha-2-HS-glycoprotein OS=Homo sapiens GN=AHSG PE=1 SV=1
AHSG	FETUA_HUMAN	FSVVYAK	59.8277	1623705	1332799	1322593	1337626	1207838	1332342	1440425	2051266	1830788	2167658	2577419	1824591	1112191	2434717	1797453	1680487	1523819	2271667	1595495	1301970	1332391	1760333	1787874	1158970	Alpha-2-HS-glycoprotein OS=Homo sapiens GN=AHSG PE=1 SV=1
AHSG	FETUA_HUMAN	HTFMGVVSLGSPSGEVSHPR	79.3513	309531	7845719	2519899	2834246	3641866	3676113	3474903	4841690	12700000	3581338	14400000	15900000	15700000	8660476	8160735	12300000	13300000	10700000	11000000	14900000	16800000	11600000	14300000	15200000	Alpha-2-HS-glycoprotein OS=Homo sapiens GN=AHSG PE=1 SV=1
AHSG	FETUA_HUMAN	HTLNQIDEVK	47.9402	152495	230786	371181	151080	201767	471584	213114	344841	577574	505132	743119	212165	234683	2204556	619163	690032	458069	509610	213797	276048	301867	342661	387820	246521	Alpha-2-HS-glycoprotein OS=Homo sapiens GN=AHSG PE=1 SV=1
AHSG	FETUA_HUMAN	TVVQPSVGAAAGPVVPPC[160.0307]PGR	74.8024	4237745	3687563	1801403	2139668	2201583	2082921	4335603	4924239	3438340	4669502	5412440	5353286	3370549	3886437	4350214	3359719	4347365	5237274	4112325	3981583	4303478	3826430	4951710	3451377	Alpha-2-HS-glycoprotein OS=Homo sapiens GN=AHSG PE=1 SV=1
ALDOC	ALDOC_HUMAN	TPSALAILENANVLAR	121.531	226817	117496	244914	402084	147148	404749	159480	221063	196858	959309	206305	138209	185926	118790	141300	100439	138704	580142	182860	134679	154611	440037	200064	354522	Fructose-bisphosphate aldolase C OS=Homo sapiens GN=ALDOC PE=1 SV=2
AMBP	AMBP_HUMAN	AFIQLWAFDAVK	122.032	914524	564166	952011	684549	646232	1256059	1283177	1239227	1698014	1627804	1772703	1630613	2137452	414544	749357	1625344	1511760	1059552	821085	1736498	1226322	1039863	1264847	1641419	Protein AMBP OS=Homo sapiens GN=AMBP PE=1 SV=1
AMBP	AMBP_HUMAN	GVC[160.0307]EETSGAYEK	39.9275	79319.1	80808.4	65804.7	57552.2	51051.7	48728.3	72384.1	63482.1	198897	201604	119316	113018	62640.6	95841.5	3252.36	105365	92422.6	100754	97976.2	78537.5	82722.6	94304.1	91523.7	80731	Protein AMBP OS=Homo sapiens GN=AMBP PE=1 SV=1
APLP1	APLP1_HUMAN	AALEGFLAALQADPPQAER	120.842	8170190	4949587	11800000	14100000	14800000	18700000	9622138	5243230	11600000	18500000	2915800	1659316	8724466	1643674	2718411	5837427	8711434	7521551	3077993	8839011	3496039	7681117	11800000	6686864	Amyloid-like protein 1 OS=Homo sapiens GN=APLP1 PE=1 SV=3
APLP1	APLP1_HUMAN	C[160.0307]LPGEFVSEALLVPEGC[160.0307]R	118.47	17600000	10600000	7241017	8834304	13800000	12400000	9700821	9413639	8127577	15000000	5721655	5683586	8929155	5773253	8062188	4641488	7110284	8032189	7813203	7039283	8231149	10800000	7339477	9858490	Amyloid-like protein 1 OS=Homo sapiens GN=APLP1 PE=1 SV=3
APLP1	APLP1_HUMAN	EWAMADNQSK	49.9833	28144.9	371182	120912	135093	315094	295636	223902	238427	532262	156467	234230	218891	318947	325474	212902	339121	411107	324180	285426	463268	482181	354408	411678	393412	Amyloid-like protein 1 OS=Homo sapiens GN=APLP1 PE=1 SV=3
APLP1	APLP1_HUMAN	FQVHTHLQVIEER	68.6717	4270856	4314336	3708403	4586729	6377764	5250144	4707219	4888886	4533137	5433815	1912402	2174425	3711905	2207923	2836724	3038897	3222470	3646641	3091151	3592205	3315040	3613588	4361618	3665914	Amyloid-like protein 1 OS=Homo sapiens GN=APLP1 PE=1 SV=3
APLP1	APLP1_HUMAN	HQEAQEAC[160.0307]SSQGLILHGSGMLLPC[160.0307]GSDR	88.7596	66021.1	1168965	494318	520503	1159227	1363935	970165	1094185	2140943	790395	650241	697884	1299273	1085439	735428	1462648	1354633	958584	1035865	1691194	1657767	1384832	1618829	1908652	Amyloid-like protein 1 OS=Homo sapiens GN=APLP1 PE=1 SV=3
APLP1	APLP1_HUMAN	HYQHVAAVDPEK	36.9316	3156256	2486442	2801742	2543716	4413567	3744293	2159557	2366599	2917585	3852696	1852352	1156514	1506487	3215186	1211.82	1953398	1914060	2804326	1995843	1359282	1815242	2180476	2347489	1020912	Amyloid-like protein 1 OS=Homo sapiens GN=APLP1 PE=1 SV=3
APLP1	APLP1_HUMAN	MNPLEQYER	71.3073	127079	808639	312934	356886	768284	801729	493706	753524	904384	466193	528251	565196	624421	792166	569176	694687	747183	806725	807373	938015	1064358	895761	696930	1147655	Amyloid-like protein 1 OS=Homo sapiens GN=APLP1 PE=1 SV=3
APLP1	APLP1_HUMAN	QALNEHFQSILQTLEEQVSGER	125.403	26200000	12600000	12400000	13000000	25400000	15500000	21600000	14000000	15200000	10700000	11600000	10900000	19400000	9436986	11800000	9415797	12800000	6642127	12400000	14500000	12600000	12600000	9567800	11900000	Amyloid-like protein 1 OS=Homo sapiens GN=APLP1 PE=1 SV=3
APLP1	APLP1_HUMAN	QINEVMR	42.4057	3184.95	91039.7	47854.3	25005.8	107543	172114	38473.4	72320.8	199008	64321.5	72598.1	30675.2	45542.4	368468	78139.7	144978	92998.9	95176.3	61349.3	67893.3	80892.3	78198.5	89371.2	57189.4	Amyloid-like protein 1 OS=Homo sapiens GN=APLP1 PE=1 SV=3
APLP1	APLP1_HUMAN	QMYPELQIAR	81.214	189290	1991840	562300	610435	1673412	1694771	1034631	1792756	2722960	730573	1179034	938954	1642422	1447642	1268186	1789207	1880674	1554645	1434482	1999862	2252760	1942235	2194493	2141856	Amyloid-like protein 1 OS=Homo sapiens GN=APLP1 PE=1 SV=3
APLP1	APLP1_HUMAN	RHQEAQEAC[160.0307]SSQGLILHGSGMLLPC[160.0307]GSDR	84.8472	83646	1453360	421962	445494	855569	798564	703702	1553904	1288041	538490	750468	777848	808524	737211	811541	1041813	767608	1294044	877583	1043688	1787079	1616313	1065368	2084858	Amyloid-like protein 1 OS=Homo sapiens GN=APLP1 PE=1 SV=3
APLP1	APLP1_HUMAN	SGSC[160.0307]AHPHHQVVPFR	42.6762	6407272	6492718	6255145	6436837	8416383	7157032	6295204	6038557	5909579	6786287	3136866	3618649	5858604	4020619	3860923	4248497	4203559	5111167	5085126	4752402	5192308	4767274	5758552	4000391	Amyloid-like protein 1 OS=Homo sapiens GN=APLP1 PE=1 SV=3
APLP1	APLP1_HUMAN	VEQATQAIPMER	59.2375	418106	1555624	674980	669916	1714171	1454554	543751	1456002	2323312	520434	1242948	598797	627320	1927223	1168164	1504322	1290294	2045602	1264288	1206020	1711763	1330826	1652895	1122679	Amyloid-like protein 1 OS=Homo sapiens GN=APLP1 PE=1 SV=3
APLP1	APLP1_HUMAN	VIALINDQR	64.6708	905016	554587	854309	525350	1260957	1296466	430790	473164	895094	1055060	512019	188312	263084	1849270	787260	620164	381399	518033	302999	221548	299044	403827	470025	243409	Amyloid-like protein 1 OS=Homo sapiens GN=APLP1 PE=1 SV=3
APLP1	APLP1_HUMAN	VLEYC[160.0307]R	41.6729	1672805	991919	973072	966647	1554456	1343489	775631	912122	980075	1196698	562629	471402	444488	972988	47758.9	634390	637313	944186	724358	521492	650983	712059	750499	491996	Amyloid-like protein 1 OS=Homo sapiens GN=APLP1 PE=1 SV=3
APLP2	APLP2_HUMAN	VGGLEEER	35.6643	109801	56350.7	83506.4	53536.4	73228.2	25062.8	52119.3	41364.1	93371.7	100714	81927.4	33786.1	22518.9	176236	0	67127.6	49996	75526.6	42116.7	23181.9	24512.5	54570.7	48907.4	17473.5	Amyloid-like protein 2 OS=Homo sapiens GN=APLP2 PE=1 SV=2
APOA1	APOA1_HUMAN	AKPALEDLR	52.9722	1505269	1180524	1569366	1034639	945382	945998	2201866	2739683	1887845	2486613	3306045	1595145	1143672	3794444	2125862	1539538	1294895	2030507	1212663	843149	902748	1666374	1558886	783378	Apolipoprotein A-I OS=Homo sapiens GN=APOA1 PE=1 SV=1
APOA1	APOA1_HUMAN	ATEHLSTLSEK	40.82	358133	515355	678118	179510	246417	597554	689230	1319849	1109166	968661	851559	277402	512981	4950604	2300.61	1135504	846924	958888	314570	424657	528212	711560	733550	397967	Apolipoprotein A-I OS=Homo sapiens GN=APOA1 PE=1 SV=1
APOA1	APOA1_HUMAN	DLATVYVDVLK	105.336	15800000	11000000	13000000	12400000	7640837	7017739	24400000	22900000	13600000	24200000	17800000	18200000	17100000	14200000	13900000	12600000	14500000	17500000	13700000	14100000	12300000	16000000	17500000	17200000	Apolipoprotein A-I OS=Homo sapiens GN=APOA1 PE=1 SV=1
APOA1	APOA1_HUMAN	DSGRDYVSQFEGSALGK	82.48	383375	309288	243219	256740	160229	143065	319774	2246943	159290	363243	255305	436564	324677	58140.1	352589	385762	395059	638034	500730	411033	1590110	647757	401684	1195936	Apolipoprotein A-I OS=Homo sapiens GN=APOA1 PE=1 SV=1
APOA1	APOA1_HUMAN	DYVSQFEGSALGK	86.7537	39800000	18300000	13200000	16000000	8952509	9257514	29200000	36400000	21200000	26700000	30400000	29200000	20700000	19800000	21600000	18000000	16000000	24300000	22500000	13200000	20100000	19000000	20300000	19700000	Apolipoprotein A-I OS=Homo sapiens GN=APOA1 PE=1 SV=1
APOA1	APOA1_HUMAN	EQLGPVTQEFWDNLEK	117.728	50100000	35300000	15500000	12800000	17500000	9266930	58300000	35700000	23000000	18300000	46000000	49700000	44500000	27200000	33500000	22300000	29600000	16700000	38600000	28400000	35200000	22100000	20900000	32000000	Apolipoprotein A-I OS=Homo sapiens GN=APOA1 PE=1 SV=1
APOA1	APOA1_HUMAN	KWQEEMELYR	74.1501	218851	3413260	1077937	1031451	1380773	999045	7297639	6006202	6268756	1678839	6537644	7383099	8731609	4287870	3488273	6469381	7121739	3463350	4913690	8952100	6324123	3193334	5822494	7179291	Apolipoprotein A-I OS=Homo sapiens GN=APOA1 PE=1 SV=1
APOA1	APOA1_HUMAN	LLDNWDSVTSTFSK	101.013	55200000	33700000	28600000	31000000	18600000	21400000	58900000	55300000	35800000	51300000	52300000	52400000	47100000	41200000	41300000	31200000	35700000	46000000	40600000	41100000	36100000	45900000	35100000	50600000	Apolipoprotein A-I OS=Homo sapiens GN=APOA1 PE=1 SV=1
APOA1	APOA1_HUMAN	LREQLGPVTQEFWDNLEK	114.308	28200000	19000000	11200000	12700000	8907963	7726820	32300000	40000000	17400000	22000000	25400000	32000000	27900000	16500000	24300000	16200000	19400000	16600000	24900000	20400000	25400000	21900000	16900000	28700000	Apolipoprotein A-I OS=Homo sapiens GN=APOA1 PE=1 SV=1
APOA1	APOA1_HUMAN	LSPLGEEMR	63.5584	165064	3891438	1628953	1031573	1370391	1676921	4943688	7302574	6696009	2542774	9043011	5492824	4754522	8430483	5291922	6423932	5741820	6244383	4777946	5324067	5507429	5880389	6540890	5587534	Apolipoprotein A-I OS=Homo sapiens GN=APOA1 PE=1 SV=1
APOA1	APOA1_HUMAN	QGLLPVLESFK	117.311	47600000	25300000	26600000	28500000	17100000	19400000	52200000	48200000	28500000	51100000	53000000	41400000	32500000	26700000	33600000	25100000	28900000	34300000	32100000	26200000	27900000	46100000	35500000	41600000	Apolipoprotein A-I OS=Homo sapiens GN=APOA1 PE=1 SV=1
APOA1	APOA1_HUMAN	THLAPYSDELR	58.9592	32900000	20500000	20600000	19900000	14100000	12300000	34200000	35600000	19500000	27100000	26000000	25600000	22900000	20700000	21400000	20800000	22300000	28500000	22800000	21200000	20500000	23100000	26400000	21700000	Apolipoprotein A-I OS=Homo sapiens GN=APOA1 PE=1 SV=1
APOA1	APOA1_HUMAN	VEPLRAELQEGAR	62.118	747387	523561	440576	353408	301331	275895	646424	2784878	410208	838091	565881	754024	424227	141231	586633	781014	762413	1227952	987022	828154	1831559	876565	990151	1522782	Apolipoprotein A-I OS=Homo sapiens GN=APOA1 PE=1 SV=1
APOA1	APOA1_HUMAN	VQPYLDDFQK	73.9268	20900000	14700000	17500000	17100000	12000000	11800000	40200000	28500000	21900000	23900000	25900000	24700000	23300000	22700000	17700000	20000000	20600000	21900000	17700000	20700000	16200000	20200000	22800000	20300000	Apolipoprotein A-I OS=Homo sapiens GN=APOA1 PE=1 SV=1
APOA1	APOA1_HUMAN	VSFLSALEEYTK	122.074	51100000	42500000	55400000	61000000	27500000	46600000	102000000	88600000	60100000	80500000	81000000	72300000	71700000	51200000	45100000	53800000	61600000	76800000	49200000	65300000	49000000	77800000	78100000	82200000	Apolipoprotein A-I OS=Homo sapiens GN=APOA1 PE=1 SV=1
APOA1	APOA1_HUMAN	WQEEMELYR	78.8205	625283	1161824	244743	245752	624041	446010	2166090	1393170	1603427	481617	1820890	2476293	2642758	1475729	836218	1054790	1265513	429513	1353824	1538999	2107825	893904	945188	1756036	Apolipoprotein A-I OS=Homo sapiens GN=APOA1 PE=1 SV=1
APOA2	APOA2_HUMAN	SPELQAEAK	34.6929	171828	174177	181565	121535	115405	187404	295744	530816	255074	340554	370632	144876	401732	831979	598.122	289689	328153	344517	199865	188000	189806	405098	280110	199240	Apolipoprotein A-II OS=Homo sapiens GN=APOA2 PE=1 SV=1
APOA4	APOA4_HUMAN	ALVQQMEQLR	80.0232	36153	681424	74791.3	88566.1	195938	215247	691309	988439	1605423	320053	903648	987819	1057071	643473	506918	581844	782944	738350	643115	1138258	1120413	738119	742303	1071054	Apolipoprotein A-IV OS=Homo sapiens GN=APOA4 PE=1 SV=3
APOA4	APOA4_HUMAN	ENADSLQASLRPHADELK	67.7828	1317065	1065811	392955	413992	596150	672756	1379332	1523158	1592512	1815289	1477080	1102949	876603	939079	1151021	712426	877071	1126027	904407	715808	828262	1101918	961271	747436	Apolipoprotein A-IV OS=Homo sapiens GN=APOA4 PE=1 SV=3
APOA4	APOA4_HUMAN	IDQTVEELRR	50.9584	1250078	1128226	351744	380509	626450	482077	1354562	1423595	1188411	1355642	861282	1040863	1044456	653523	821572	603064	886901	1067110	917930	882505	1003695	972993	978730	892434	Apolipoprotein A-IV OS=Homo sapiens GN=APOA4 PE=1 SV=3
APOA4	APOA4_HUMAN	ISASAEELR	48.8517	260610	181387	105910	69836.9	156359	154429	193700	236265	354823	377101	279823	134976	118047	508918	285846	193950	171988	215510	129314	102756	121370	154001	178130	112833	Apolipoprotein A-IV OS=Homo sapiens GN=APOA4 PE=1 SV=3
APOA4	APOA4_HUMAN	LAPLAEDVR	61.6963	315148	213101	175999	92059.6	211826	230804	235120	288514	517386	504930	390124	150324	135599	929668	353823	280735	198111	290190	129287	99327.9	140984	209150	220786	131693	Apolipoprotein A-IV OS=Homo sapiens GN=APOA4 PE=1 SV=3
APOA4	APOA4_HUMAN	LEPYADQLR	61.1159	2203913	1270208	452220	537899	805953	666260	1611427	1629879	1607642	1982853	1301015	1267082	1190359	974091	1134736	843254	1093815	1290893	1004197	947647	1156762	1094589	1186580	917694	Apolipoprotein A-IV OS=Homo sapiens GN=APOA4 PE=1 SV=3
APOA4	APOA4_HUMAN	LGEVNTYAGDLQK	66.5541	1435542	1026585	412369	365765	486022	527277	1177874	1396790	1264782	1386845	1423457	1230807	628037	988471	1087715	653932	688303	1118907	880776	541350	733591	899751	751804	600664	Apolipoprotein A-IV OS=Homo sapiens GN=APOA4 PE=1 SV=3
APOA4	APOA4_HUMAN	LGPHAGDVEGHLSFLEK	81.6161	1562320	2213453	733124	846563	1203812	1198906	3412547	4941285	4428954	3601539	2909225	2767807	2797845	2894587	2322754	1856239	2495846	3378085	2349225	2405251	2482835	2460447	2970267	2637814	Apolipoprotein A-IV OS=Homo sapiens GN=APOA4 PE=1 SV=3
APOA4	APOA4_HUMAN	LNHQLEGLTFQMK	84.5105	10288.4	376669	72974	104578	175091	188949	457380	617362	1483182	370205	664799	563243	524570	548226	326448	519979	603045	507333	419123	724832	604813	499154	784531	683448	Apolipoprotein A-IV OS=Homo sapiens GN=APOA4 PE=1 SV=3
APOA4	APOA4_HUMAN	RVEPYGENFNK	49.9951	543765	353614	180184	201433	225179	171639	524222	394598	468415	519735	351036	423012	355697	224676	296462	307309	368581	404351	312387	380636	351138	341671	375615	299212	Apolipoprotein A-IV OS=Homo sapiens GN=APOA4 PE=1 SV=3
APOA4	APOA4_HUMAN	SELTQQLNALFQDK	119.085	1594786	2456017	560415	1013160	856496	1058592	2319186	5124312	3444956	7827334	4162798	3195894	1373377	2612720	2502661	1456602	2210455	4986557	2419932	2190007	2831102	5675928	3044589	3859952	Apolipoprotein A-IV OS=Homo sapiens GN=APOA4 PE=1 SV=3
APOA4	APOA4_HUMAN	SLAELGGHLDQQVEEFR	97.4449	504002	699920	298743	363958	377211	468956	1008504	913029	1429082	1385233	770195	944061	833391	700818	824487	641500	835966	1210210	626490	942271	526883	844924	776625	851503	Apolipoprotein A-IV OS=Homo sapiens GN=APOA4 PE=1 SV=3
APOA4	APOA4_HUMAN	SLAPYAQDTQEK	49.9382	2681885	1570308	586768	713006	1033663	840789	2015072	1867843	1910170	2359014	1617333	1586346	1212506	1282834	1407998	1017414	1294577	1715307	1253018	1075017	1237017	1452489	1432765	1043890	Apolipoprotein A-IV OS=Homo sapiens GN=APOA4 PE=1 SV=3
APOA4	APOA4_HUMAN	TQVNTQAEQLR	45.5428	407703	298964	170563	125847	242133	263526	342566	317430	676147	668616	204826	99878.4	151151	641940	309929	243585	238330	313854	196490	148656	136655	214750	266868	122213	Apolipoprotein A-IV OS=Homo sapiens GN=APOA4 PE=1 SV=3
APOA4	APOA4_HUMAN	TQVNTQAEQLRR	42.6355	439862	201874	97924.4	107961	130964	90349	211386	448455	166232	268828	58294.5	85588.4	124802	30411.4	125108	117210	142259	193780	167417	128349	237622	168078	174876	152559	Apolipoprotein A-IV OS=Homo sapiens GN=APOA4 PE=1 SV=3
APOB	APOB_HUMAN	IAIANIIDEIIEK	129.311	15863	7363.42	14211.4	70270.1	47619.8	554201	31892.1	31088.4	17849.7	105404	33179.4	22494	39802.8	19384.9	25189.3	16233.9	25319.3	38052.6	30758	27773.2	18081.6	55075.8	36292.8	34121	Apolipoprotein B-100 OS=Homo sapiens GN=APOB PE=1 SV=2
APOD	APOD_HUMAN	MTVTDQVNC[160.0307]PK	49.3247	610853	636401	442055	334742	323707	148835	424092	605591	826921	332690	352410	216733	318892	1999082	453465	762323	868454	624101	349228	412993	577406	488866	592591	496607	Apolipoprotein D OS=Homo sapiens GN=APOD PE=1 SV=1
APOD	APOD_HUMAN	NILTSNNIDVK	71.5681	1991735	1774092	1995494	956509	787023	781517	2322428	3519384	2159038	2197113	2387182	1469795	1341268	5391910	3189630	2589983	2339004	3688947	2024463	1165599	1783711	2323776	2254144	1816007	Apolipoprotein D OS=Homo sapiens GN=APOD PE=1 SV=1
APOD	APOD_HUMAN	NPNLPPETVDSLK	70.3845	310387	220762	493906	213654	251727	306520	425115	372456	708255	615463	491118	161710	191458	2526012	519460	647200	414803	433775	208392	143708	178365	291003	393884	160998	Apolipoprotein D OS=Homo sapiens GN=APOD PE=1 SV=1
APOD	APOD_HUMAN	VLNQELR	43.8028	453064	503906	849567	311723	336531	549806	630489	819886	477976	423439	768313	291727	363685	3013864	879670	947480	742173	997648	425557	357560	439500	572064	656723	329513	Apolipoprotein D OS=Homo sapiens GN=APOD PE=1 SV=1
APOD	APOD_HUMAN	WYEIEK	62.5828	9699788	5765472	7302496	6702583	4041225	3162054	10100000	8578636	6236284	6862671	5176445	6518793	6478702	4975836	6286695	6807342	7767063	7891914	6657412	4784134	6282843	6472230	7867659	5799547	Apolipoprotein D OS=Homo sapiens GN=APOD PE=1 SV=1
APOE	APOE_HUMAN	AATVGSLAGQPLQER	66.7166	33200000	17200000	12700000	11700000	18900000	17900000	10200000	13000000	10200000	13900000	12900000	8442512	5196485	15300000	14600000	9194758	8356398	15900000	10500000	5801752	8752540	11900000	10800000	7532874	Apolipoprotein E OS=Homo sapiens GN=APOE PE=1 SV=1
APOE	APOE_HUMAN	AKLEEQAQQIR	45.4054	19700000	11200000	10700000	11100000	15200000	14100000	8215408	9612216	9388689	12600000	8036381	6031134	5575179	6337390	9043174	7842511	7772486	9819701	7499445	5566264	6311657	8750915	8851561	5666786	Apolipoprotein E OS=Homo sapiens GN=APOE PE=1 SV=1
APOE	APOE_HUMAN	ALMDETMK	51.8332	3596.86	93856	42608.7	18189.2	81055.6	184614	43497.8	73689.5	400785	52765.4	132573	32768.1	114265	1198297	105161	269736	262526	92566.8	48687.8	183898	135281	112285	171768	116984	Apolipoprotein E OS=Homo sapiens GN=APOE PE=1 SV=1
APOE	APOE_HUMAN	AQAWGER	34.5045	7845702	3999160	2927041	3223611	4139929	3547928	3134316	3172940	3073008	3691883	2413329	694574	2068028	2215656	230060	2012771	2474100	3639556	3050660	2202097	2545852	3165147	2803423	2095862	Apolipoprotein E OS=Homo sapiens GN=APOE PE=1 SV=1
APOE	APOE_HUMAN	GEVQAMLGQSTEELR	87.1329	571752	10900000	1762432	2068015	5013288	6202240	3282450	8611441	12200000	2439364	6648415	5128117	4644653	8581712	6204908	5796121	5788890	9088810	6633243	4870448	8609694	7599655	9094751	12500000	Apolipoprotein E OS=Homo sapiens GN=APOE PE=1 SV=1
APOE	APOE_HUMAN	LAVYQAGAR	47.6635	7347372	7049291	6523862	5284674	8931672	8752426	4221252	4311181	6357141	6553767	5877030	2710946	2689261	6705190	4894261	4660525	4352297	5236451	3512023	2918866	3448431	4111037	4957748	2982258	Apolipoprotein E OS=Homo sapiens GN=APOE PE=1 SV=1
APOE	APOE_HUMAN	LEEQAQQIR	40.0811	10900000	6480087	5613602	4754893	8093383	7189469	4435107	4284916	6041109	6462936	4683021	3207215	2576179	8125319	114764	4344960	4218442	5958344	4096674	3196016	3416380	4255763	4828894	3457033	Apolipoprotein E OS=Homo sapiens GN=APOE PE=1 SV=1
APOE	APOE_HUMAN	LGADMEDVC[160.0307]GR	56.9642	702188	7869485	3398677	3095890	3094331	2958768	4598063	5610692	9390834	3747609	2387998	1725968	3708577	5195013	4023893	5033673	5551839	5387317	4236457	4858046	5375859	4033084	5828616	4677490	Apolipoprotein E OS=Homo sapiens GN=APOE PE=1 SV=1
APOE	Q8TCZ8_HUMAN	LGADMEDVR	53.4204	21881.1	2234.68	7759.65	6340.81	4448399	3529387	6083.49	1667.45	1913.92	2011.87	3743086	3239056	1037559	1108549	1134665	1087804	1302152	1308146	1204038	1503383	1857589	1433487	1416188	1768829	Apolipoprotein E (Fragment) OS=Homo sapiens GN=APOE PE=2 SV=1
APOE	APOE_HUMAN	LGPLVEQGR	54.4995	3255877	2484947	2856847	1458314	3008348	4796496	1335185	1924000	2983940	3391931	2246878	712738	806974	8802848	2452380	2219135	1683834	2492144	1139150	858245	1218741	1615206	1661781	1059948	Apolipoprotein E OS=Homo sapiens GN=APOE PE=1 SV=1
APOE	APOE_HUMAN	LQAEAFQAR	53.0382	8543375	6019429	6977209	4638606	8801059	7858224	4329925	5730269	6473007	7566514	5545868	3140122	2239450	8789616	6184758	5854541	4923926	6712246	4380944	3066950	3816175	4488794	5633473	3025925	Apolipoprotein E OS=Homo sapiens GN=APOE PE=1 SV=1
APOE	APOE_HUMAN	QQTEWQSGQR	36.9385	10200000	5051202	3474191	4225398	5619453	4900875	3990457	3899987	3265718	3913936	2684385	2974394	3008270	2514639	115929	2507324	3416927	3903798	3661087	3055761	3060013	3551326	3478349	3343520	Apolipoprotein E OS=Homo sapiens GN=APOE PE=1 SV=1
APOE	APOE_HUMAN	QWAGLVEK	64.858	14800000	6914399	6166068	6569680	8478353	7923551	5999788	5341333	5534909	8072592	5356649	4325813	3370248	4236175	5510164	4291371	4423637	6307286	4631253	3262357	3855951	5254005	4684106	4201671	Apolipoprotein E OS=Homo sapiens GN=APOE PE=1 SV=1
APOE	APOE_HUMAN	RLAVYQAGAR	44.4679	1828790	1068979	805271	874802	1530046	1301039	435448	1353856	727202	1173798	677786	521274	341365	276364	874963	729090	655762	1351650	740780	560352	857284	813840	724517	654130	Apolipoprotein E OS=Homo sapiens GN=APOE PE=1 SV=1
APOE	APOE_HUMAN	SELEEQLTPVAEETR	75.2897	54700000	37400000	28200000	31300000	40200000	36700000	31900000	30700000	29600000	37800000	21900000	20400000	21600000	22500000	24300000	23100000	27300000	30200000	23900000	24400000	24500000	25800000	33900000	26400000	Apolipoprotein E OS=Homo sapiens GN=APOE PE=1 SV=1
APOE	APOE_HUMAN	SWFEPLVEDMQR	116.048	920598	15700000	2044394	2321499	9112814	5244852	7022616	6854173	11100000	3854995	8768521	11400000	11700000	8417044	9126271	8067287	12200000	4143571	10900000	13300000	13200000	6557037	6152419	12700000	Apolipoprotein E OS=Homo sapiens GN=APOE PE=1 SV=1
APOE	APOE_HUMAN	VEQAVETEPEPELR	60.5775	2884266	3236992	2007955	1332372	3530383	2503057	2693797	1612128	2511389	2082457	1877914	1604483	1365350	1459659	1632792	1538800	2164955	1835295	2212547	1591659	1957847	1741126	2683986	2225230	Apolipoprotein E OS=Homo sapiens GN=APOE PE=1 SV=1
APOE	APOE_HUMAN	VQAAVGTSAAPVPSDNH	50.7837	4944729	4994360	4227514	3528358	5978430	5786010	4099229	4471774	5722558	5042176	4148915	2944484	2651743	7591204	4597948	4166624	4376928	5181478	3721511	3382506	3004206	3634689	4331390	3012202	Apolipoprotein E OS=Homo sapiens GN=APOE PE=1 SV=1
APOH	APOH_HUMAN	ATFGC[160.0307]HDGYSLDGPEEIEC[160.0307]TK	77.8328	1640817	2042339	1057439	1483705	858288	1560545	2709150	2536480	1674172	2491836	3311790	3793530	2264651	1022645	2092039	2608733	1626081	1888677	2222314	1933847	1501276	2315944	1625163	2041541	Beta-2-glycoprotein 1 OS=Homo sapiens GN=APOH PE=1 SV=3
APOH	APOH_HUMAN	ATVVYQGER	40.6585	2132412	1335463	1240659	1372155	1168563	1023541	1491503	1479172	1472617	1937427	1878226	1959069	1084111	1075453	22750.7	1423905	1387126	1706721	1564032	1253174	1227697	1458103	1468968	1127145	Beta-2-glycoprotein 1 OS=Homo sapiens GN=APOH PE=1 SV=3
APOH	APOH_HUMAN	C[160.0307]SYTEDAQC[160.0307]IDGTIEVPK	82.9095	455312	604075	310113	323818	289999	410610	475529	555861	633707	676502	720770	1080545	520884	189732	546452	648942	707904	685881	653555	821234	585474	580721	675010	708061	Beta-2-glycoprotein 1 OS=Homo sapiens GN=APOH PE=1 SV=3
APOH	APOH_HUMAN	FIC[160.0307]PLTGLWPINTLK	125.687	4862802	4827840	1933101	1461056	3338590	1955011	5159489	2746098	3718371	1502395	4703682	7245530	5974907	3286303	4226298	3648139	4713143	1740162	4842295	5227988	4334726	1904629	1823671	3155619	Beta-2-glycoprotein 1 OS=Homo sapiens GN=APOH PE=1 SV=3
APOH	APOH_HUMAN	KATVVYQGER	34.8751	44851.6	9833.57	41731.5	34137.8	42963.9	18053.5	71179.9	22551.7	8402.53	17686.1	47869.5	10349.7	26962.7	154560	0	2529.97	1295.98	415.793	0	216.628	421.979	18629.5	1158.17	0	Beta-2-glycoprotein 1 OS=Homo sapiens GN=APOH PE=1 SV=3
APOH	APOH_HUMAN	TC[160.0307]PKPDDLPFSTVVPLK	98.6115	9034708	6927241	7789922	8939584	6285452	8450927	8592992	9726229	7726237	12300000	8926860	9327784	6719565	7591740	6808154	7641543	7570620	9315096	6765817	6901667	7308588	8102076	9362901	7781823	Beta-2-glycoprotein 1 OS=Homo sapiens GN=APOH PE=1 SV=3
APOH	APOH_HUMAN	TFYEPGEEITYSC[160.0307]KPGYVSR	79.6169	3155356	2121351	971179	757514	1626450	609562	2839481	1327712	792465	506270	1480270	2965016	2353718	1867053	1749795	892845	813635	280216	789759	745205	1161812	501285	374336	340950	Beta-2-glycoprotein 1 OS=Homo sapiens GN=APOH PE=1 SV=3
APOH	APOH_HUMAN	VC[160.0307]PFAGILENGAVR	102.471	1076402	753454	646959	656489	416906	749697	877337	942338	633523	1562179	1605326	1896481	787114	197636	806567	636133	732401	761632	913540	809930	1121020	1175948	838392	1061666	Beta-2-glycoprotein 1 OS=Homo sapiens GN=APOH PE=1 SV=3
APP	A4_HUMAN	AVIQHFQEK	43.2687	146339	173256	182002	110028	303725	350585	86573.9	101232	263681	318590	138932	65266.7	58410.7	359712	156914	157987	105862	168786	108751	65664.4	76268.7	99662.8	110944	58160.5	Amyloid beta A4 protein OS=Homo sapiens GN=APP PE=1 SV=3
APP	A4_HUMAN	C[160.0307]LVGEFVSDALLVPDK	122.059	11500000	8719721	8399279	9507494	12600000	20700000	6373682	8469848	8221964	21800000	6874204	6171817	8214818	5661108	6728780	6205337	5728185	7538888	7299749	5686828	5883688	9372243	7865261	9762271	Amyloid beta A4 protein OS=Homo sapiens GN=APP PE=1 SV=3
APP	A4_HUMAN	EVC[160.0307]SEQAETGPC[160.0307]R	35.505	572183	249922	271721	315451	498665	530836	204988	192595	246523	446954	169339	133927	191561	201608	5504.99	175674	185162	250858	185645	155075	148701	227927	200455	177841	Amyloid beta A4 protein OS=Homo sapiens GN=APP PE=1 SV=3
APP	A4_HUMAN	EWEEAER	38.7441	693094	510392	294824	348694	618040	499192	380710	347967	477297	493532	264658	328957	342519	234839	17213.7	239641	307918	399284	360852	300422	367841	337841	346187	326862	Amyloid beta A4 protein OS=Homo sapiens GN=APP PE=1 SV=3
APP	A4_HUMAN	LALENYITALQAVPPRPR	116.633	1981663	1025038	1410797	2202705	3320409	6647625	1749758	799925	2856186	6115007	842336	729636	2205685	458228	688451	979692	1625550	1618310	658744	1728984	538563	1694165	2114295	1150324	Amyloid beta A4 protein OS=Homo sapiens GN=APP PE=1 SV=3
APP	A4_HUMAN	THPHFVIPYR	68.7501	3225128	3367812	2215060	3314963	4645104	4071227	2057070	3123347	2758217	3748793	1733657	2238738	2670000	996132	2900401	2565061	2230774	3543368	3009570	2763074	2770083	3051470	2656616	2714987	Amyloid beta A4 protein OS=Homo sapiens GN=APP PE=1 SV=3
APP	A4_HUMAN	VESLEQEAANER	58.7589	2871272	1887023	1386635	1494794	2776756	2178307	1010017	1258229	1731091	1974142	872670	1091457	765743	1052257	1181641	910130	950908	1570493	1259534	951030	1076577	1190804	1078447	994918	Amyloid beta A4 protein OS=Homo sapiens GN=APP PE=1 SV=3
APP	A4_HUMAN	YLETPGDENEHAHFQK	52.1551	580659	897063	486678	737191	1407454	1179010	736578	603661	1198405	1090972	554555	854887	829460	595773	608794	664748	864617	888923	865692	1142733	878259	711197	847944	842228	Amyloid beta A4 protein OS=Homo sapiens GN=APP PE=1 SV=3
ART3	NAR3_HUMAN	TSQGTSFTFGGLNQAR	82.3612	128147	71102.3	66648.5	86656.5	64066.4	67410.2	37710.2	51962.4	64884.7	61678.8	46147	34804.2	70811.7	35689.3	38092.3	57588.6	71086.2	60278.1	47339.1	58446.7	62114.9	64179.3	74784.6	62688.5	Ecto-ADP-ribosyltransferase 3 OS=Homo sapiens GN=ART3 PE=1 SV=2
AZGP1	ZA2G_HUMAN	AGEVQEPELR	51.3829	356525	222028	474878	247132	305772	388031	213797	306748	544710	730861	550492	208592	157988	965044	482782	637409	323048	451749	253915	191194	219144	262076	356128	186450	Zinc-alpha-2-glycoprotein OS=Homo sapiens GN=AZGP1 PE=1 SV=2
AZGP1	C9JAB1_HUMAN, ZA2G_HUMAN	AREDIFMETLK	81.902	24040	466757	176247	203851	235213	285833	376608	676276	1037868	428710	1065479	870590	617912	1187474	595450	1008835	724828	952852	722224	875812	1172554	871846	807792	1287508	Uncharacterized protein OS=Homo sapiens GN=AZGP1 PE=4 SV=1, Zinc-alpha-2-glycoprotein OS=Homo sapiens GN=AZGP1 PE=1 SV=2
AZGP1	ZA2G_HUMAN	AYLEEEC[160.0307]PATLR	68.1802	4791147	3434182	3515314	3584717	2867452	3161564	5043318	4345643	3965178	6077289	4448558	5266755	4620056	3225521	4277399	4696349	4347320	5516052	4571083	4356561	3608636	4194860	4491465	4492892	Zinc-alpha-2-glycoprotein OS=Homo sapiens GN=AZGP1 PE=1 SV=2
AZGP1	ZA2G_HUMAN	C[160.0307]LAYDFYPGK	83.019	483539	497724	239756	312202	268592	286358	328932	548019	498854	533931	529792	812116	490057	265934	646645	614966	504627	713712	570003	626488	519279	602238	439656	655514	Zinc-alpha-2-glycoprotein OS=Homo sapiens GN=AZGP1 PE=1 SV=2
AZGP1	ZA2G_HUMAN	IDVHWTR	58.3953	483918	348888	306330	343358	267945	316134	506880	513756	439482	636358	577817	598012	470033	344309	476269	428715	412987	589413	436700	463290	470453	524585	443063	519531	Zinc-alpha-2-glycoprotein OS=Homo sapiens GN=AZGP1 PE=1 SV=2
AZGP1	ZA2G_HUMAN	QDPPSVVVTSHQAPGEK	52.3534	642294	529805	1081871	724185	807785	1018507	715405	712950	1239142	1539447	1512825	760023	479908	1633716	1168981	1803146	998672	1078743	729022	580256	598497	913517	1131391	590275	Zinc-alpha-2-glycoprotein OS=Homo sapiens GN=AZGP1 PE=1 SV=2
AZGP1	ZA2G_HUMAN	QVEGMEDWK	62.4926	13797.8	224228	91642.8	117395	121264	141263	188980	224313	385030	148228	452283	507110	360433	261759	247087	494795	406700	355800	394571	480240	522558	361582	336012	664710	Zinc-alpha-2-glycoprotein OS=Homo sapiens GN=AZGP1 PE=1 SV=2
AZGP1	ZA2G_HUMAN	WEAEPVYVQR	69.0143	1454827	1158195	1193161	1119699	922673	776145	2167307	1211352	1363899	1576215	1545012	1940552	1751468	815032	1223874	1748099	1478619	1110542	1563240	1351908	1540683	1355902	1625588	1711878	Zinc-alpha-2-glycoprotein OS=Homo sapiens GN=AZGP1 PE=1 SV=2
AZGP1	ZA2G_HUMAN	YSLTYIYTGLSK	99.4648	3881165	2581156	2581715	2168109	1749989	1665295	3471875	3565980	3404549	3982435	3965952	4249196	2778774	3460292	3544870	3289613	3129445	3318624	3369175	3172613	3022344	2941686	3467308	2967972	Zinc-alpha-2-glycoprotein OS=Homo sapiens GN=AZGP1 PE=1 SV=2
B2M	B2MG_HUMAN	IQVYSR	39.2138	2020848	1166204	2327321	1591650	1765544	2049359	795884	1179591	1327301	2105706	1295622	564147	627468	2424784	13138.6	1642158	1037916	1678211	987513	666539	793148	1155429	1061864	631179	Beta-2-microglobulin OS=Homo sapiens GN=B2M PE=1 SV=1
B2M	B2MG_HUMAN	SNFLNC[160.0307]YVSGFHPSDIEVDLLK	121.64	89300000	85000000	28200000	19100000	89700000	9242032	66900000	15600000	38900000	3141450	21900000	49600000	74800000	52900000	51700000	47300000	51000000	4772043	54500000	67300000	43300000	13000000	13200000	15800000	Beta-2-microglobulin OS=Homo sapiens GN=B2M PE=1 SV=1
B2M	B2MG_HUMAN	VEHSDLSFSK	47.6013	2074157	2676866	5366225	2563274	3551639	5057125	1279340	2447605	3704759	4173206	3142424	997878	1438190	10700000	4472872	4346618	2410416	4431154	2074916	1471233	1944405	2472807	2547397	1618216	Beta-2-microglobulin OS=Homo sapiens GN=B2M PE=1 SV=1
B2M	B2MG_HUMAN	VNHVTLSQPK	40.9815	892018	1230375	2237872	631776	1040161	2407470	689127	1278210	1766085	2006373	708362	267611	752736	8189626	4039.18	1971031	1312860	1310197	448158	651740	835350	1203054	1149457	540738	Beta-2-microglobulin OS=Homo sapiens GN=B2M PE=1 SV=1
B3GNT1	B3GN1_HUMAN	EEAQLATVLAYALSSHC[160.0307]PDMR	123.594	280182	8097325	4720301	3622207	7497888	11700000	3532353	7764400	12100000	4821355	8861174	8076501	9147800	4491309	5178044	7610525	10300000	6997762	7073388	11700000	11900000	9262246	9553060	11600000	N-acetyllactosaminide beta-1,3-N-acetylglucosaminyltransferase OS=Homo sapiens GN=B3GNT1 PE=1 SV=1
B3GNT1	B3GN1_HUMAN	EPGEFALLR	85.4935	2776910	2744018	1953203	2732554	3206162	3579204	1941706	1814024	3002005	3948034	1563749	1572606	1571164	1783559	1657065	1685197	1544665	1927669	1688793	1509909	1530151	1855906	2140507	1614518	N-acetyllactosaminide beta-1,3-N-acetylglucosaminyltransferase OS=Homo sapiens GN=B3GNT1 PE=1 SV=1
B3GNT1	B3GN1_HUMAN	QYGFNR	44.5194	923694	370437	393960	497015	601987	625902	323236	293872	369584	579022	326926	300737	279625	251790	318447	284705	266643	359821	328867	279476	268600	361376	319788	237723	N-acetyllactosaminide beta-1,3-N-acetylglucosaminyltransferase OS=Homo sapiens GN=B3GNT1 PE=1 SV=1
B3GNT1	B3GN1_HUMAN	SC[160.0307]QEVFDK	41.1144	289961	216345	265647	141000	350029	400929	108760	137874	284050	333709	208298	86862.8	68104.5	577207	493.525	219893	144591	231256	138961	87271.1	117328	146958	133227	83985.9	N-acetyllactosaminide beta-1,3-N-acetylglucosaminyltransferase OS=Homo sapiens GN=B3GNT1 PE=1 SV=1
B3GNT1	B3GN1_HUMAN	TALASGGVLDASGDYR	72.2066	8412298	5151954	5417602	7017133	7542502	7520542	4421801	3735388	4520324	7205188	3598377	3205335	4136542	3711941	3769756	4197318	4206082	4472420	3923695	4042125	3592817	4732270	4664746	3975809	N-acetyllactosaminide beta-1,3-N-acetylglucosaminyltransferase OS=Homo sapiens GN=B3GNT1 PE=1 SV=1
B3GNT1	B3GN1_HUMAN	TTM[147.0354]DPNDVILATHASVDNLLHLSGLLER	126.601	186091	188902	131915	63767.9	376987	152662	255177	145743	243186	38703.1	320771	272825	367882	208669	139485	315671	203234	35528.2	362454	374827	271742	374170	77847.2	164306	N-acetyllactosaminide beta-1,3-N-acetylglucosaminyltransferase OS=Homo sapiens GN=B3GNT1 PE=1 SV=1
B3GNT1	B3GN1_HUMAN	VPTFDER	50.6488	902303	831217	913402	832457	1190405	1309787	576761	637985	1051552	1122802	640394	501466	427028	1348246	784862	836663	692028	881386	679130	527779	564970	662348	747793	415097	N-acetyllactosaminide beta-1,3-N-acetylglucosaminyltransferase OS=Homo sapiens GN=B3GNT1 PE=1 SV=1
B3GNT1	B3GN1_HUMAN	WEGPLSVSVFAATK	108.882	3854953	3337812	1478511	911759	3317384	1787309	1815721	1146150	1792782	2143346	1012370	1246857	1212979	893667	1237218	1101584	1006122	643883	1185734	846954	1541700	916297	1074180	1619801	N-acetyllactosaminide beta-1,3-N-acetylglucosaminyltransferase OS=Homo sapiens GN=B3GNT1 PE=1 SV=1
B3GNT1	B3GN1_HUMAN	YEAAVPDPR	50.5457	655094	589380	878429	719695	1088726	1120336	411973	382720	769227	842520	471580	263817	280960	859199	537479	651469	465748	551205	382030	311030	332112	383519	549104	240951	N-acetyllactosaminide beta-1,3-N-acetylglucosaminyltransferase OS=Homo sapiens GN=B3GNT1 PE=1 SV=1
BCAN	PGCB_HUMAN	ALHPEEDPEGR	36.2085	900276	672846	606804	502252	501352	66327.9	442361	448846	572401	843087	438013	396517	57720.7	531744	2601.61	508840	437427	614355	520946	300695	330444	700447	470103	375217	Brevican core protein OS=Homo sapiens GN=BCAN PE=1 SV=2
BCAN	PGCB_HUMAN	C[160.0307]EVQHGIDDSSDAVEVK	54.0303	1064043	833200	592238	641354	1234859	1161076	466427	417599	744680	943136	554429	442441	427467	445064	506270	580151	542389	577956	555693	484171	465279	624625	575695	360961	Brevican core protein OS=Homo sapiens GN=BCAN PE=1 SV=2
BCAN	PGCB_HUMAN	IAGDAPLQGVLGGALTIPC[160.0307]HVHYLRPPPSR	115.06	1745837	1735297	959872	1826596	2032374	3385503	949465	879717	1653938	5089264	1143046	861799	1260505	410397	814611	943560	1335887	1346699	937719	1446941	1115218	1915909	1732115	1195154	Brevican core protein OS=Homo sapiens GN=BCAN PE=1 SV=2
BTD	BTD_HUMAN	ILSGDPYC[160.0307]EK	53.8762	1144801	239465	211788	201696	224299	233382	155632	166916	145744	207896	199692	225266	181248	197288	205032	167537	166616	237911	202826	183890	168821	202265	170969	181045	Biotinidase OS=Homo sapiens GN=BTD PE=1 SV=2
C12orf63	E9PJL5_HUMAN	DISTKGPEK	43.654	122398	79735.3	203928	82950.3	131813	192347	53423	62326.3	125929	142435	133741	49991.9	30862.5	859943	160328	249697	83800	141032	73134	45894.5	50789.9	73817.4	84499.7	42011.7	Uncharacterized protein OS=Homo sapiens GN=C12orf63 PE=4 SV=1
C14orf39	Q08AQ4_HUMAN	SIENDSDEVEERAENFPR	59.9633	3372537	3234520	7012331	8978957	2492112	2367796	3340599	3210720	4842703	6415555	4315464	5465452	4588442	2876857	3809847	3468000	4503563	5203472	4835809	4202950	4752724	3926084	4825348	3935745	Chromosome 14 open reading frame 39 OS=Homo sapiens GN=C14orf39 PE=2 SV=1
C16orf89	CP089_HUMAN	ATIADLILSALER	132.529	847121	642614	515590	434260	882691	696807	519424	476071	383388	543545	511781	530266	725826	166740	409248	334310	432878	484433	423898	499787	353931	613968	501284	613546	UPF0764 protein C16orf89 OS=Homo sapiens GN=C16orf89 PE=2 SV=2
C1QB	C1QB_HUMAN	FDHVITNMNNNYEPR	67.4262	17720.1	206856	102523	131518	154044	211444	169505	189617	277426	117035	199232	235720	301861	165194	175335	272959	295205	256208	293907	255635	330024	290719	224109	405757	Complement C1q subcomponent subunit B OS=Homo sapiens GN=C1QB PE=1 SV=3
C1R	C1R_HUMAN	LPVANPQAC[160.0307]ENWLR	87.4521	690658	374656	407501	423220	295313	399792	330370	430214	281632	447102	418712	480175	367270	264470	384648	264910	230057	387351	349861	354908	322454	421224	348220	405956	Complement C1r subcomponent OS=Homo sapiens GN=C1R PE=1 SV=2
C1S	C1S_HUMAN	EDTPNSVWEPAK	62.1676	824582	479861	610655	657617	478907	527607	551366	496172	376601	564935	657325	664492	478546	457923	560356	450550	435966	637815	569012	423377	536258	497510	407486	480887	Complement C1s subcomponent OS=Homo sapiens GN=C1S PE=1 SV=1
C1S	C1S_HUMAN	GDSGGAFAVQDPNDK	52.6428	529696	378557	560774	557427	448897	494963	437288	335292	439278	555352	435206	494257	368182	317408	444857	496774	445122	482443	444221	415901	341032	439934	489803	411670	Complement C1s subcomponent OS=Homo sapiens GN=C1S PE=1 SV=1
C1S	C1S_HUMAN	SNALDIIFQTDLTGQK	119.302	642597	637253	556180	881661	422967	617952	469000	1086368	389705	1472671	968486	1050141	405435	536202	800946	515535	508654	1378030	1020819	584939	928444	1562981	513403	1563350	Complement C1s subcomponent OS=Homo sapiens GN=C1S PE=1 SV=1
C1S	C1S_HUMAN	SSNNPHSPIVEEFQVPYNK	84.3909	1380230	1377508	2167205	2677866	1613400	1831160	2131285	2130523	1849191	2532788	1737313	2175545	1800394	1250806	1506317	2483891	2041244	2384615	1692368	2061733	1896576	1803453	2755314	2212962	Complement C1s subcomponent OS=Homo sapiens GN=C1S PE=1 SV=1
C1S	C1S_HUMAN	TNFDNDIALVR	82.2184	1328409	758160	838866	963398	722556	766667	760921	1156447	785294	1076987	1151127	1111468	852763	994692	961861	890679	834816	1190521	916499	821642	985026	1094059	1136334	1195594	Complement C1s subcomponent OS=Homo sapiens GN=C1S PE=1 SV=1
C3	CO3_HUMAN	AAVYHHFISDGVR	57.532	3284982	4404253	4448018	5491765	4013853	4650533	4743439	4209463	4225254	5368852	6187117	7797332	7325626	3206582	4349545	3768178	4839045	5214214	4837531	5655164	5027132	4929073	5397007	4479140	Complement C3 OS=Homo sapiens GN=C3 PE=1 SV=2
C3	CO3_HUMAN	AC[160.0307]EPGVDYVYK	62.6743	3380781	2695297	3256023	4131418	3133256	3081234	3381551	2149121	2783591	3870949	4046647	5093062	4309077	2333419	2694053	2457299	3270125	3528010	3334379	3172021	2762463	2824361	3239362	2945568	Complement C3 OS=Homo sapiens GN=C3 PE=1 SV=2
C3	CO3_HUMAN	AGDFLEANYMNLQR	96.4577	233980	3276085	1589579	1337582	2404670	2450996	2513287	4539361	5199851	1608772	6027137	7119862	6645075	4246323	3651838	3525258	4556953	4146670	4612093	5785398	6379848	3923262	5370565	5234398	Complement C3 OS=Homo sapiens GN=C3 PE=1 SV=2
C3	CO3_HUMAN	AVLYNYR	56.8214	4305691	2076157	2492273	2992187	2306219	2612090	2225848	2003250	1763374	2669642	2765019	3072189	2946843	1237015	2019618	1394366	1934775	2269805	2162131	1856642	1941173	2222055	2148839	1884274	Complement C3 OS=Homo sapiens GN=C3 PE=1 SV=2
C3	CO3_HUMAN	C[160.0307]AEENC[160.0307]FIQK	52.7452	2841621	1625612	2198282	2372660	2157114	2472764	1875128	1577059	1566269	2431394	2221594	2649009	2149825	1205134	1753724	1462462	1657531	1954869	1737690	1722462	1452234	1852662	1886645	1617622	Complement C3 OS=Homo sapiens GN=C3 PE=1 SV=2
C3	CO3_HUMAN	DAPDHQELNLDVSLQLPSR	97.3735	3049230	4644510	5664068	4567861	3756018	3167087	5209525	6625553	3916564	3080582	6796003	8877134	6144629	4290424	4737947	3615551	4954238	5676713	5248108	5751965	5505223	5109580	5427806	5298754	Complement C3 OS=Homo sapiens GN=C3 PE=1 SV=2
C3	CO3_HUMAN	DFDFVPPVVR	101.335	5300388	3916455	4271214	5269294	3180153	4233800	2843566	3797636	3640491	5732840	7068372	7308773	5083354	3716224	4162423	2139144	3824894	5279090	4828123	3731691	3551765	4489268	4355562	4724109	Complement C3 OS=Homo sapiens GN=C3 PE=1 SV=2
C3	CO3_HUMAN	DIC[160.0307]EEQVNSLPGSITK	76.4226	3066895	577884	1245447	990741	1022930	1406931	789802	685399	1374249	1277048	1633681	1007274	920930	1917880	544333	1130563	1137540	803398	546180	914487	1198505	908050	1398061	1216892	Complement C3 OS=Homo sapiens GN=C3 PE=1 SV=2
C3	CO3_HUMAN	EGVQKEDIPPADLSDQVPDTESETR	71.7972	910744	521080	566335	748540	546209	618128	561920	563373	312435	650290	645265	903522	828248	111424	510943	339423	511395	569750	531307	515722	574213	604816	426276	512867	Complement C3 OS=Homo sapiens GN=C3 PE=1 SV=2
C3	CO3_HUMAN	ENEGFTVTAEGK	54.1645	2585258	1870822	1924849	2527484	1741654	2418089	1787979	2234873	2093235	2739195	2865595	3254987	2911148	1635243	2027631	1620160	2278826	2891349	2410852	2313876	2292758	2443535	2415806	2147151	Complement C3 OS=Homo sapiens GN=C3 PE=1 SV=2
C3	CO3_HUMAN	EYVLPSFEVIVEPTEK	115.594	7812251	5213532	4444745	6029895	4464996	4852231	5261287	5439464	4578833	8594226	8636891	11600000	6600550	4858592	6366894	3132031	5056595	5725949	6513578	6320858	5970561	7738794	5164595	6770946	Complement C3 OS=Homo sapiens GN=C3 PE=1 SV=2
C3	CO3_HUMAN	FISLGEAC[160.0307]K	65.8321	641980	457885	756317	444320	579676	935282	366229	426445	556971	944122	1649561	633228	369619	2512444	969971	625285	414000	748831	394260	269902	293270	478348	504695	353748	Complement C3 OS=Homo sapiens GN=C3 PE=1 SV=2
C3	CO3_HUMAN	FYHPEKEDGK	31.6609	86900.1	65619.8	65047.3	67835.8	67321.3	101528	53527.8	129054	89172.4	93000.4	142664	17682.5	87373.5	34822.7	5219.65	58913.8	52845.3	136652	98866.4	49987.8	74806.5	100273	102543	58045.6	Complement C3 OS=Homo sapiens GN=C3 PE=1 SV=2
C3	CO3_HUMAN	FYYIYNEK	73.2288	1395597	1700659	920432	1828185	1032997	1555359	1370435	1803447	1216867	1503455	2547409	3317475	2530073	1259975	2073249	886945	1633065	1950970	1978045	1934491	1907720	1691784	1351909	1799656	Complement C3 OS=Homo sapiens GN=C3 PE=1 SV=2
C3	CO3_HUMAN	GLEVTITAR	67.0836	150817	434810	613126	744070	872674	746112	1039557	323298	420980	729046	341189	630209	1800778	56091.7	290848	431373	876919	212282	439979	1083144	644744	733094	1048794	411210	Complement C3 OS=Homo sapiens GN=C3 PE=1 SV=2
C3	CO3_HUMAN	GYTQQLAFR	67.1321	1882611	1774221	969509	1158907	1167457	1403570	1926625	1956096	1960861	2458611	2154890	2544238	2014425	1004128	1550307	1244504	1781124	2146686	2086666	1925817	1869176	1758710	1824965	2228968	Complement C3 OS=Homo sapiens GN=C3 PE=1 SV=2
C3	CO3_HUMAN	IHWESASLLR	80.8817	2620550	2339393	2384486	2421934	2452742	2612655	2477433	2499579	2032244	2022529	3441643	4389790	4276292	2144409	2333592	1776433	2357927	2095580	2377136	2553554	2485109	2163245	2755497	2521578	Complement C3 OS=Homo sapiens GN=C3 PE=1 SV=2
C3	CO3_HUMAN	ILLQGTPVAQMTEDAVDAER	113.956	371581	8962375	4544095	6092491	6010566	13600000	8500338	11000000	16100000	8966192	21700000	17800000	26400000	9143472	9401047	11000000	17300000	13900000	12500000	19300000	16500000	19600000	19300000	20500000	Complement C3 OS=Homo sapiens GN=C3 PE=1 SV=2
C3	CO3_HUMAN	IPIEDGSGEVVLSR	74.1518	3299229	3716727	5459548	5005514	4575612	6426756	5407537	3183216	4952471	5617823	7597784	7016271	5458438	6268262	4214840	3749213	4015006	5129468	3945713	3945311	3203512	4219676	5038237	3879716	Complement C3 OS=Homo sapiens GN=C3 PE=1 SV=2
C3	CO3_HUMAN	ISLPESLK	73.3461	64889.8	69623.5	153295	49148.7	43335.7	201050	45906.7	75958.3	89268	180022	134348	53907.2	90642.9	813153	142996	103538	88774.9	82908.2	26701.3	39847.2	57481.7	95841	54359.1	43193	Complement C3 OS=Homo sapiens GN=C3 PE=1 SV=2
C3	CO3_HUMAN	IWDVVEK	66.3691	980437	744411	2064466	2340275	1779475	2441774	1751643	1860605	1850195	2417022	3314224	3109741	2271387	2321776	2250402	1497312	1774350	2470838	1988976	1724187	1659092	2098490	1943460	1680323	Complement C3 OS=Homo sapiens GN=C3 PE=1 SV=2
C3	CO3_HUMAN	KGYTQQLAFR	60.4806	1855201	1307475	1583662	1757381	1298906	1464691	1289245	1280421	862574	1382756	1930811	1984939	1819201	1305089	1492192	918347	1002725	1273802	1031383	864769	1102759	1420568	975501	871219	Complement C3 OS=Homo sapiens GN=C3 PE=1 SV=2
C3	CO3_HUMAN	KQELSEAEQATR	39.4615	2198982	1764456	2527950	2503766	2214305	2783134	1513010	1972079	2161756	2931327	3229224	2141222	1838989	2643633	54446.9	1790561	1945643	3048310	1982549	1600951	1698110	2053031	2213517	1368072	Complement C3 OS=Homo sapiens GN=C3 PE=1 SV=2
C3	CO3_HUMAN	KVFLDC[160.0307]C[160.0307]NYITELR	90.7592	853606	627882	449111	526841	434306	589707	685685	898761	325239	508137	1685961	1518052	867681	753598	995129	249630	310072	796971	525101	375934	309864	964484	343713	319771	Complement C3 OS=Homo sapiens GN=C3 PE=1 SV=2
C3	CO3_HUMAN	LC[160.0307]RDELC[160.0307]R	39.1909	242365	177183	200821	244816	239096	179545	139615	276513	133776	191005	163857	257976	187724	58438.2	14358.9	154353	189111	240762	207813	201876	276736	188492	216802	208300	Complement C3 OS=Homo sapiens GN=C3 PE=1 SV=2
C3	CO3_HUMAN	LESEETMVLEAHDAQGDVPVTVTVHDFPGK	98.5259	859904	6957624	2831296	2904006	4513521	6790882	5859656	7356215	9207680	2878728	12900000	13500000	14400000	10300000	6615105	7811404	9667735	7334079	8177397	11600000	11300000	9602870	11200000	10900000	Complement C3 OS=Homo sapiens GN=C3 PE=1 SV=2
C3	CO3_HUMAN	LMNIFLK	94.3427	4606.54	141397	157362	90345.9	165740	248089	131835	163568	394898	188712	643928	210232	132520	977509	254511	326015	199271	282034	140084	172039	150468	199327	298330	206730	Complement C3 OS=Homo sapiens GN=C3 PE=1 SV=2
C3	CO3_HUMAN	LPYSVVR	59.5521	2988511	1815855	2172695	2387647	2243060	2473425	1498553	1662775	1651065	2273037	2555718	2174259	1816379	1500770	1705616	1360624	1683403	2113708	1634556	1417746	1521279	1900134	1897279	1468002	Complement C3 OS=Homo sapiens GN=C3 PE=1 SV=2
C3	CO3_HUMAN	LSINTHPSQKPLSITVR	72.0854	4312362	2902271	4518650	4865069	3878241	2694797	4065560	3305620	952605	1973848	6488639	4005821	4202828	7312843	2937749	1011260	662478	1460710	644410	374680	1075088	3608738	701409	234173	Complement C3 OS=Homo sapiens GN=C3 PE=1 SV=2
C3	CO3_HUMAN	LVAYYTLIGASGQR	93.473	9433660	2858338	4551621	5578084	3888770	4148199	3706662	3532924	2293121	4082468	4551897	6463751	5289879	1285728	3564020	2057037	3411373	2404030	3087595	2498802	2634924	3215936	3599091	2962879	Complement C3 OS=Homo sapiens GN=C3 PE=1 SV=2
C3	CO3_HUMAN	NEQVEIR	36.835	258168	164865	317929	165730	207387	374812	134167	199702	277784	317166	407637	135312	155791	958301	1444.46	211031	193551	247699	132518	105257	138108	202269	175719	109319	Complement C3 OS=Homo sapiens GN=C3 PE=1 SV=2
C3	CO3_HUMAN	NRWEDPGK	33.9887	75815.6	43294.7	43555.4	53842.8	45040.1	56946.6	30600.8	78686.4	40988.2	70592.6	78828.7	6744.54	53637.9	16255.5	610.752	38504.5	38460.5	75926.2	63172.6	50728.6	70212.7	60338.8	48617.8	56788.4	Complement C3 OS=Homo sapiens GN=C3 PE=1 SV=2
C3	CO3_HUMAN	NTLIIYLDK	88.368	4386503	2425388	2425534	2345051	1626119	2554002	1943738	2564956	2493222	3671931	3503944	3997442	2992362	2820374	2446120	1841606	2061203	2933252	2368162	2005140	2465760	2503108	2598288	2221881	Complement C3 OS=Homo sapiens GN=C3 PE=1 SV=2
C3	CO3_HUMAN	NTMILEIC[160.0307]TR	83.2873	63663.4	740472	230051	302935	374470	520878	394140	803659	989995	374086	1540434	1908372	1368892	828661	755348	983657	1203929	1017543	996531	1921504	1806967	1255045	1148504	1853342	Complement C3 OS=Homo sapiens GN=C3 PE=1 SV=2
C3	CO3_HUMAN	QELSEAEQATR	43.6917	118433	98730.2	118144	104437	109436	155540	103918	81280.3	143144	163467	206039	175851	121178	107199	96301.7	115104	144562	137492	142448	128007	134838	116836	179491	165765	Complement C3 OS=Homo sapiens GN=C3 PE=1 SV=2
C3	CO3_HUMAN	QKPDGVFQEDAPVIHQEMIGGLR	94.028	177455	1592188	676496	900300	1049709	1644660	1117619	2286403	3514839	1110907	5502705	5715082	4475377	2562583	2721212	3192590	4398934	4353448	4135205	6167568	5615683	4671332	4515709	7281245	Complement C3 OS=Homo sapiens GN=C3 PE=1 SV=2
C3	CO3_HUMAN	RIPIEDGSGEVVLSR	72.0467	1689934	1398095	1441349	2043004	1245482	2009480	1155624	2232592	1228716	1939429	3043462	3309068	2221620	835900	2207931	1348836	1606958	2731575	2110453	1897060	2303686	2335446	1585787	2188059	Complement C3 OS=Homo sapiens GN=C3 PE=1 SV=2
C3	CO3_HUMAN	SGIPIVTSPYQIHFTK	97.8603	20200000	12900000	14200000	15000000	13800000	14800000	13600000	16100000	11200000	13800000	19100000	20300000	17700000	13100000	13700000	9789741	12900000	17000000	13700000	12400000	13500000	13600000	15300000	13400000	Complement C3 OS=Homo sapiens GN=C3 PE=1 SV=2
C3	CO3_HUMAN	SGQSEDRQPVPGQQMTLK	56.1616	71045.9	655644	326169	372482	530871	633670	378611	870084	796289	437770	969966	1124894	1127712	351388	626698	809153	1070089	1020963	919807	1225638	1508504	906980	1080024	1262745	Complement C3 OS=Homo sapiens GN=C3 PE=1 SV=2
C3	CO3_HUMAN	SGSDEVQVGQQR	34.835	709075	467982	811948	667850	737885	1377186	366351	565910	835200	1105951	1243939	500743	535038	1835266	3606.66	680688	548727	913541	549878	342717	385252	657853	652942	365721	Complement C3 OS=Homo sapiens GN=C3 PE=1 SV=2
C3	CO3_HUMAN	SLYVSATVILHSGSDMVQAER	110.378	68929.5	1506617	220039	212311	456285	685846	618069	1228661	1173620	278263	3480484	2997555	2924725	1430431	1221894	883368	1915772	1038290	2176589	2455198	2815124	1478153	1013118	2550992	Complement C3 OS=Homo sapiens GN=C3 PE=1 SV=2
C3	CO3_HUMAN	SNLDEDIIAEENIVSR	100.778	9698788	4655191	6133638	7998168	3310664	6520110	2865529	6681466	3672296	8749437	9133319	8809640	4545545	5556810	6350018	3025283	3350000	8432951	4945382	3260844	4725582	7092795	4651466	7577025	Complement C3 OS=Homo sapiens GN=C3 PE=1 SV=2
C3	CO3_HUMAN	SSLSVPYVIVPLK	107.244	6418030	4964385	4909607	7542078	3950657	7725040	5111783	6351085	5319850	9363975	9574016	9760793	9200884	4169378	7517869	3757287	5976045	8229918	6763737	5974586	5704411	8604846	5611474	7353862	Complement C3 OS=Homo sapiens GN=C3 PE=1 SV=2
C3	CO3_HUMAN	TELRPGETLNVNFLLR	106.961	13800000	5825807	5694497	8542619	5313110	7573293	7889801	7271305	4793786	10000000	10100000	10800000	10200000	3906652	7120057	3476517	5919858	7451203	6980781	6015586	6678553	8031313	5799034	8030642	Complement C3 OS=Homo sapiens GN=C3 PE=1 SV=2
C3	CO3_HUMAN	TIYTPGSTVLYR	77.1886	5320247	4166706	4821685	6010788	4706656	6262907	4691427	5199200	5185119	5642288	6416481	8037621	7292892	4213260	4274347	4955614	5608868	6614484	3774419	5931823	3161754	4689777	6079165	3508089	Complement C3 OS=Homo sapiens GN=C3 PE=1 SV=2
C3	CO3_HUMAN	TVMVNIENPEGIPVK	86.171	84658.5	1479920	964407	1127777	1573677	2265322	1772031	1752992	6194868	1366849	3585883	3029717	5421838	2357685	1703342	4436924	4356726	2443576	2253022	5684320	3477714	3151887	5736876	3751062	Complement C3 OS=Homo sapiens GN=C3 PE=1 SV=2
C3	CO3_HUMAN	VELLHNPAFC[160.0307]SLATTK	88.9593	4447713	5497151	6043470	5635379	4355583	5548965	5106774	5570252	4832758	7075768	9794826	9516083	6739228	6042920	6179101	3615760	5452988	6333675	5511676	4559371	5069270	6571563	6280432	4808195	Complement C3 OS=Homo sapiens GN=C3 PE=1 SV=2
C3	CO3_HUMAN	VFLDC[160.0307]C[160.0307]NYITELR	100.673	10400000	8102608	6162572	7717814	5998496	11200000	9375784	7494435	8901051	13200000	14500000	13700000	15800000	9664114	8915880	6098660	8492164	9187911	9276749	10000000	8121920	8817443	7846590	12600000	Complement C3 OS=Homo sapiens GN=C3 PE=1 SV=2
C3	CO3_HUMAN	VHQYFNVELIQPGAVK	96.1113	6163045	7524856	7846537	8375735	7266385	7937913	6774523	8952188	7139762	10100000	11600000	13300000	10700000	5832600	7813899	6413146	7062170	11500000	8544713	7950408	8338767	9624686	9459606	8318515	Complement C3 OS=Homo sapiens GN=C3 PE=1 SV=2
C3	CO3_HUMAN	VLLDGVQNPR	61.0302	177048	193808	1122477	483451	284549	608619	145655	170739	1066226	1086690	1619495	617252	317466	2350591	912340	692866	512035	784767	378864	267979	317726	392495	520436	236538	Complement C3 OS=Homo sapiens GN=C3 PE=1 SV=2
C3	CO3_HUMAN	VPVAVQGEDTVQSLTQGDGVAK	89.1896	16700000	10900000	12900000	15800000	11500000	15200000	11500000	14800000	12800000	16100000	17000000	17800000	16500000	13300000	13000000	8669715	13300000	16700000	11600000	11700000	9589958	15200000	14700000	10300000	Complement C3 OS=Homo sapiens GN=C3 PE=1 SV=2
C3	CO3_HUMAN	VSHSEDDC[160.0307]LAFK	54.6692	1286924	1536528	1311746	1272234	1394492	1754654	1048219	1686877	1589983	1760289	2772618	2637637	1652046	1869890	1638261	1098396	1559263	2421225	1830435	1528950	1882050	1939270	1641913	1680373	Complement C3 OS=Homo sapiens GN=C3 PE=1 SV=2
C3	CO3_HUMAN	VTLEER	33.4723	57745	50576.7	83835.5	34610.9	49306.8	116068	30007.8	55091.1	74294.4	92362.1	93361.6	5199.27	47554.3	358616	0	62648.6	77318.6	55750.5	22304.2	26502.2	36618.2	66584.1	46844.5	27504.8	Complement C3 OS=Homo sapiens GN=C3 PE=1 SV=2
C3	CO3_HUMAN	VYAYYNLEESC[160.0307]TR	74.7334	1868201	2153144	1100502	955281	1921066	1058414	2168791	1192241	1722837	923583	2169098	3918796	3729073	1817980	1840022	1317215	2093817	759831	2199650	2555361	2440059	802654	1254975	1506535	Complement C3 OS=Homo sapiens GN=C3 PE=1 SV=2
C3	CO3_HUMAN	YYTYLIMNK	84.3295	207624	2205024	937837	1131388	1695544	1757565	1799771	2533674	2876942	1122796	3478106	3881619	3703658	1974928	1903780	2324722	3225524	2389602	2557775	3681092	3086282	2309831	3775949	3383897	Complement C3 OS=Homo sapiens GN=C3 PE=1 SV=2
C4A	CO4A_HUMAN	ALEILQEEDLIDEDDIPVR	116.191	1826936	1065782	969260	629695	674611	663707	1219868	478529	741321	472488	358503	338467	2593828	640931	947240	830641	1036651	260084	729146	980423	487514	546478	433240	402365	Complement C4-A OS=Homo sapiens GN=C4A PE=1 SV=1
C4A	Q5JNX2_HUMAN	ASAGLLGAHAAAITAYALTLTK	122.156	1813008	3172230	7192016	9127509	1970040	6113676	2783175	7564005	2726839	6725180	1888458	1001905	4931691	1366441	2237732	2864814	4162020	7427614	3349127	4896147	4087801	7272698	6266476	7095705	Complement component 4A (Rodgers blood group) OS=Homo sapiens GN=C4A PE=4 SV=1
C4A	Q5JNX2_HUMAN	C[160.0307]SVFYGAPSK	57.6506	1602166	992744	891366	969892	638115	795744	788297	678308	467286	793006	341976	326522	742812	595155	839143	595492	581541	842381	709322	597606	640473	745721	648177	560551	Complement component 4A (Rodgers blood group) OS=Homo sapiens GN=C4A PE=4 SV=1
C4A	Q5JNX2_HUMAN	DFALLSLQVPLK	120.768	7134830	4536305	5895289	8446567	2045207	6501864	3758121	4739784	3569186	6871383	1368340	624492	4804822	1343039	2621922	2381561	3475659	5258998	2558774	3465900	1697419	5849677	5633446	3775991	Complement component 4A (Rodgers blood group) OS=Homo sapiens GN=C4A PE=4 SV=1
C4A	CO4A_HUMAN	EELVYELNPLDHR	97.7692	6298874	4417495	4206023	4844842	2227692	2600658	3960651	3310278	2783812	3259338	1602301	1330993	4267328	3769678	3645752	2439517	2996774	4617680	3186301	2921119	2242503	3917959	3992446	2854336	Complement C4-A OS=Homo sapiens GN=C4A PE=1 SV=1
C4A	Q5JNX2_HUMAN	FEQLELRPVLYNYLDK	113.764	2012571	2815775	1944930	2214756	1538554	3213741	2285379	2182913	1173631	1978442	789344	656279	3883002	729709	1523133	1088753	2320601	1506771	1837236	2042910	1884304	1712328	2306914	2478625	Complement component 4A (Rodgers blood group) OS=Homo sapiens GN=C4A PE=4 SV=1
C4A	CO4A_HUMAN, CO4B_HUMAN	GLQDEDGYR	38.5962	2076028	1221645	1277655	1527791	906900	1002812	1061387	1049783	769965	1001160	436203	468645	1163777	716217	783947	680168	852836	1027128	887819	839154	780116	900432	1041282	708794	Complement C4-A OS=Homo sapiens GN=C4A PE=1 SV=1, Complement C4-B OS=Homo sapiens GN=C4B PE=1 SV=1
C4A	CO4A_HUMAN, Q5JNX2_HUMAN	HLVPGAPFLLQALVR	122.971	8378165	12900000	11500000	16000000	10700000	14600000	11100000	10600000	10900000	11300000	6111411	4574718	17900000	4224229	8384236	7971518	12300000	11200000	9683877	13000000	8682680	10500000	14000000	11100000	Complement C4-A OS=Homo sapiens GN=C4A PE=1 SV=1, Complement component 4A (Rodgers blood group) OS=Homo sapiens GN=C4A PE=4 SV=1
C4A	CO4A_HUMAN	LNMGITDLQGLR	96.3362	179242	2342398	1128949	1347652	1195350	2230746	1623796	2657299	2729207	1024806	887481	847858	3669914	2084992	1667577	1753152	2552877	2531261	2139683	3004795	2472817	2603942	3039305	2455346	Complement C4-A OS=Homo sapiens GN=C4A PE=1 SV=1
C4A	Q5JNX2_HUMAN	QGSFQGGFR	51.7377	1161553	665070	497368	588686	382016	465359	452220	506370	398363	495949	204771	201985	582505	372259	492583	301735	445067	569052	494940	394616	427026	547927	465869	404785	Complement component 4A (Rodgers blood group) OS=Homo sapiens GN=C4A PE=4 SV=1
C4A	CO4A_HUMAN	RFEQLELRPVLYNYLDK	106.746	9168773	3963589	4425568	5716792	2649276	4397710	3880685	3727627	1551778	4139563	967929	913866	4379239	1243280	2659685	1144262	2031484	2447558	2422341	1995176	1853155	2646182	2291043	3118554	Complement C4-A OS=Homo sapiens GN=C4A PE=1 SV=1
C4A	Q5JNX2_HUMAN	TTNIQGINLLFSSR	107.967	8544147	3960252	4098464	4643628	2102331	4131520	3378514	3131786	1712018	5376159	953477	911907	5306303	1237052	3166552	1384752	2050920	3231441	2539173	2272959	1962132	3442260	2722235	2843963	Complement component 4A (Rodgers blood group) OS=Homo sapiens GN=C4A PE=4 SV=1
C4A	Q5JNX2_HUMAN	VDVQAGAC[160.0307]EGK	33.7209	520053	271449	367786	294197	228669	331636	198661	168225	184648	252134	111425	3350.33	273070	267476	3179.62	125234	225891	180710	123736	124025	91660.1	197605	173251	110870	Complement component 4A (Rodgers blood group) OS=Homo sapiens GN=C4A PE=4 SV=1
C4A	CO4A_HUMAN	VEYGFQVK	64.3095	3040032	1701439	1736381	1996801	1081476	1206473	1459623	1201349	1000868	1243760	527539	551017	1680263	803845	1169953	909466	1140051	1312373	1114641	1010003	1001674	1190924	1255261	858164	Complement C4-A OS=Homo sapiens GN=C4A PE=1 SV=1
C4A	CO4A_HUMAN, Q5JNX2_HUMAN	VTASDPLDTLGSEGALSPGGVASLLR	122.529	14900000	12000000	13900000	15100000	7635581	11600000	9968696	11900000	9549737	10400000	6412397	4896981	15300000	5312161	9344382	8145536	10800000	9217879	9827146	11800000	10100000	9867266	11100000	10100000	Complement C4-A OS=Homo sapiens GN=C4A PE=1 SV=1, Complement component 4A (Rodgers blood group) OS=Homo sapiens GN=C4A PE=4 SV=1
C4B	CO4B_HUMAN	AAC[160.0307]AQLNDFLQEYGTQGC[160.0307]QV	111.023	2203538	1831195	393510	331971	692656	274314	837294	331409	270287	243724	230969	224607	953235	691551	727619	460783	442087	128123	546275	409801	678194	225971	173920	317557	Complement C4-B OS=Homo sapiens GN=C4B PE=1 SV=1
C4B	CO4B_HUMAN	ADGSYAAWLSR	82.1901	1104331	1024098	577740	587909	464192	447964	662902	650029	500354	452551	276280	337282	1161565	576608	670239	456496	752870	512984	621679	856508	739894	501528	522409	711892	Complement C4-B OS=Homo sapiens GN=C4B PE=1 SV=1
C4B	CO4B_HUMAN	EMSGSPASGIPVK	57.5486	17474.3	139477	118554	81282.9	101742	188436	75713.9	103364	186200	103855	100653	35699	126364	721960	171329	185952	133378	157767	95546.9	91820.2	100169	121693	123258	80688.7	Complement C4-B OS=Homo sapiens GN=C4B PE=1 SV=1
C4B	CO4B_HUMAN	FAC[160.0307]YYPR	60.1043	1101520	896875	556802	869865	456466	527311	586368	654306	475133	531334	231176	311616	951208	371134	674071	417148	644177	753024	710700	696674	607195	600751	538494	526380	Complement C4-B OS=Homo sapiens GN=C4B PE=1 SV=1
C4B	CO4B_HUMAN	ITPGKPYILTVPGHLDEMQLDIQAR	109.073	207071	3830644	511610	630665	1035152	1671886	1097158	2960674	1319851	767874	821376	790503	3808993	768522	1485396	1029923	1786881	2100294	2213175	2469745	3286127	2931143	1363042	2647626	Complement C4-B OS=Homo sapiens GN=C4B PE=1 SV=1
C4B	CO4B_HUMAN	LGQYASPTAK	40.6612	40197	53784.1	86906.4	35404.1	40309.3	76973.4	35985.2	41939	67297.8	66086.5	19294.9	6874.76	38278.7	392600	0	64972.9	53402.6	51939	22541.4	29661.8	25462.5	37664.8	37398.3	17410.5	Complement C4-B OS=Homo sapiens GN=C4B PE=1 SV=1
C4B	CO4B_HUMAN	LLATLC[160.0307]SAEVC[160.0307]QC[160.0307]AEGK	79.1116	7424439	4888583	3503297	4260609	2587420	2602237	4083057	4692548	1700249	2494221	791281	1337266	3995530	2388417	3710903	2054532	3076570	3948649	3555597	2320292	2286191	2838758	3340608	2088632	Complement C4-B OS=Homo sapiens GN=C4B PE=1 SV=1
C4B	CO4B_HUMAN	LQETSNWLLSQQQADGSFQDLSPVIHR	110.827	1131284	1357153	406655	256502	726455	252036	1427653	227368	210109	55730.4	20593.6	775.668	2271899	706670	817822	379867	701335	72888	875465	595427	582643	138846	123009	230995	Complement C4-B OS=Homo sapiens GN=C4B PE=1 SV=1
C4B	CO4B_HUMAN	STQDTVIALDALSAYWIASHTTEER	126.408	19900000	13100000	2097132	1774783	7655792	223899	8387642	1910135	2350737	114337	1826115	3310032	13200000	4753656	5054387	2723058	4000203	226665	6105465	4893722	4707807	1241182	847998	1520711	Complement C4-B OS=Homo sapiens GN=C4B PE=1 SV=1
C4B	CO4B_HUMAN	VDFTLSSER	65.532	3764930	2075926	1808895	2414861	1332864	1662466	1489112	1504436	1010590	1530680	737156	709067	1796818	1155820	1500141	843718	1145541	1238272	1246149	1096226	840141	1365549	1250202	984748	Complement C4-B OS=Homo sapiens GN=C4B PE=1 SV=1
C4B	CO4B_HUMAN	VGDTLNLNLR	76.4453	2356239	1520168	1037285	1307544	901864	1492923	1092769	1118293	981986	968701	487265	426309	1473455	1121862	1172686	718748	839247	1059005	1010425	870498	1051116	1091123	1047129	814699	Complement C4-B OS=Homo sapiens GN=C4B PE=1 SV=1
C4B	CO4B_HUMAN	VLSLAQEQVGGSPEK	64.1981	860688	1249954	1690867	1042115	806084	1173408	655120	715409	880665	1094348	582827	256066	523121	2584482	1327602	1163722	674819	1053484	672287	409731	530198	810589	780172	461655	Complement C4-B OS=Homo sapiens GN=C4B PE=1 SV=1
C4B	CO4B_HUMAN	YVLPNFEVK	90.3154	1518824	1600720	1188459	1903316	868982	1265357	1068583	1136587	1008956	1284364	391726	396898	1651076	672170	1048825	789304	1326437	1655918	1018698	1361108	927896	1163341	1374346	1130179	Complement C4-B OS=Homo sapiens GN=C4B PE=1 SV=1
C4B-1	A2BHY4_HUMAN	GHLFLQTDQPIYNPGQR	82.8486	4411586	4227563	3763391	4604484	2881192	3277419	4301375	3106373	3051061	2805577	1288369	1349644	4913476	2723902	2304983	1952233	3170781	2397128	2622060	3123376	1988204	2863060	3924694	1921730	Complement component C4B (Childo blood group) OS=Homo sapiens GN=C4B-1 PE=4 SV=1
C4B-1	A2BHY4_HUMAN	GLEEELQFSLGSK	99.616	4385365	3220277	2072461	2605970	1096671	1042980	2477546	2573531	1325372	1610097	858690	860908	2467253	2052563	2270829	981063	1659187	2329506	2109751	2053440	1943500	2656391	2255114	1922086	Complement component C4B (Childo blood group) OS=Homo sapiens GN=C4B-1 PE=4 SV=1
C4B-1	A2BHY4_HUMAN	GSFEFPVGDAVSK	85.4804	5312961	4497967	3719608	4785576	2687195	3601407	3423170	3164951	3326443	3286890	1077787	1141213	3751816	3100332	2789580	2333891	2990758	3494256	2130544	2448746	2290806	2888697	3465945	2405820	Complement component C4B (Childo blood group) OS=Homo sapiens GN=C4B-1 PE=4 SV=1
C4B-1	A2BHY4_HUMAN	GSSTWLTAFVLK	120.998	267245	154346	502714	341054	269617	305716	355069	207645	277120	425659	14691.1	6185.88	331640	89695.9	148845	207816	276256	101714	112672	277693	103725	136842	252285	210004	Complement component C4B (Childo blood group) OS=Homo sapiens GN=C4B-1 PE=4 SV=1
C4B-1	A2BHY4_HUMAN	VGLSGMAIADVTLLSGFHALR	126.502	2776984	8876020	2324646	2195210	4004748	1977599	5818649	3963159	5298450	928880	2796843	4089288	13400000	3768624	4938950	3936061	6530482	1540954	5847806	8800635	7235627	2813684	3427566	5282307	Complement component C4B (Childo blood group) OS=Homo sapiens GN=C4B-1 PE=4 SV=1
C4B-1	A2BHY4_HUMAN	YIYGKPVQGVAYVR	70.4497	2617515	831141	1298418	2019328	1107686	486239	1377952	789941	149632	350200	272158	207241	1395177	686276	454254	191602	189257	163117	94756.3	151359	184283	605023	245750	50136.9	Complement component C4B (Childo blood group) OS=Homo sapiens GN=C4B-1 PE=4 SV=1
C4B-1	A2BHY4_HUMAN	YVSHFETEGPHVLLYFDSVPTSR	105.013	6628610	5557853	1874028	959468	2080057	818834	3765203	2085538	1603849	507718	967108	1271764	6685282	1485146	3374887	1127406	2249046	574175	2642862	1692657	2505122	903703	866153	1480368	Complement component C4B (Childo blood group) OS=Homo sapiens GN=C4B-1 PE=4 SV=1
C7	CO7_HUMAN	LSGNVLSYTFQVK	99.2943	768866	696173	1308596	1602687	263729	324370	1073724	1752446	487384	1241040	1851044	2044151	1007464	745296	1203168	623693	649627	1433681	1150684	673454	1007742	1525204	871906	1285426	Complement component C7 OS=Homo sapiens GN=C7 PE=1 SV=2
C7	CO7_HUMAN	SLVC[160.0307]NGDSDC[160.0307]DEDSADEDRC[160.0307]EDSER	47.6207	118109	101905	178471	230172	63043.3	61827.5	215440	173951	100975	196717	194033	348634	240693	72791.5	132269	125687	167220	185919	193491	215081	183129	199807	148494	242421	Complement component C7 OS=Homo sapiens GN=C7 PE=1 SV=2
C7	CO7_HUMAN	VLFYVDSEK	74.4889	550930	386347	594189	651842	205045	220724	589323	628733	380926	541372	709180	778261	495199	351773	525572	438415	458320	651065	557946	492423	573929	554998	521443	618014	Complement component C7 OS=Homo sapiens GN=C7 PE=1 SV=2
C9	CO9_HUMAN	TEHYEEQIEAFK	69.8148	276606	247580	580924	623141	106724	110923	270110	169890	214220	313640	385327	431777	349936	167850	196743	179537	225139	205357	211140	253854	226512	273532	248057	245505	Complement component C9 OS=Homo sapiens GN=C9 PE=1 SV=2
CACNA2D1	CA2D1_HUMAN	INTQEYLDVLGRPMVLAGDK	113.437	28930.8	109490	45248.9	70515.3	98469.1	171696	51381.8	161028	91443.1	134289	89250.6	90437.6	135811	57797.6	108452	128819	163242	170231	125626	165089	195554	232583	114466	408335	Voltage-dependent calcium channel subunit alpha-2/delta-1 OS=Homo sapiens GN=CACNA2D1 PE=1 SV=3
CALM1	CALM_HUMAN	DTDSEEEIR	31.1564	42007.3	29647.1	31327.6	28923.2	32363.8	40353.9	24478.9	24214.3	29828.8	47921	38198.5	11243	27784.7	41561.5	914.961	22915.1	29982.3	35490.8	34325.9	24314.8	26166.2	36690.8	26589.2	29203.2	Calmodulin OS=Homo sapiens GN=CALM1 PE=1 SV=2
CAMK4	KCC4_HUMAN	GADINAEEAPKMVPK	75.6306	174987	165774	196006	192067	235568	248229	169968	123477	117299	208059	90773.3	131002	176269	70899.4	147359	181981	164249	119526	160468	184107	153517	165005	145910	161613	Calcium/calmodulin-dependent protein kinase type IV OS=Homo sapiens GN=CAMK4 PE=1 SV=1
CCDC126	CC126_HUMAN	TIAVLLDDILQR	126.262	208306	137285	267084	166005	374963	413262	192320	146494	187370	323232	81035.9	56159.7	186831	45247.6	68575.8	117957	107110	88305.1	84805.6	139789	147239	171879	220522	239771	Coiled-coil domain-containing protein 126 OS=Homo sapiens GN=CCDC126 PE=2 SV=2
CD14	CD14_HUMAN	FPAIQNLALR	95.2128	170856	149565	204953	232371	233194	302700	166568	193089	210502	324537	261834	228509	140658	207579	270287	210928	180608	291299	212118	171025	133637	263765	174454	205027	Monocyte differentiation antigen CD14 OS=Homo sapiens GN=CD14 PE=1 SV=2
CD14	CD14_HUMAN	ITGTMPPLPLEATGLALSSLR	126.382	74888.3	178280	42012.8	27700.1	158053	93143.9	150916	50449.1	255564	23408.3	99972.9	218426	444861	123030	113018	165644	233116	38193.4	133865	267269	230857	60808.2	65663.9	150351	Monocyte differentiation antigen CD14 OS=Homo sapiens GN=CD14 PE=1 SV=2
CD14	CD14_HUMAN	LTVGAAQVPAQLLVGALR	121.287	3073581	1876171	5805886	6165605	3909767	5244608	3171255	3333295	4114686	5941988	4184632	2846770	1853453	2184394	2625625	2016148	2847141	3912467	2165754	2426564	1521310	4690459	4620680	3350088	Monocyte differentiation antigen CD14 OS=Homo sapiens GN=CD14 PE=1 SV=2
CD14	CD14_HUMAN	VLSIAQAHSPAFSC[160.0307]EQVR	76.111	1031117	1876214	1194645	1077109	1639300	1442454	1753456	1723128	1625505	1350422	1584943	2055726	1318986	1415085	1707588	1566023	1444208	1975624	1923597	1611263	1822042	1878393	1629569	1779195	Monocyte differentiation antigen CD14 OS=Homo sapiens GN=CD14 PE=1 SV=2
CD59	CD59_HUMAN	FEHC[160.0307]NFNDVTTR	56.8472	2299619	1864630	1428998	1841522	2207992	1983645	1187110	1575862	1101285	1605335	1065064	1500748	1515288	838510	1392633	1558542	1270237	2127442	1768976	1466997	1707111	1737080	1245469	1800634	CD59 glycoprotein OS=Homo sapiens GN=CD59 PE=1 SV=1
CD59	CD59_HUMAN	LRENELTYYC[160.0307]C[160.0307]K	62.4519	3651410	2082756	2128802	2630570	2994299	2380875	1655151	2129274	1235049	2292221	1457091	1951129	2032479	906955	1887101	2175374	1802597	2448365	2348759	1875041	2397119	1945096	1700465	2604259	CD59 glycoprotein OS=Homo sapiens GN=CD59 PE=1 SV=1
CD99L2	C99L2_HUMAN	RKPIAGGGGFSDK	34.0208	76553.8	61120.4	140402	54227.2	82955.6	137148	31776.5	28507	75919.3	180667	84313.2	649.408	24075.3	173275	1809.09	67066.5	34729	49420.4	23214.7	14828.5	18981.1	47774.3	36850.9	17437.1	CD99 antigen-like protein 2 OS=Homo sapiens GN=CD99L2 PE=2 SV=1
CELA3B	CEL3B_HUMAN	TM[147.0354]VC[160.0307]AGGDIR	41.0502	966224	352915	561744	557560	416243	422028	379900	315435	340237	487617	298096	361221	239271	345059	2818.36	359169	294118	387473	352830	257106	263340	306262	341169	205664	Chymotrypsin-like elastase family member 3B OS=Homo sapiens GN=CELA3B PE=1 SV=3
CFB	CFAB_HUMAN	ALFVSEEEK	59.1999	315535	280336	554602	404406	214046	266454	219605	250665	261314	373495	1337958	834507	278942	502181	393488	243640	263609	468638	303001	206602	225067	301718	291517	218739	Complement factor B OS=Homo sapiens GN=CFB PE=1 SV=2
CFB	CFAB_HUMAN	DAQYAPGYDK	40.4574	506618	311455	576387	565281	234727	232506	319284	302837	295795	344983	920944	926444	480061	259780	6918.76	215034	347033	407248	355734	331236	297606	350619	368761	299821	Complement factor B OS=Homo sapiens GN=CFB PE=1 SV=2
CFB	CFAB_HUMAN	FLC[160.0307]TGGVSPYADPNTC[160.0307]R	73.1132	1557293	1170337	1889277	1915542	627294	658683	1187970	1036629	687840	870014	3487780	4541748	2184673	651742	1256170	731168	1241481	1133799	1164954	1406600	1327284	890896	1361388	1132557	Complement factor B OS=Homo sapiens GN=CFB PE=1 SV=2
CFB	CFAB_HUMAN	LEDSVTYHC[160.0307]SR	42.8385	1844692	1186026	2039322	2027103	765682	744200	1184219	1168999	915735	1219859	2705580	3316496	1708979	775430	1049109	776620	1130555	1405066	1265190	1030210	1101494	1194500	1178426	976216	Complement factor B OS=Homo sapiens GN=CFB PE=1 SV=2
CFB	CFAB_HUMAN	QLNEINYEDHK	49.7083	416568	314434	508715	554408	242783	294772	301898	341636	317511	406950	1308176	1245551	532539	393797	454706	334159	442984	505219	429028	429392	383669	468679	402822	398614	Complement factor B OS=Homo sapiens GN=CFB PE=1 SV=2
CFB	CFAB_HUMAN	STGSWSTLK	56.0643	369787	239093	485010	446833	186913	214897	238341	240911	214029	328530	948270	770112	304720	270242	282433	197073	241180	299791	249903	190394	251868	252680	234426	206281	Complement factor B OS=Homo sapiens GN=CFB PE=1 SV=2
CFB	CFAB_HUMAN	VSEADSSNADWVTK	56.7827	964267	780579	1374971	1434690	462699	543611	872815	744642	612711	813436	2316564	2675054	1495769	771885	727016	486692	816280	887006	827932	937108	882625	797151	790396	821070	Complement factor B OS=Homo sapiens GN=CFB PE=1 SV=2
CFB	CFAB_HUMAN	YGLVTYATYPK	77.097	832527	417539	1255051	1216328	548036	610022	851534	421185	402620	766693	1364971	1622199	1364794	332870	426194	628353	705372	429472	340308	461718	278190	413931	734694	405126	Complement factor B OS=Homo sapiens GN=CFB PE=1 SV=2
CFB	CFAB_HUMAN	YGQTIRPIC[160.0307]LPC[160.0307]TEGTTR	76.9795	251523	562077	501595	490903	198162	287147	312725	697481	389643	493874	3113903	3318412	781274	505199	630453	501512	465656	754542	719866	653985	1033004	873316	466946	1553429	Complement factor B OS=Homo sapiens GN=CFB PE=1 SV=2
CFH	CFAH_HUMAN	EFDHNSNIR	33.4411	56566.8	40713.6	44844.7	49554.9	27177.6	35115.8	50710.9	64143.2	46078.9	53587.4	80751.3	15808.7	53104.5	49359.7	453.869	46237.5	45821.9	78566.2	67239.5	53046.8	47524.7	69380.4	54130.1	59513.3	Complement factor H OS=Homo sapiens GN=CFH PE=1 SV=4
CFH	CFAH_HUMAN	EIMENYNIALR	82.8248	140691	470392	376878	565181	199798	257469	383280	442624	540546	317282	895804	832657	642843	602865	402000	620483	650572	652787	508620	899493	806659	795503	742780	878460	Complement factor H OS=Homo sapiens GN=CFH PE=1 SV=4
CFH	CFAH_HUMAN	FVC[160.0307]NSGYK	38.542	283219	186190	255618	198224	147217	140516	176167	183348	160021	196613	266181	180247	92425.4	261691	4629.33	196597	169066	264554	197882	117663	150610	165720	191224	107210	Complement factor H OS=Homo sapiens GN=CFH PE=1 SV=4
CFH	CFAH_HUMAN	GDAVC[160.0307]TESGWRPLPSC[160.0307]EEK	68.9337	1585895	1737213	1343020	1764648	935214	956127	2114877	1709198	856998	1354364	1965731	2351972	1824721	910725	1601485	1526498	1673782	1824618	1917335	1815848	1887068	2176834	1704799	2186218	Complement factor H OS=Homo sapiens GN=CFH PE=1 SV=4
CFH	CFAH_HUMAN	HGGLYHENM[147.0354]R	35.4717	9242.66	8959.98	10666.6	9932.39	10456.6	7120.52	4908.86	4399.03	7347.33	9355.45	1438.67	2046.5	5203.07	7064.47	0	8161.26	7331.49	7498.67	7098.7	5566.59	4489.4	6258.24	6638.47	4268.68	Complement factor H OS=Homo sapiens GN=CFH PE=1 SV=4
CFH	CFAH_HUMAN	HGGLYHENMR	35.0871	4357.88	179384	66280.2	84735.4	75707.4	91864.3	122300	213715	248309	83278.9	255877	214762	276441	126465	0	252892	232136	260636	277760	329064	313469	274955	240380	221859	Complement factor H OS=Homo sapiens GN=CFH PE=1 SV=4
CFH	CFAH_HUMAN	IVSSAMEPDREYHFGQAVR	70.5107	16791.9	652215	220716	285203	312934	291914	575734	661200	783846	236867	1018545	1276075	1066941	527603	553987	934109	1229465	829051	935662	1806364	1545876	959452	1173929	1316430	Complement factor H OS=Homo sapiens GN=CFH PE=1 SV=4
CFH	CFAH_HUMAN	LSYTC[160.0307]EGGFR	62.739	114646	94373.8	151189	168048	90113.8	56690.8	147441	94269.8	61511.8	112326	132868	174094	113126	67882.8	115393	101922	90945	147629	129618	85861.4	97045.1	129071	72063.1	86664.8	Complement factor H OS=Homo sapiens GN=CFH PE=1 SV=4
CFH	CFAH_HUMAN	RPC[160.0307]GHPGDTPFGTFTLTGGNVFEYGVK	112.848	247448	294315	132426	62002.1	147708	48956.9	306911	91654.5	118897	25657.8	319031	518342	396697	395348	241655	250268	243555	38348.3	287256	259795	171712	86162.5	59244.9	115387	Complement factor H OS=Homo sapiens GN=CFH PE=1 SV=4
CFH	CFAH_HUMAN	WQSIPLC[160.0307]VEK	84.1471	937945	766510	880255	982158	460638	535017	962570	1090495	727809	897060	1288783	1496221	796176	813850	850359	969841	877880	1227567	979922	739402	953389	982567	1303161	1089171	Complement factor H OS=Homo sapiens GN=CFH PE=1 SV=4
CFI	Q6LAM1_HUMAN	KVTYTSQEDLVEK	53.7959	46005.6	29472.5	64616.3	79450.3	26381.2	38049	42720.4	36157.2	43612.6	79770.2	102610	65892.4	40640.1	55548.6	62097.7	42847.1	37141.7	51648.6	42333	30525.5	30393.2	56678.7	40555.5	30154.1	Heavy chain of factor I (Fragment) OS=Homo sapiens PE=2 SV=1
CHGA	CMGA_HUMAN	AEGNNQAPGEEEEEEEEATNTHPPASLPSQK	66.6433	2798018	2608702	2972046	3237727	4561869	4024292	1631178	1177927	2856329	3877942	894287	885037	2585597	1296688	2009519	2369427	2271221	3334667	2692668	2098041	2607214	2846588	2429510	2715533	Chromogranin-A OS=Homo sapiens GN=CHGA PE=1 SV=7
CHGA	CMGA_HUMAN	GEQEHSQQKEEEEEMAVVPQGLFR	91.732	16480.9	1274814	365327	460828	879709	1003999	583034	626220	2592074	564071	667430	513001	1436364	167845	872901	1272348	1220563	1450408	1238406	1836556	1330405	1756061	1478591	2430142	Chromogranin-A OS=Homo sapiens GN=CHGA PE=1 SV=7
CHGA	CMGA_HUMAN	HSGFEDELSEVLENQSSQAELK	107.907	2247558	2270671	2483777	2104170	1884850	1629436	1047205	1202153	2216167	4976040	1076082	751813	1250644	1149827	1405074	2051879	1152489	2509248	1645066	1035162	1004049	1948841	1785056	3339436	Chromogranin-A OS=Homo sapiens GN=CHGA PE=1 SV=7
CHGA	CMGA_HUMAN	RLEGQEEEEDNRDSSMK	34.978	0	47010.3	12401.4	18933.9	51407.8	16763.1	24994.9	27713.2	108958	30491.2	31314.8	25733.2	58465.2	34800.6	0	47215.2	53886.1	46468.2	50499.9	72402.6	60493.5	58615.4	55317.9	66803.6	Chromogranin-A OS=Homo sapiens GN=CHGA PE=1 SV=7
CHGA	CMGA_HUMAN	RPEDQELESLSAIEAELEK	116.821	3896908	2651488	4976550	7162519	6363812	6212026	2749985	2883933	6000470	12100000	2603949	1837871	2461571	3263284	2605636	3062695	3638999	6017516	3258313	3716289	2178999	5773323	4554560	4208058	Chromogranin-A OS=Homo sapiens GN=CHGA PE=1 SV=7
CHGA	CMGA_HUMAN	SEALAVDGAGKPGAEEAQDPEGK	54.7367	15400000	9909318	13900000	13000000	15800000	11800000	8102832	6667575	12100000	16700000	4941154	5085981	7663172	9906186	7926720	8827590	8729553	11100000	9145631	8375850	7104761	9215782	9609940	8112971	Chromogranin-A OS=Homo sapiens GN=CHGA PE=1 SV=7
CHGA	CMGA_HUMAN	SGEATDGARPQALPEPMQESK	60.4153	130478	3840664	2023422	1866836	4294483	3183285	1568908	2951955	5584845	2155654	2361439	1862981	3588188	3926692	3248074	5642811	4528296	4554015	4023450	4103979	4844098	4565800	4660810	5545625	Chromogranin-A OS=Homo sapiens GN=CHGA PE=1 SV=7
CHGA	CMGA_HUMAN	SGELEQEEER	35.5015	3553972	2104403	2606746	2903774	3337722	3054685	1538932	1676327	2635998	3769454	996657	908959	1462148	2271419	46476.6	2134081	1756017	2754401	1958966	1573009	1573725	2168331	2005020	1506665	Chromogranin-A OS=Homo sapiens GN=CHGA PE=1 SV=7
CHGA	CMGA_HUMAN	VAHQLQALR	46.3988	52713.7	62851.8	103631	62480	153092	154982	36144	49336.2	153365	169064	56965.5	20263.7	28071.3	236008	76333.2	92034.3	54681.5	80484	49373.4	34628.7	35215.4	67470.4	52921.2	36383.2	Chromogranin-A OS=Homo sapiens GN=CHGA PE=1 SV=7
CHGA	CMGA_HUMAN	YPGPQAEGDSEGLSQGLVDR	75.7913	1341155	4137439	7982774	5698929	8888830	6714911	4053534	2061308	6884980	7742709	1738145	2077080	5405524	4860909	3424348	6662841	5380234	3918783	4000847	5663046	3862360	3581970	6208287	4973065	Chromogranin-A OS=Homo sapiens GN=CHGA PE=1 SV=7
CHGB	SCG1_HUMAN	ADQTVLTEDEK	44.3025	18501.6	41853.1	128659	34596.6	94019.6	172449	72168.9	50550.7	131598	107120	56630.7	18968.7	39360.4	747918	39623.2	101299	68095.7	42225.3	28852.9	38537.8	36875.3	34720.1	75321.7	36072.8	Secretogranin-1 OS=Homo sapiens GN=CHGB PE=1 SV=2
CHGB	SCG1_HUMAN	C[160.0307]IIEVLSNALSK	116.776	537789	253781	511240	752372	276682	369233	590027	639025	587072	1953515	743483	483971	196494	196472	265835	316525	297259	698257	235422	259417	199844	1076412	449030	476110	Secretogranin-1 OS=Homo sapiens GN=CHGB PE=1 SV=2
CHGB	SCG1_HUMAN	DRADQTVLTEDEK	44.7714	182421	385131	934722	310098	933354	1144505	472644	393692	1304729	1234249	722408	251550	227123	4248188	414798	812912	569360	679443	567153	379471	390496	363083	824457	389915	Secretogranin-1 OS=Homo sapiens GN=CHGB PE=1 SV=2
CHGB	SCG1_HUMAN	DRADQTVLTEDEKK	40.6459	434508	380857	688722	525763	946132	1015616	181624	377801	501987	832807	571400	210144	129224	152508	9046.31	724447	310842	733572	332945	197502	174387	328986	260469	126404	Secretogranin-1 OS=Homo sapiens GN=CHGB PE=1 SV=2
CHGB	SCG1_HUMAN	DRADQTVLTEDEKKELENLAAMDLELQK	118.282	753067	770897	714198	1560797	1441468	979923	493142	1786972	966735	1119546	999551	891640	972386	19576.6	726774	1354748	1029733	967006	682930	1574799	1419279	2934073	971259	910047	Secretogranin-1 OS=Homo sapiens GN=CHGB PE=1 SV=2
CHGB	SCG1_HUMAN	EDEEEEEGENYQK	36.3316	534001	255075	122353	155124	148367	127685	243803	134870	142387	197958	211740	224365	209487	205026	1507.61	151828	165416	218773	206878	180465	133097	168152	183406	173003	Secretogranin-1 OS=Homo sapiens GN=CHGB PE=1 SV=2
CHGB	SCG1_HUMAN	ELENLAAMDLELQK	99.8334	167188	2718263	923434	2067295	2301300	3881079	1203690	4668883	4894712	2312490	4204753	3553565	1868262	477911	2984205	3049822	3281685	5767129	3524529	4756783	4203771	4779552	4400465	5206900	Secretogranin-1 OS=Homo sapiens GN=CHGB PE=1 SV=2
CHGB	SCG1_HUMAN	GEAGAPGEEDIQGPTK	49.1425	5450402	3538872	5526324	4874317	5910280	5156515	3796230	4054965	4560740	5500639	3778413	2818226	2255935	4637699	3941179	4139870	3564246	4144169	3401963	2532215	2770061	3529162	3808384	2557698	Secretogranin-1 OS=Homo sapiens GN=CHGB PE=1 SV=2
CHGB	SCG1_HUMAN	GYPGVQAPEDLEWER	88.4035	8529647	4910252	11400.9	29736.3	13865.4	13942	975815	577096	5124.99	10746	671485	1256927	1478333	1454047	1695065	929864	812935	321635	1784743	1017451	1669945	425483	485649	965185	Secretogranin-1 OS=Homo sapiens GN=CHGB PE=1 SV=2
CHGB	SCG1_HUMAN	HLEEPGETQNAFLNER	69.2725	7883132	7185170	4453073	5042359	11600000	9301054	8846181	8158812	8394563	12000000	6015997	6974285	7358886	3721516	5940270	7999335	7517592	9138828	7593650	8145552	6900932	6914122	8012554	8459318	Secretogranin-1 OS=Homo sapiens GN=CHGB PE=1 SV=2
[truncated: 486 more rows]

## Sheet: ART-MET
TABLE S3. Annotated and amplitude-normalized peptide intensites from m/z and time alignment of ion chromatograms after sequential removal of process contaminant and outlier peptides
[truncated: 680 more rows]

[truncated: 1 more sheets: ART-MET-EEP]
