# Supplementary material for: Quantitative Label-Free Proteomics for Discovery of Biomarkers in Cerebrospinal Fluid: Assessment of Technical and Inter-Individual Variation
Source: PLoS One. 2013 May 20;8(5):e64314. doi: 10.1371/journal.pone.0064314 (PMC3659127; doi:10.1371/journal.pone.0064314)
Supplement: Table S4 — Contaminant and outlier peptides. Artifactual peptides from contamination or incomplete removal of targeted proteins during MAF are given under the first (‘ART’) tab. Methionine-containing peptides that were discordant in the scatter plot analysis of ‘duplicate’ samples (e.g. samples 1a and 1b, Fig. 4A, 4B) are shown under the second (‘MET’) tab. Early eluting peptides from pooled sample 3 (P3) (Fig. 4C, 4D and Fig. S4) are given under the third (‘P3’) tab. (XLSX) [file pone.0064314.s017.xlsx]

## Sheet: ART
TABLE S4. Contaminant and outlier peptides
Peptides removed/identified as artifactual (process contaminant) proteins
Gene Symbol	Primary Protein Name	Modified Peptide Sequence	Peak Centroid Time	1a	1b	2a	2b	3a	3b	4a	4b	5a	5b	6a	6b	P1	P2	P3	P4	P5	P6	P8	P9	P10	P11	P12	P14	Protein Description
AFM	AFAM_HUMAN	AFSSYQK	33.4802	179992	70298.6	102631	115819	88810.5	65604.3	96784.6	86948.2	53392.7	113177	126195	12547.5	68599.4	63858.8	587.19	60934.1	76056.1	79361.6	85612.2	44631.4	68040.5	104687	69272.8	63979.6	Afamin OS=Homo sapiens GN=AFM PE=1 SV=1
AFM	AFAM_HUMAN	FTDSENVC[160.0307]QER	44.291	310876	185716	406502	513948	201482	270268	517995	470937	303138	378911	580295	690574	384790	287988	370185	396208	400038	507666	405436	445654	333135	397605	439713	341049	Afamin OS=Homo sapiens GN=AFM PE=1 SV=1
AFM	AFAM_HUMAN	HELTDEELQSLFTNFANVVDK	126.237	629272	784105	669471	444941	612791	215707	2644339	1165136	1065879	136540	2539191	3370178	3251371	584941	1510804	1384418	1668505	309687	1929377	2367107	1765831	622123	462459	764133	Afamin OS=Homo sapiens GN=AFM PE=1 SV=1
AFM	AFAM_HUMAN	KSDVGFLPPFPTLDPEEK	110.285	179593	155623	310865	348776	167893	279059	414384	387812	212099	402178	833066	661022	582097	284596	339662	401029	382751	345910	297986	354851	298292	401359	284721	478273	Afamin OS=Homo sapiens GN=AFM PE=1 SV=1
AFM	AFAM_HUMAN	TINPAVDHC[160.0307]C[160.0307]K	36.3505	41153.8	35833.3	121292	57964.6	42403.6	60290.6	60481.1	84321.5	86821.7	125485	192400	67129.4	46888.2	279335	0	134780	65789.6	107580	58868.1	36004	42536.9	88147.7	63596.1	25910.8	Afamin OS=Homo sapiens GN=AFM PE=1 SV=1
ALB	ALBU_HUMAN	AAFTEC[160.0307]C[160.0307]QAADK	44.3195	7520672	4496129	10100000	9173465	7953247	10100000	5740150	5477550	5039653	5880918	5040028	4528426	24205.1	6884521	5641968	8234658	5034311	7419016	5905638	3472277	4673308	5325910	6547172	3089679	Serum albumin OS=Homo sapiens GN=ALB PE=1 SV=2
ALB	ALBU_HUMAN	AEFAEVSK	43.1989	306635	208113	604686	198153	271906	784224	168390	257340	292265	325636	190832	76089.1	1120.32	1553484	403993	617083	253026	278935	138672	100424	183334	248363	217456	92357	Serum albumin OS=Homo sapiens GN=ALB PE=1 SV=2
ALB	ALBU_HUMAN	ALVLIAFAQYLQQC[160.0307]PFEDHVK	127.833	10100000	5781977	624170	303753	8147458	97906.7	6523397	512452	523562	25966.3	1081687	3223447	155145	2555497	2934421	1976571	1846903	39647.8	4392005	2117380	2187540	430773	111812	350066	Serum albumin OS=Homo sapiens GN=ALB PE=1 SV=2
ALB	ALBU_HUMAN	C[160.0307]C[160.0307]AAADPHEC[160.0307]YAK	36.0157	2904082	2107862	3073403	3610018	2864452	4078718	1878040	2262034	1939431	2893604	2481783	2279397	21595.1	1458359	2629.16	4021167	2257481	3077986	2949276	1787768	2189703	3213316	2324765	1530571	Serum albumin OS=Homo sapiens GN=ALB PE=1 SV=2
ALB	ALBU_HUMAN	C[160.0307]C[160.0307]TESLVNR	43.8865	496819	428747	982321	565519	636367	1238836	231320	407104	597978	743142	622124	252426	24750.8	1519035	896375	1309630	501415	800399	437829	243861	314578	470393	432551	255965	Serum albumin OS=Homo sapiens GN=ALB PE=1 SV=2
ALB	ALBU_HUMAN	DDNPNLPR	39.8214	172235	100447	305813	91532	122977	473291	89310.4	142523	159780	193773	70557.9	35745.3	12979.5	846142	4098.21	347891	166862	109462	53390.6	52315.4	74336.2	136404	129040	46579.7	Serum albumin OS=Homo sapiens GN=ALB PE=1 SV=2
ALB	ALBU_HUMAN	DLGEENFK	50.6026	1099611	789158	2036802	1242757	1558872	2760072	744723	933999	1197131	1549987	1213032	584249	17187.1	2798805	1555555	2100354	926413	1308939	1118174	520647	759036	1121521	1082276	511066	Serum albumin OS=Homo sapiens GN=ALB PE=1 SV=2
ALB	ALBU_HUMAN	EC[160.0307]C[160.0307]EKPLLEK	42.3459	345462	281765	1179083	424997	630852	1284963	289502	317199	331173	503190	474799	125847	2451.07	3571071	577591	730255	182834	286169	142926	75072.5	122250	330227	185829	54712.8	Serum albumin OS=Homo sapiens GN=ALB PE=1 SV=2
ALB	ALBU_BOVIN	EC[160.0307]C[160.0307]HGDLLEC[160.0307]ADDRADLAK	68.2435	485022	574325	739667	485782	545680	748102	467888	587621	386012	734684	470064	527005	468694	832742	663683	1049896	647402	923243	826239	670497	808045	866990	605581	872948	Serum albumin OS=Bos taurus GN=ALB PE=1 SV=4
ALB	ALBU_HUMAN	EFNAETFTFHADIC[160.0307]TLSEK	104.686	5782724	5293160	5171315	2079479	8488533	1399314	7307016	2194299	2565407	829287	3098584	3844275	18568.1	7219457	4991261	7623970	3400533	677319	5579327	2403832	3521594	1979672	1591600	1623945	Serum albumin OS=Homo sapiens GN=ALB PE=1 SV=2
ALB	ALBU_HUMAN	ETC[160.0307]FAEEGK	36.5979	257080	213282	545925	298044	349494	378701	177291	225378	315438	389664	348057	140560	869.285	939075	8224.68	547451	216634	389969	266491	102998	165573	276952	248892	106692	Serum albumin OS=Homo sapiens GN=ALB PE=1 SV=2
ALB	A6NBZ8_HUMAN	ETC[160.0307]FAEEGQK	30.0461	345577	285470	637473	290944	431148	482654	188038	236329	246591	535664	485027	34446.3	9188.77	1379359	9164.27	654044	273599	325085	257266	111314	193334	324383	224926	134377	Uncharacterized protein OS=Homo sapiens GN=ALB PE=4 SV=2
ALB	ALBU_BOVIN	ETYGDMADC[160.0307]C[160.0307]EK	47.7037	10279.1	400139	205640	163134	264756	321084	234567	272555	415769	130755	469851	457569	522722	435041	328240	800584	554736	448332	507062	651814	771057	564563	552516	748732	Serum albumin OS=Bos taurus GN=ALB PE=1 SV=4
ALB	ALBU_HUMAN	ETYGEM[147.0354]ADC[160.0307]C[160.0307]AK	36.4904	113990	74542.1	103233	108265	169270	276655	73838.5	61397.2	60822.4	82563	74684.2	57144.8	620.869	54703.6	1517.94	172357	52473.1	83815	73673.5	50786.5	78605.8	102248	81360.2	49273.9	Serum albumin OS=Homo sapiens GN=ALB PE=1 SV=2
ALB	ALBU_HUMAN	ETYGEMADC[160.0307]C[160.0307]AK	50.4182	140506	2827976	2064915	2097181	2752718	3813825	2455901	2965743	3844342	1183810	3338186	3131119	24975.2	3340405	2649697	6839673	4325692	3076412	4184606	3914976	5394861	4166678	4865264	4507595	Serum albumin OS=Homo sapiens GN=ALB PE=1 SV=2
ALB	ALBU_BOVIN	EYEATLEEC[160.0307]C[160.0307]AK	54.3401	965517	833394	1563617	1233198	957566	1237998	858578	672317	762883	1077299	829238	757955	704299	1676359	1026163	1505270	925504	1227928	962749	825868	758865	1019954	931069	744320	Serum albumin OS=Bos taurus GN=ALB PE=1 SV=4
ALB	ALBU_HUMAN	FQNALLVR	70.6493	2935058	2133605	5167030	3381837	3116278	3254675	1546469	2504139	2682093	3472105	3498174	1679823	15804.9	5791324	4453084	5516613	2332347	3935663	2806608	1190174	1713602	2780409	2918230	1371652	Serum albumin OS=Homo sapiens GN=ALB PE=1 SV=2
ALB	ALBU_BOVIN	HLVDEPQNLIK	65.0716	1139059	1035930	1891992	1450977	1579420	1962183	945450	926359	1185384	1767586	1320966	891238	863199	1962171	1525007	2036713	1209424	1801030	1142831	1042844	863729	1375542	1210400	1002498	Serum albumin OS=Bos taurus GN=ALB PE=1 SV=4
ALB	ALBU_HUMAN	HPYFYAPELLFFAK	123.35	11900000	9991938	5276203	3647886	13400000	3524855	10800000	3978819	5391494	1035897	5857020	9759619	133902	6403956	8210988	9185734	7441839	1500949	9583448	6753162	7810664	3422056	2984579	3604090	Serum albumin OS=Homo sapiens GN=ALB PE=1 SV=2
ALB	ALBU_HUMAN	KLVAASQAALGL	80.0728	1317407	469037	1466115	1244063	879104	650877	1133905	702599	286239	763518	725252	450612	50993.5	1445050	676890	599084	270444	392714	260652	130754	214177	828569	267923	106744	Serum albumin OS=Homo sapiens GN=ALB PE=1 SV=2
ALB	ALBU_HUMAN	KVPQVSTPTLVEVSR	74.6459	6189911	5218149	14100000	9300585	9018328	7455033	6713135	5963235	5753969	6998121	7889397	3757268	26049.6	16700000	7569419	9631002	4164763	5877011	4138735	2132464	3312197	6879324	5767964	1763736	Serum albumin OS=Homo sapiens GN=ALB PE=1 SV=2
ALB	ALBU_HUMAN	KYLYEIAR	61.7469	1396909	374749	1558312	1735039	1241257	730615	1235053	486856	128736	308599	582635	346502	0	1715056	494817	237806	78934.6	134630	61116	30529.7	72219.2	554656	64633.2	7293.86	Serum albumin OS=Homo sapiens GN=ALB PE=1 SV=2
ALB	ALBU_HUMAN	LC[160.0307]TVATLR	55.9454	3469058	2596828	6109406	4159319	4911744	7278829	2409052	2692133	3277118	3859437	3510491	1791820	7739.48	6439588	4065594	5370480	2562543	3526461	2683176	1334686	1929368	3074525	3070944	1391360	Serum albumin OS=Homo sapiens GN=ALB PE=1 SV=2
ALB	ALBU_HUMAN	LDELRDEGK	30.5798	314526	228873	586232	240227	352554	893358	172665	291656	305294	464091	368957	44436.6	10242.5	1427510	2041.68	577230	221517	339215	224203	93207	181339	318010	246862	152832	Serum albumin OS=Homo sapiens GN=ALB PE=1 SV=2
ALB	ALBU_BOVIN	LFTFHADIC[160.0307]TLPDTEK	96.2712	1846792	3117985	4702863	2753496	3765842	2753783	2673124	3575740	2376481	3511474	3024913	3121882	1985336	6546471	3355931	5139264	2363408	4192306	3667352	2502622	3292520	3972092	3443216	2781965	Serum albumin OS=Bos taurus GN=ALB PE=1 SV=4
ALB	ALBU_BOVIN	LGEYGFQNALIVR	98.2528	6544682	4668134	6888580	4529880	5427651	5255471	3961516	3893877	3831181	4619229	4264873	3983866	3460065	9043764	5145801	5786849	4212396	4922865	5066409	3555877	4157425	4063489	4616813	3705023	Serum albumin OS=Bos taurus GN=ALB PE=1 SV=4
ALB	ALBU_BOVIN	LKPDPNTLC[160.0307]DEFK	72.8348	234661	205927	574222	430791	442128	587354	304041	148747	310807	589513	357630	157882	177480	1476219	367382	813744	307944	367529	267062	212089	151960	229012	340530	178700	Serum albumin OS=Bos taurus GN=ALB PE=1 SV=4
ALB	ALBU_HUMAN	LVAASQAALGL	85.5988	2292111	1792050	7039872	6056200	4230713	2924659	4513801	3090467	4459206	5258423	2071782	1115103	1911.23	2741905	2385058	7886291	3749579	3226559	2149312	2819740	1756725	2746131	5689602	2819893	Serum albumin OS=Homo sapiens GN=ALB PE=1 SV=2
ALB	ALBU_BOVIN	LVNELTEFAK	83.7188	633179	594209	2083312	817038	1033761	1532435	523257	621855	878150	1215574	1180206	389333	290161	4735067	1288378	2094853	640194	1153040	632846	342463	426531	832638	909300	406520	Serum albumin OS=Bos taurus GN=ALB PE=1 SV=4
ALB	ALBU_HUMAN	LVNEVTEFAK	71.5423	6337056	4277672	9828588	6669553	7459075	10200000	3718897	4482849	4370019	6521082	6126979	3253118	495350	11400000	6799273	9084943	3656681	6005226	4683963	2125604	3412600	5227996	5129024	2752931	Serum albumin OS=Homo sapiens GN=ALB PE=1 SV=2
ALB	ALBU_HUMAN	LVRPEVDVMC[160.0307]TAFHDNEETFLK	105.096	1597214	34300000	34100000	26900000	36300000	51200000	31400000	42500000	44100000	23700000	47300000	42500000	171325	37300000	41200000	61600000	43400000	42800000	50700000	35400000	59000000	55200000	53600000	59900000	Serum albumin OS=Homo sapiens GN=ALB PE=1 SV=2
ALB	ALBU_HUMAN	LVRPEVDVMC[160.0307]TAFHDNEETFLKK	99.1624	184184	1213380	601597	709885	707641	1097180	609135	1581388	465174	383889	1779986	1358701	11225.1	1074835	1683623	1313095	520872	1018191	625732	403438	1253878	2713826	706758	643661	Serum albumin OS=Homo sapiens GN=ALB PE=1 SV=2
ALB	ALBU_HUMAN	M[147.0354]PC[160.0307]AEDYLSVVLNQLC[160.0307]VLHEK	126.836	381164	694110	896770	479229	1273034	1396519	690270	731580	844393	175737	971934	686668	32372.9	1457250	542536	2068193	631272	505620	1070667	1411364	1242532	1233794	839963	734937	Serum albumin OS=Homo sapiens GN=ALB PE=1 SV=2
ALB	ALBU_HUMAN	MPC[160.0307]AEDYLSVVLNQLC[160.0307]VLHEK	127.989	3298802	37100000	11500000	5687043	36900000	6244639	40900000	11100000	22500000	556529	24300000	33100000	403952	30900000	25800000	34800000	32100000	3733485	37500000	30300000	32400000	12200000	9479312	12400000	Serum albumin OS=Homo sapiens GN=ALB PE=1 SV=2
ALB	ALBU_BOVIN	MPC[160.0307]TEDYLSLILNR	121.934	160505	1084814	836816	562865	925841	2224111	911133	679243	2126108	594678	1781341	939397	1531515	3190820	902384	3827348	2145611	1538292	1204555	2748625	2110994	2148455	1877027	2550382	Serum albumin OS=Bos taurus GN=ALB PE=1 SV=4
ALB	ALBU_BOVIN	NEC[160.0307]FLSHKDDSPDLPK	62.4167	635463	300675	609966	425734	428988	481601	316166	199405	204153	371602	373730	242292	216410	721154	382787	465354	223373	330251	281351	152890	154478	332673	236817	175183	Serum albumin OS=Bos taurus GN=ALB PE=1 SV=4
ALB	ALBU_HUMAN	QEPERNEC[160.0307]FLQHK	46.7825	2026791	1494502	2694274	2763829	2386150	3006290	1607751	1983802	1400307	1774689	1322757	1444496	13992.5	930370	1545373	2664116	1715988	1775745	1975331	1236534	1710085	1872998	1935178	1304108	Serum albumin OS=Homo sapiens GN=ALB PE=1 SV=2
ALB	ALBU_HUMAN	QNC[160.0307]ELFEQLGEYK	95.8954	18800000	11300000	21400000	17900000	16000000	15500000	13800000	14000000	11400000	15000000	10600000	12600000	131376	10100000	14100000	19700000	12500000	15500000	15100000	9813801	11000000	15200000	14600000	10800000	Serum albumin OS=Homo sapiens GN=ALB PE=1 SV=2
ALB	ALBU_HUMAN	RHPDYSVVLLLR	89.4785	20100000	11200000	12500000	14000000	12200000	10400000	9911743	12600000	4830056	8423573	7498500	10800000	45647.2	4479079	10400000	7814623	5491261	9901306	11500000	5056125	8791983	12100000	7972427	6400516	Serum albumin OS=Homo sapiens GN=ALB PE=1 SV=2
ALB	ALBU_BOVIN	RHPEYAVSVLLR	76.699	2057220	2057983	2300454	1729756	2266371	2075034	1648711	1842621	1447576	1798988	1814450	1574893	1708553	2710820	2177942	3076035	1666241	2046834	2135833	2024401	2051743	2230292	2028631	1858535	Serum albumin OS=Bos taurus GN=ALB PE=1 SV=4
ALB	ALBU_HUMAN	RHPYFYAPELLFFAK	120.149	11300000	5794900	2173295	1588162	4967350	1707107	2408668	4902387	600370	856077	2438519	5751879	53756.9	385976	5597772	3451982	2213203	1973243	6969679	2085580	6769237	2817389	694756	3253745	Serum albumin OS=Homo sapiens GN=ALB PE=1 SV=2
ALB	ALBU_HUMAN	RM[147.0354]PC[160.0307]AEDYLSVVLNQLC[160.0307]VLHEK	124.94	524778	395749	1512545	1296110	1222889	3216543	628090	603326	561467	1297799	762547	670609	152335	477487	583181	2403557	674024	642987	664441	645676	613766	1409120	1025003	645474	Serum albumin OS=Homo sapiens GN=ALB PE=1 SV=2
ALB	ALBU_HUMAN	RMPC[160.0307]AEDYLSVVLNQLC[160.0307]VLHEK	126	622765	16300000	10700000	8620128	18700000	7689032	15700000	14600000	14400000	2450286	17100000	17400000	125496	7392003	16100000	27200000	19200000	9301614	22800000	20500000	26200000	13600000	12900000	14700000	Serum albumin OS=Homo sapiens GN=ALB PE=1 SV=2
ALB	ALBU_HUMAN	RPC[160.0307]FSALEVDETYVPK	89.2276	34700000	20700000	29800000	24600000	24200000	16500000	20700000	21000000	14800000	18700000	14200000	13700000	230601	18100000	20800000	27600000	18300000	16200000	23900000	13400000	19900000	18500000	20100000	14700000	Serum albumin OS=Homo sapiens GN=ALB PE=1 SV=2
ALB	ALBU_BOVIN	RPC[160.0307]FSALTPDETYVPK	81.8023	4724374	2719133	4886628	4272866	3488932	3613218	3222100	3009728	2216998	3557354	2548646	2295156	2626379	5891245	3531942	4860098	3029734	3878179	3298632	2724315	2801607	2942540	3409931	2938818	Serum albumin OS=Bos taurus GN=ALB PE=1 SV=4
ALB	ALBU_BOVIN	SHC[160.0307]IAEVEK	33.5368	44833	16974.9	39545.5	13203.1	20654.1	47804.6	8749.62	16506.2	25972.7	35556.9	27985.1	792.526	9972.93	264479	0	58983.7	21136.3	29794.4	12428.6	9946.13	12280.9	21706.2	13532	13562.6	Serum albumin OS=Bos taurus GN=ALB PE=1 SV=4
ALB	ALBU_HUMAN	SHC[160.0307]IAEVENDEMPADLPSLAADFVESK	121.882	189658	6405889	2540816	1540997	4223488	6892687	3378343	3949429	10800000	806809	8157638	8024463	28142.3	7656859	6880794	19800000	12100000	2419122	10300000	11600000	12300000	6115531	7028873	7368620	Serum albumin OS=Homo sapiens GN=ALB PE=1 SV=2
ALB	ALBU_BOVIN	SLHTLFGDELC[160.0307]K	84.4206	968485	1235057	2313029	1586692	1728318	2276606	1070964	1113748	1685959	2123943	1547317	975064	657980	4823799	1975515	3499863	1399228	2211363	1394512	1138076	912388	1384402	1925596	1108718	Serum albumin OS=Bos taurus GN=ALB PE=1 SV=4
ALB	ALBU_HUMAN	SLHTLFGDK	63.7919	105370	102939	309530	128468	226046	603718	95293.6	98271.9	144499	245436	251555	86148.2	4394.32	1035527	349981	586014	120893	159691	119378	55952.8	73886.1	160020	119732	92203.5	Serum albumin OS=Homo sapiens GN=ALB PE=1 SV=2
ALB	ALBU_HUMAN	TC[160.0307]VADESAENC[160.0307]DK	31.7834	3033445	2611790	5716486	3742246	4588921	7184680	1836608	2488369	2440292	3821912	3614077	145094	9562.89	6038506	200128	4398479	2640633	3043903	2390708	1316688	2239040	3487933	2327155	1508707	Serum albumin OS=Homo sapiens GN=ALB PE=1 SV=2
ALB	ALBU_BOVIN	TVMENFVAFVDK	116.104	60209.4	1313939	637690	549284	766500	1798097	573084	1490055	2409426	1336088	2851441	1872740	1516144	4117168	2080593	3918554	2732170	2996589	2397020	2931837	2668392	3529311	2914892	4248303	Serum albumin OS=Bos taurus GN=ALB PE=1 SV=4
ALB	ALBU_HUMAN	TYETTLEK	42.8518	1083998	792820	1980922	1260947	1504232	2260603	600872	796188	1036975	1256758	1100048	528566	34451.7	2652218	1418711	1963816	794232	1279882	845709	402060	574212	852848	887133	415420	Serum albumin OS=Homo sapiens GN=ALB PE=1 SV=2
ALB	ALBU_HUMAN	VFDEFKPLVEEPQNLIK	106.637	55000000	34500000	72000000	69700000	56900000	73200000	51000000	48000000	39000000	54200000	42500000	38600000	218910	40400000	46300000	62500000	42700000	50100000	54700000	33500000	43600000	51900000	52100000	45800000	Serum albumin OS=Homo sapiens GN=ALB PE=1 SV=2
ALB	ALBU_HUMAN	VHTEC[160.0307]C[160.0307]HGDLLEC[160.0307]ADDR	55.6696	6740041	8105821	12900000	15400000	12300000	15500000	11300000	7664802	8673539	9489846	8786281	9561580	91933.1	6989087	9573765	14700000	9947008	9950614	9995706	8608228	7448748	9936693	11200000	6026017	Serum albumin OS=Homo sapiens GN=ALB PE=1 SV=2
ALB	ALBU_HUMAN	VHTEC[160.0307]C[160.0307]HGDLLEC[160.0307]ADDRADLAK	65.9489	1231841	1549428	1699632	1752978	1760302	2601373	1457926	1978936	940466	1514642	1373759	1685286	32430.5	914716	1845293	2660017	1741830	2083512	2465668	1484914	2630156	2719133	1951552	2278847	Serum albumin OS=Homo sapiens GN=ALB PE=1 SV=2
ALB	ALBU_HUMAN	VPQVSTPTLVEVSR	79.6458	23500000	11500000	29100000	21200000	19200000	22300000	16200000	13900000	16000000	18800000	12500000	8540851	2094072	13600000	17600000	29200000	13200000	17400000	15800000	8511462	9136436	13700000	17900000	8905412	Serum albumin OS=Homo sapiens GN=ALB PE=1 SV=2
ALB	ALBU_BOVIN	YIC[160.0307]DNQDTISSK	45.6319	10300000	7984075	12600000	12500000	11000000	14100000	7961078	7692899	7494823	8975878	7817650	7630531	973166	10600000	9533800	14000000	8749848	10500000	10600000	6477516	7161282	9425291	9448043	5968834	Serum albumin OS=Bos taurus GN=ALB PE=1 SV=4
ALB	ALBU_HUMAN	YLYEIAR	66.0885	9103182	7510958	10600000	10300000	8929731	11300000	7448117	8351442	5983682	7684482	7167292	8654841	840418	6564424	9250714	11400000	6897323	9049391	9131020	6381000	7393191	8733406	8100775	7748217	Serum albumin OS=Homo sapiens GN=ALB PE=1 SV=2
ALB	ALBU_BOVIN	YNGVFQEC[160.0307]C[160.0307]QAEDK	60.1858	341634	401374	499422	400327	395279	478001	355480	378630	312105	427124	385804	419535	329441	987609	476270	659932	469011	571699	595811	435232	438143	449949	409998	427321	Serum albumin OS=Bos taurus GN=ALB PE=1 SV=4
HBB	Q4TZM4_HUMAN	VLGAFSNGLAHLDNLK	101.148	12487.3	230932	226176	218548	243775	339404	286917	209414	576889	299861	2174495	2978454	540564	519727	411027	467426	496076	673914	342422	478179	332416	776242	594178	688554	Hemoglobin beta chain (Fragment) OS=Homo sapiens GN=HBB PE=2 SV=1
IGKC	IGKC_HUMAN	VYAC[160.0307]EVTHQGLSSPVTK	61.8311	70471.6	46629.3	128201	295405	298490	492502	90408.7	54791.4	45310	251558	56620.7	66833.1	24929.5	69611.8	87261.8	75435.3	57710.4	57080	69553.5	62330.7	60372.9	89216.3	62466.7	139324	Ig kappa chain C region OS=Homo sapiens GN=IGKC PE=1 SV=1
IGLL5	IGLL5_HUMAN	SYSC[160.0307]QVTHEGSTVEK	43.4777	37560.6	31071.8	63275.4	41703.5	42730.9	88104.6	19513	25956.6	36433.8	45337	50274.9	25372.5	9926.97	104299	62173.5	78488.8	33593.2	49845.9	31426.7	21455.1	23278.6	31665.7	29795	16420.1	Immunoglobulin lambda-like polypeptide 5 OS=Homo sapiens GN=IGLL5 PE=2 SV=2
KRT1	K2C1_HUMAN	AQYEDIAQK	43.2199	159406	120721	110180	192543	65683.6	195077	158202	62690.2	62358.9	95189.2	111182	126855	100813	572455	68656.4	60208.6	155292	46783	109644	52516.9	107237	32902.4	63064.1	62047.9	Keratin, type II cytoskeletal 1 OS=Homo sapiens GN=KRT1 PE=1 SV=6
KRT1	K2C1_HUMAN	FLEQQNQVLQTK	63.1782	902112	1124666	977914	3103913	536130	1363944	6575486	323251	422276	633830	947554	827565	1762233	1980553	505945	507704	3572587	222277	705244	648279	1918246	259300	609811	699202	Keratin, type II cytoskeletal 1 OS=Homo sapiens GN=KRT1 PE=1 SV=6
KRT1	K2C1_HUMAN	LNDLEDALQQAK	81.445	395126	178851	203172	347304	97940.9	365355	245658	114944	103832	201599	259945	64961	150509	2267872	157455	112059	244603	90444.6	150746	58136.6	147322	82455.4	127641	127806	Keratin, type II cytoskeletal 1 OS=Homo sapiens GN=KRT1 PE=1 SV=6
KRT1	K2C1_HUMAN	NKYEDEINK	38.8539	33303.1	58284.9	61032.1	121980	27693	55454.1	99886.6	39689.9	24625	41172.9	58605.3	14635.7	64753.7	13624.6	813.285	23784.4	89873.8	24113.6	36117.4	13481.7	71389.6	13739	29549	31779	Keratin, type II cytoskeletal 1 OS=Homo sapiens GN=KRT1 PE=1 SV=6
KRT1	K2C1_HUMAN	NKYEDEINKR	40.1611	249785	70775	46160.6	73999.5	55192.4	113542	97078	42949.3	17987.4	51661.7	21506.2	96065.1	35334.4	373167	783.412	20116.3	33794.8	13536.2	69165	79654.6	20910.3	20579.6	18533.9	12107.8	Keratin, type II cytoskeletal 1 OS=Homo sapiens GN=KRT1 PE=1 SV=6
KRT1	K2C1_HUMAN	NMQDM[147.0354]VEDYR	59.1454	3107.62	31635.6	10374.9	25272.9	5316.87	21664.9	41667.1	13958.4	20104.8	7691.89	25017.2	31970.5	45136.7	41910.9	14237.2	14301.7	60892.4	9129.78	26008	29354.9	64220	7502.92	21858.4	33672.5	Keratin, type II cytoskeletal 1 OS=Homo sapiens GN=KRT1 PE=1 SV=6
KRT1	K2C1_HUMAN	SLDLDSIIAEVK	118.91	2551138	2531084	1909008	5439272	801722	3331261	4486883	2044617	1058804	3309496	2913475	3165088	3267621	5467197	1267298	630834	3612919	1484048	2130795	1554342	2824429	1772283	2109971	3678805	Keratin, type II cytoskeletal 1 OS=Homo sapiens GN=KRT1 PE=1 SV=6
KRT1	K2C1_HUMAN	SLNNQFASFIDK	97.0551	922493	851912	494652	1963771	313856	1384498	1494685	561346	262052	617065	601398	669621	1369088	2884949	366654	312380	1605850	318870	800659	646547	988706	268206	558706	1025800	Keratin, type II cytoskeletal 1 OS=Homo sapiens GN=KRT1 PE=1 SV=6
KRT1	K2C1_HUMAN	THNLEPYFESFINNLR	122.801	588243	979948	667362	1472731	301734	1151690	1421109	450208	580293	497812	1122259	491197	3038134	1962956	387119	386019	2422185	186874	897229	1081309	1828485	202437	774732	1426529	Keratin, type II cytoskeletal 1 OS=Homo sapiens GN=KRT1 PE=1 SV=6
KRT1	K2C1_HUMAN	TLLEGEESR	45.6565	511241	546901	481853	839047	260348	590528	588138	356464	224820	338407	461897	349593	398954	1295002	285494	197884	611692	200906	337260	208672	417718	144333	365654	303874	Keratin, type II cytoskeletal 1 OS=Homo sapiens GN=KRT1 PE=1 SV=6
KRT1	K2C1_HUMAN	WELLQQVDTSTR	#VALUE!	139014	57118.9	149619	125203	87346	149372	107365	49481.7	43959	139655	77090.2	63323.1	43335.6	127754	77657.6	58581.8	26187.2	93832.7	54174.1	22932.4	28463.6	104225	32844	78567.2	Keratin, type II cytoskeletal 1 OS=Homo sapiens GN=KRT1 PE=1 SV=6
KRT1	K2C1_HUMAN	YEDEINK	31.805	11913.5	25651.4	25166.2	47718.8	12592.3	18086.8	87384.3	10755.2	9964.9	19833.1	32233.1	0	35589.1	25391.5	469.83	8738.19	64389.7	7199.39	15008.4	7588.46	43605.8	7102.17	14391.4	30230.1	Keratin, type II cytoskeletal 1 OS=Homo sapiens GN=KRT1 PE=1 SV=6
KRT1	K2C1_HUMAN	YEELQITAGR	64.418	826300	589657	594960	1535348	368438	792827	1214753	362069	248125	653451	572588	945715	1148369	981980	419996	258635	826728	258067	545936	414888	660809	308505	361823	613300	Keratin, type II cytoskeletal 1 OS=Homo sapiens GN=KRT1 PE=1 SV=6
KRT10	K1C10_HUMAN	ALEESNYELEGK	58.1277	915205	445412	406881	1607471	310443	460638	4826791	452438	186708	284866	496575	1606573	716278	418497	275213	301214	2760554	314410	203477	858288	2209291	275872	411125	795505	Keratin, type I cytoskeletal 10 OS=Homo sapiens GN=KRT10 PE=1 SV=6
KRT10	K1C10_HUMAN	IRLENEIQTYR	70.2424	310948	194442	147444	740556	156460	309010	3037247	211454	106660	171043	263651	318203	428684	197617	108847	168077	1750750	63900.1	119453	659078	1766564	160524	208799	615098	Keratin, type I cytoskeletal 10 OS=Homo sapiens GN=KRT10 PE=1 SV=6
KRT10	K1C10_HUMAN	LENEIQTYR	54.2615	209170	100232	104094	344694	92509.1	144844	1214144	108596	59867.8	108065	180672	96324.8	165122	102545	67048.9	81676.5	662410	51238	57766.7	115934	655118	81425.4	100974	205041	Keratin, type I cytoskeletal 10 OS=Homo sapiens GN=KRT10 PE=1 SV=6
KRT10	K1C10_HUMAN	QSLEASLAETEGR	72.92	167903	90710.9	95285.2	483214	107240	203649	2090739	94002.3	60546.1	136331	151752	73158.2	257354	163318	57599.9	106334	1050498	40081.3	57325.1	216367	683010	84736.1	114870	323310	Keratin, type I cytoskeletal 10 OS=Homo sapiens GN=KRT10 PE=1 SV=6
KRT10	K1C10_HUMAN	SLLEGEGSSGGGGR	45.4849	124408	69565	95765.5	150820	60342.6	85409.9	294197	53675.9	48295.1	74329.3	92349.6	61156.1	104168	226199	50699.5	41220.1	307984	36594	52239.2	42890.9	90784.4	45896.6	51178.6	159556	Keratin, type I cytoskeletal 10 OS=Homo sapiens GN=KRT10 PE=1 SV=6
KRT10	K1C10_HUMAN	SQYEQLAEQNR	51.3601	134058	67821.8	37393.7	183888	41624	77763.8	732385	54839.8	27239.9	54588.2	95792.2	194478	115602	75903.6	43581.2	41420	380625	16162	36839.4	125523	325251	46973.1	43926.3	129108	Keratin, type I cytoskeletal 10 OS=Homo sapiens GN=KRT10 PE=1 SV=6
KRT10	K1C10_HUMAN	SQYEQLAEQNRK	45.6021	425044	145153	210090	571556	110290	214250	1526527	150658	107509	228244	149651	459475	272356	131284	128584	127150	1002813	85187.9	76571.9	361596	805051	106343	176836	307726	Keratin, type I cytoskeletal 10 OS=Homo sapiens GN=KRT10 PE=1 SV=6
KRT10	K1C10_HUMAN	YENEVALR	49.7611	116813	85631.2	76701.9	309982	66516.5	107333	765300	64930.5	56589.2	73059.1	135909	73905	131451	75554.9	49241.1	94163.2	716772	35770.1	50018.2	244401	570278	63463.2	134496	253170	Keratin, type I cytoskeletal 10 OS=Homo sapiens GN=KRT10 PE=1 SV=6
KRT2	K22E_HUMAN	AQYEEIAQR	47.0498	168196	95534.7	56684.2	179239	53003.3	96213.5	1159709	51869.2	29514.1	49579.5	76347.6	156889	116026	82940.2	36474.5	61039.2	549632	20837.5	53888	82130.7	417279	40732	53560.2	104482	Keratin, type II cytoskeletal 2 epidermal OS=Homo sapiens GN=KRT2 PE=1 SV=2
KRT2	K22E_HUMAN	KYEDEINKR	30.2713	25488.2	9311.56	6657.71	7196.75	7823.69	26033	85385.1	1767.07	1524.76	6518.95	9361.75	4101.49	8156.68	46430.6	0	2328.49	10206.4	2079.64	6829.15	13463.8	5148.45	4374.81	3724.15	3314.26	Keratin, type II cytoskeletal 2 epidermal OS=Homo sapiens GN=KRT2 PE=1 SV=2
KRT2	K22E_HUMAN	LLEGEEC[160.0307]R	38.4635	48418.1	64930.1	39197.2	98114.1	29752.4	38541.8	418455	39388.3	20729.7	36854	49396.9	10954.3	47394	33864.6	416.525	40557.6	294542	16770	18938.7	10720.5	176177	20367.6	28138.3	52802.1	Keratin, type II cytoskeletal 2 epidermal OS=Homo sapiens GN=KRT2 PE=1 SV=2
KRT9	K1C9_HUMAN	DQIVDLTVGNNK	70.0156	338225	146536	146931	170200	208132	202001	188851	152661	90991.8	218515	84084.4	97758.8	207866	86501.2	146113	155432	118698	135847	133870	150262	134041	212146	116243	166721	Keratin, type I cytoskeletal 9 OS=Homo sapiens GN=KRT9 PE=1 SV=3
KRT9	K1C9_HUMAN	FSSSSGYGGGSSR	34.8675	234212	253538	181826	360416	118422	273082	172650	111599	94954	182059	129164	99700.3	411178	401480	763.59	75315.1	140066	90062.8	242404	55074.6	50997.8	70292.6	130798	92446.3	Keratin, type I cytoskeletal 9 OS=Homo sapiens GN=KRT9 PE=1 SV=3
KRT9	K1C9_HUMAN	IQDWYDK	57.3795	128228	169369	122458	180162	56634.3	169208	111860	75597.6	79462.2	106608	77535.2	80710.5	261435	179251	83088.1	67968.8	90721.1	58758	180695	32189.5	44205.5	45580.6	84893.4	67086.1	Keratin, type I cytoskeletal 9 OS=Homo sapiens GN=KRT9 PE=1 SV=3
KRT9	K1C9_HUMAN	TLLDIDNTR	68.3754	136671	160451	137900	205374	64933.4	280100	106341	71051.1	69953.3	140900	75273.7	58852.5	184457	715795	100450	79231.3	96324.4	68359.8	188318	28963.3	31437.2	33803.7	80564.9	50638.1	Keratin, type I cytoskeletal 9 OS=Homo sapiens GN=KRT9 PE=1 SV=3
SERPINA1	A1AT_HUMAN	GKWERPFEVK	#VALUE!	7592.97	9048.4	13086.9	15203.3	7038.55	5184.81	11802.1	9561.46	7414.05	10471.7	7491.33	10328.4	10168.5	4424.34	9869.69	9231.44	9430.35	6734.53	8728.16	5210.58	7773.93	8964.71	9900.08	7401.76	Alpha-1-antitrypsin OS=Homo sapiens GN=SERPINA1 PE=1 SV=3
SERPINA1	A1AT_HUMAN	RLGMFNIQHC[160.0307]K	62.6675	59259.3	54970.6	48497.7	65166.6	48197.5	69714.5	45752.8	22764.3	48802	47179.7	41626.1	44019.2	37303.8	53971.1	41912.9	42190.2	35834	55531.6	35486.8	32159.6	26708.2	44892.6	46122.4	39633.3	Alpha-1-antitrypsin OS=Homo sapiens GN=SERPINA1 PE=1 SV=3
TF	TRFE_HUMAN	EDLIWELLNQAQEHFGK	129.022	3362173	1936911	1321685	988186	2694098	173921	2881022	764486	900873	178160	1345485	1951480	35418	1785843	1606847	1516961	1237129	191476	2146357	1283301	1343045	784661	482016	473042	Serotransferrin OS=Homo sapiens GN=TF PE=1 SV=3
TF	TRFE_HUMAN	EGTC[160.0307]PEAPTDEC[160.0307]KPVK	41.8644	155279	92340.7	325599	159083	214430	78742.9	76605.3	97546.1	135137	156790	154679	59918.8	393.268	390833	107302	265765	75204.5	116712	89397.3	31779.6	65517.4	77707.2	111026	34408.3	Serotransferrin OS=Homo sapiens GN=TF PE=1 SV=3
TF	TRFE_HUMAN	IEC[160.0307]VSAETTEDC[160.0307]IAK	61.5191	642485	324878	933593	789128	612938	284893	383533	402476	397714	595517	369591	279439	27781	603521	529816	805448	353413	478504	383560	168437	343041	438361	468923	281340	Serotransferrin OS=Homo sapiens GN=TF PE=1 SV=3
TF	TRFE_HUMAN	KPVEEYANC[160.0307]HLAR	48.5729	436828	306413	496823	544620	475417	188232	352814	403976	296368	390935	332056	375381	10970.9	301229	328740	623622	355690	312153	402787	254174	292706	347118	363719	294154	Serotransferrin OS=Homo sapiens GN=TF PE=1 SV=3
TF	TRFE_HUMAN	WC[160.0307]ALSHHER	38.6499	37899.7	34234	49881.3	54251.5	37278.1	23213.9	36390.6	44969.9	27226.7	41216	49973.4	43490.3	2015.02	28012.6	1432.01	46151.7	19075.9	39053.1	44162.5	17538.4	41867.7	55146.9	33929.8	37550	Serotransferrin OS=Homo sapiens GN=TF PE=1 SV=3
TF	TRFE_HUMAN	WC[160.0307]AVSEHEATK	43.8215	398804	304126	548791	577878	414865	142634	368316	346174	234858	272563	284968	324616	7027.12	238020	322468	424817	262310	313616	351260	166002	318915	324080	334355	230951	Serotransferrin OS=Homo sapiens GN=TF PE=1 SV=3

## Sheet: MET
TABLE S4. Contaminant and outlier peptides
Methionine-containing peptides from samples 1a and 1b
Gene Symbol	Primary Protein Name	Modified Peptide Sequence	Peak Centroid Time	1a	1b	2a	2b	3a	3b	4a	4b	5a	5b	6a	6b	P1	P2	P3	P4	P5	P6	P8	P9	P10	P11	P12	P14	Protein Description
A2M	A2MG_HUMAN	AVDQSVLLMKPDAELSASSVYNLLPEK	119.83	657525	9762784	3.22697e+06	3244965	8606730	6561251	8058280	9228866	12610000	3.83201e+06	8.28599e+06	9493337	12680000	8742648	8325180	11440000	11980000	6855913	11250000	14840000	13970000	10960000	9984819	13080000	Alpha-2-macroglobulin OS=Homo sapiens GN=A2M PE=1 SV=3
A2M	A2MG_HUMAN	DMYSFLEDMGLK	124.667	20565.5	1758603	224658	188339	1.04089e+06	1.148e+06	873192	1611988	4882200	337483	2655827	1.93202e+06	3.26583e+06	2978071	1.45914e+06	3.94409e+06	3770043	1.29105e+06	2.76258e+06	5513333	4427955	2110099	2.8101e+06	4787901	Alpha-2-macroglobulin OS=Homo sapiens GN=A2M PE=1 SV=3
A2M	A2MG_HUMAN	LLLQQVSLPELPGEYSMK	119.669	418750	8451110	2.38894e+06	3.53311e+06	6197719	8239197	5.32275e+06	8858679	12480000	6511561	8593811	7300332	11130000	7566384	7133457	11470000	12150000	9310711	10070000	15180000	14060000	12750000	12160000	17920000	Alpha-2-macroglobulin OS=Homo sapiens GN=A2M PE=1 SV=3
A2M	A2MG_HUMAN	MC[160.0307]PQLQQYEMHGPEGLR	81.5238	2523505	1964596	482453	488153	929210	881795	1.0652e+06	2697862	4445582	472527	2340600	2.32553e+06	3953868	3.28156e+06	1.36613e+06	5073439	4.38586e+06	3.5329e+06	2.90968e+06	6577681	6444351	2907795	4.49928e+06	5978122	Alpha-2-macroglobulin OS=Homo sapiens GN=A2M PE=1 SV=3
A2M	A2MG_HUMAN	MVSGFIPLKPTVK	83.8717	56238.3	897964	651853	452866	1.12293e+06	1.4264e+06	707687	1.1738e+06	2950447	1.06029e+06	1.24582e+06	594122	742431	3.08309e+06	1.13327e+06	2.62018e+06	1.37799e+06	1470229	1.05796e+06	1.25859e+06	1.31637e+06	1.17349e+06	2.24706e+06	1.1884e+06	Alpha-2-macroglobulin OS=Homo sapiens GN=A2M PE=1 SV=3
A2M	A2MG_HUMAN	SFVHLEPMSHELPC[160.0307]GHTQTVQAHYILNGGTLLGLK	108.675	27104.9	1281633	360005	292963	600778	959819	757176	1.42797e+06	2.03776e+06	439637	1.54826e+06	1.30235e+06	1767715	917365	1.00032e+06	1.73274e+06	1.96096e+06	1.78929e+06	2.72722e+06	3.0215e+06	3.36265e+06	2.67559e+06	1.3668e+06	5897804	Alpha-2-macroglobulin OS=Homo sapiens GN=A2M PE=1 SV=3
A2M	A2MG_HUMAN	VGFYESDVMGR	75.0359	221282	2769118	1.01179e+06	1.11024e+06	2.06625e+06	1.77328e+06	1.97446e+06	3.1243e+06	3.87194e+06	1229974	2.08927e+06	2297522	3.3747e+06	2.24419e+06	2.27512e+06	3.47408e+06	3.19714e+06	3226184	3087786	3.61966e+06	4788639	2.70292e+06	3.87829e+06	4113097	Alpha-2-macroglobulin OS=Homo sapiens GN=A2M PE=1 SV=3
AGT	Q53YY1_HUMAN	AAMVGM[147.0354]LANFLGFR	124.039	49321.2	53703.4	76261.2	62814.6	61176.4	112653	76242.8	45641.5	82782.1	85120.9	66457.4	57238.7	79606.5	58547.4	50036.9	65406.3	54754.3	37237.7	33470.9	72236	45429.9	100544	41970.7	68692.8	Angiotensinogen (Serine (Or cysteine) proteinase inhibitor, clade A (Alpha-1 antiproteinase, antitrypsin), member 8) OS=Homo sapiens GN=AGT PE=2 SV=1
AGT	ANGT_HUMAN	AAMVGMLANFLGFR	128.926	1502980	3268674	1.25486e+06	1.17927e+06	3.87574e+06	2.13417e+06	3745744	1.70346e+06	3.20776e+06	748033	2379572	2.99792e+06	6275864	2.1663e+06	1.65051e+06	1.69369e+06	3.04602e+06	938403	1.99686e+06	2845191	2.93433e+06	1.4121e+06	1.4191e+06	1.69829e+06	Angiotensinogen OS=Homo sapiens GN=AGT PE=1 SV=1
AGT	Q53YY1_HUMAN	FMQAVTGWK	76.8237	722980	5303031	2.17214e+06	2.49044e+06	4.03821e+06	4198007	3699141	6.0827e+06	6.89456e+06	2.36349e+06	4952656	4.51002e+06	5.83398e+06	3.90706e+06	4121476	5.91436e+06	4863586	5.09714e+06	5.7217e+06	6592374	7.33149e+06	5.19708e+06	6653817	8.14054e+06	Angiotensinogen (Serine (Or cysteine) proteinase inhibitor, clade A (Alpha-1 antiproteinase, antitrypsin), member 8) OS=Homo sapiens GN=AGT PE=2 SV=1
AGT	Q53YY1_HUMAN	VEGLTFQQNSLNWMK	105.773	86501.6	1677788	199464	131988	946027	546494	623552	556599	1812964	161215	944833	1348123	3.21363e+06	532052	682029	1.56265e+06	2.4098e+06	297887	1.33589e+06	2.62548e+06	3369796	501432	611067	2930251	Angiotensinogen (Serine (Or cysteine) proteinase inhibitor, clade A (Alpha-1 antiproteinase, antitrypsin), member 8) OS=Homo sapiens GN=AGT PE=2 SV=1
AHSG	FETUA_HUMAN	HTFMGVVSLGSPSGEVSHPR	79.3513	309531	7845719	2.5199e+06	2834246	3641866	3.67611e+06	3.4749e+06	4841690	12680000	3581338	14370000	15850000	15740000	8660476	8160735	12280000	13310000	10700000	11010000	14850000	16760000	11630000	14290000	15210000	Alpha-2-HS-glycoprotein OS=Homo sapiens GN=AHSG PE=1 SV=1
APLP1	APLP1_HUMAN	EWAMADNQSK	49.9833	28144.9	371182	120912	135093	315094	295636	223902	238427	532262	156467	234230	218891	318947	325474	212902	339121	411107	324180	285426	463268	482181	354408	411678	393412	Amyloid-like protein 1 OS=Homo sapiens GN=APLP1 PE=1 SV=3
APLP1	APLP1_HUMAN	HQEAQEAC[160.0307]SSQGLILHGSGMLLPC[160.0307]GSDR	88.7596	66021.1	1168965	494318	520503	1.15923e+06	1.36394e+06	970165	1.09418e+06	2.14094e+06	790395	650241	697884	1.29927e+06	1.08544e+06	735428	1.46265e+06	1354633	958584	1.03587e+06	1.69119e+06	1.65777e+06	1384832	1.61883e+06	1.90865e+06	Amyloid-like protein 1 OS=Homo sapiens GN=APLP1 PE=1 SV=3
APLP1	APLP1_HUMAN	MNPLEQYER	71.3073	127079	808639	312934	356886	768284	801729	493706	753524	904384	466193	528251	565196	624421	792166	569176	694687	747183	806725	807373	938015	1.06436e+06	895761	696930	1.14765e+06	Amyloid-like protein 1 OS=Homo sapiens GN=APLP1 PE=1 SV=3
APLP1	APLP1_HUMAN	QINEVMR	42.4057	3184.95	91039.7	47854.3	25005.8	107543	172114	38473.4	72320.8	199007	64321.5	72598.1	30675.2	45542.5	368468	78139.7	144978	92998.9	95176.3	61349.3	67893.3	80892.3	78198.5	89371.2	57189.4	Amyloid-like protein 1 OS=Homo sapiens GN=APLP1 PE=1 SV=3
APLP1	APLP1_HUMAN	QMYPELQIAR	81.214	189290	1991840	562300	610435	1.67341e+06	1.69477e+06	1.03463e+06	1.79276e+06	2.72296e+06	730573	1179034	938954	1.64242e+06	1.44764e+06	1.26819e+06	1.78921e+06	1.88067e+06	1.55464e+06	1.43448e+06	1999862	2.25276e+06	1.94223e+06	2.19449e+06	2141856	Amyloid-like protein 1 OS=Homo sapiens GN=APLP1 PE=1 SV=3
APLP1	APLP1_HUMAN	RHQEAQEAC[160.0307]SSQGLILHGSGMLLPC[160.0307]GSDR	84.8472	83646	1453360	421962	445494	855569	798564	703702	1.5539e+06	1.28804e+06	538490	750468	777848	808524	737211	811541	1.04181e+06	767608	1.29404e+06	877583	1.04369e+06	1.78708e+06	1.61631e+06	1.06537e+06	2.08486e+06	Amyloid-like protein 1 OS=Homo sapiens GN=APLP1 PE=1 SV=3
APLP1	APLP1_HUMAN	VEQATQAIPMER	59.2375	418106	1555624	674980	669916	1.71417e+06	1.45455e+06	543751	1.456e+06	2.32331e+06	520434	1.24295e+06	598797	627320	1927223	1168164	1.50432e+06	1.29029e+06	2.0456e+06	1.26429e+06	1.20602e+06	1.71176e+06	1.33083e+06	1.6529e+06	1122679	Amyloid-like protein 1 OS=Homo sapiens GN=APLP1 PE=1 SV=3
APOA1	APOA1_HUMAN	KWQEEMELYR	74.1501	218851	3413260	1.07794e+06	1.03145e+06	1.38077e+06	999045	7.29764e+06	6006202	6268756	1.67884e+06	6537644	7383099	8731609	4287870	3488273	6469381	7.12174e+06	3.46335e+06	4913690	8952100	6324123	3.19333e+06	5822494	7.17929e+06	Apolipoprotein A-I OS=Homo sapiens GN=APOA1 PE=1 SV=1
APOA1	APOA1_HUMAN	LSPLGEEMR	63.5584	165064	3891438	1.62895e+06	1.03157e+06	1370391	1.67692e+06	4943688	7.30257e+06	6.69601e+06	2.54277e+06	9043011	5492824	4754522	8430483	5.29192e+06	6423932	5741820	6.24438e+06	4777946	5324067	5.50743e+06	5.88039e+06	6.54089e+06	5.58753e+06	Apolipoprotein A-I OS=Homo sapiens GN=APOA1 PE=1 SV=1
APOA1	APOA1_HUMAN	WQEEMELYR	78.8205	625283	1161824	244743	245752	624041	446010	2.16609e+06	1.39317e+06	1.60343e+06	481617	1.82089e+06	2476293	2642758	1.47573e+06	836218	1.05479e+06	1.26551e+06	429513	1353824	1.539e+06	2.10782e+06	893904	945188	1.75604e+06	Apolipoprotein A-I OS=Homo sapiens GN=APOA1 PE=1 SV=1
APOA4	APOA4_HUMAN	ALVQQMEQLR	80.0232	36153	681424	74791.3	88566.1	195938	215247	691309	988439	1.60542e+06	320053	903648	987819	1.05707e+06	643473	506918	581844	782944	738350	643115	1.13826e+06	1.12041e+06	738119	742303	1.07105e+06	Apolipoprotein A-IV OS=Homo sapiens GN=APOA4 PE=1 SV=3
APOA4	APOA4_HUMAN	LNHQLEGLTFQMK	84.5105	10288.4	376669	72974	104578	175091	188949	457380	617362	1.48318e+06	370205	664799	563243	524570	548226	326448	519979	603045	507333	419123	724832	604813	499154	784531	683448	Apolipoprotein A-IV OS=Homo sapiens GN=APOA4 PE=1 SV=3
APOD	APOD_HUMAN	MTVTDQVNC[160.0307]PK	49.3247	610853	636401	442055	334742	323707	148835	424092	605591	826921	332689	352410	216733	318892	1999082	453465	762323	868454	624101	349228	412993	577406	488866	592591	496607	Apolipoprotein D OS=Homo sapiens GN=APOD PE=1 SV=1
APOE	APOE_HUMAN	ALMDETMK	51.8332	3596.86	93856	42608.7	18189.2	81055.6	184614	43497.8	73689.5	400785	52765.4	132573	32768.1	114265	1.1983e+06	105161	269736	262526	92566.8	48687.8	183898	135281	112285	171768	116984	Apolipoprotein E OS=Homo sapiens GN=APOE PE=1 SV=1
APOE	APOE_HUMAN	GEVQAMLGQSTEELR	87.1329	571752	10900000	1762432	2.06802e+06	5013288	6202240	3.28245e+06	8611441	12190000	2439364	6648415	5.12812e+06	4644653	8581712	6204908	5796121	5788890	9088810	6633243	4.87045e+06	8609694	7599655	9094751	12490000	Apolipoprotein E OS=Homo sapiens GN=APOE PE=1 SV=1
APOE	APOE_HUMAN	LGADMEDVC[160.0307]GR	56.9642	702188	7869485	3.39868e+06	3.09589e+06	3.09433e+06	2958768	4.59806e+06	5.61069e+06	9390834	3.74761e+06	2387998	1.72597e+06	3708577	5195013	4.02389e+06	5.03367e+06	5551839	5387317	4.23646e+06	4858046	5.37586e+06	4.03308e+06	5828616	4677490	Apolipoprotein E OS=Homo sapiens GN=APOE PE=1 SV=1
APOE	Q8TCZ8_HUMAN	LGADMEDVR	53.4204	21881.1	2234.68	7759.65	6340.81	4448399	3.52939e+06	6083.49	1667.45	1913.92	2011.87	3743086	3.23906e+06	1.03756e+06	1.10855e+06	1.13466e+06	1.0878e+06	1.30215e+06	1.30815e+06	1.20404e+06	1.50338e+06	1.85759e+06	1.43349e+06	1.41619e+06	1.76883e+06	Apolipoprotein E (Fragment) OS=Homo sapiens GN=APOE PE=2 SV=1
APOE	APOE_HUMAN	SWFEPLVEDMQR	116.048	920598	15700000	2044394	2.3215e+06	9112814	5.24485e+06	7022616	6.85417e+06	11070000	3.85499e+06	8768521	11400000	11720000	8417044	9126271	8067287	12200000	4.14357e+06	10930000	13340000	13200000	6.55704e+06	6152419	12680000	Apolipoprotein E OS=Homo sapiens GN=APOE PE=1 SV=1
AZGP1	C9JAB1_HUMAN, ZA2G_HUMAN	AREDIFMETLK	81.902	24040	466757	176247	203851	235213	285833	376608	676276	1037868	428710	1.06548e+06	870590	617912	1.18747e+06	595450	1.00884e+06	724828	952852	722224	875812	1.17255e+06	871846	807792	1.28751e+06	Uncharacterized protein OS=Homo sapiens GN=AZGP1 PE=4 SV=1, Zinc-alpha-2-glycoprotein OS=Homo sapiens GN=AZGP1 PE=1 SV=2
AZGP1	ZA2G_HUMAN	QVEGMEDWK	62.4926	13797.8	224228	91642.8	117395	121264	141263	188980	224313	385030	148228	452283	507110	360433	261759	247087	494795	406700	355800	394571	480240	522558	361582	336012	664710	Zinc-alpha-2-glycoprotein OS=Homo sapiens GN=AZGP1 PE=1 SV=2
B3GNT1	B3GN1_HUMAN	EEAQLATVLAYALSSHC[160.0307]PDMR	123.594	280182	8097325	4.7203e+06	3622207	7497888	11700000	3.53235e+06	7.7644e+06	12060000	4.82135e+06	8861174	8.0765e+06	9147800	4.49131e+06	5.17804e+06	7.61052e+06	10300000	6.99776e+06	7073388	11710000	11870000	9262246	9553060	11600000	N-acetyllactosaminide beta-1,3-N-acetylglucosaminyltransferase OS=Homo sapiens GN=B3GNT1 PE=1 SV=1
B3GNT1	B3GN1_HUMAN	TTM[147.0354]DPNDVILATHASVDNLLHLSGLLER	126.601	186091	188902	131915	63767.9	376987	152662	255177	145743	243186	38703.1	320771	272825	367882	208669	139485	315671	203234	35528.2	362454	374827	271742	374170	77847.2	164306	N-acetyllactosaminide beta-1,3-N-acetylglucosaminyltransferase OS=Homo sapiens GN=B3GNT1 PE=1 SV=1
C1QB	C1QB_HUMAN	FDHVITNMNNNYEPR	67.4262	17720.1	206856	102523	131518	154044	211444	169505	189617	277426	117035	199232	235720	301861	165194	175335	272959	295205	256208	293907	255635	330023	290719	224109	405757	Complement C1q subcomponent subunit B OS=Homo sapiens GN=C1QB PE=1 SV=3
C3	CO3_HUMAN	AGDFLEANYMNLQR	96.4577	233980	3276085	1.58958e+06	1.33758e+06	2404670	2.451e+06	2.51329e+06	4.53936e+06	5199851	1.60877e+06	6.02714e+06	7.11986e+06	6645075	4246323	3651838	3.52526e+06	4.55695e+06	4146670	4612093	5785398	6379848	3.92326e+06	5.37056e+06	5234398	Complement C3 OS=Homo sapiens GN=C3 PE=1 SV=2
C3	CO3_HUMAN	ILLQGTPVAQMTEDAVDAER	113.956	371581	8962375	4.54409e+06	6092491	6010566	13570000	8500338	11000000	16060000	8966192	21700000	17840000	26410000	9143472	9401047	11020000	17250000	13880000	12530000	19290000	16450000	19580000	19330000	20480000	Complement C3 OS=Homo sapiens GN=C3 PE=1 SV=2
C3	CO3_HUMAN	LESEETMVLEAHDAQGDVPVTVTVHDFPGK	98.5259	859904	6957624	2.8313e+06	2.90401e+06	4.51352e+06	6790882	5859656	7356215	9207680	2878728	12920000	13490000	14350000	10270000	6615105	7.8114e+06	9667735	7.33408e+06	8177397	11570000	11280000	9602870	11150000	10910000	Complement C3 OS=Homo sapiens GN=C3 PE=1 SV=2
C3	CO3_HUMAN	LMNIFLK	94.3427	4606.54	141397	157362	90346	165740	248089	131835	163569	394898	188712	643928	210232	132520	977509	254511	326015	199271	282034	140084	172039	150468	199327	298330	206730	Complement C3 OS=Homo sapiens GN=C3 PE=1 SV=2
C3	CO3_HUMAN	NTMILEIC[160.0307]TR	83.2873	63663.4	740472	230051	302935	374470	520878	394140	803659	989995	374086	1.54043e+06	1.90837e+06	1.36889e+06	828661	755348	983657	1.20393e+06	1.01754e+06	996531	1.9215e+06	1.80697e+06	1.25504e+06	1.1485e+06	1.85334e+06	Complement C3 OS=Homo sapiens GN=C3 PE=1 SV=2
C3	CO3_HUMAN	QKPDGVFQEDAPVIHQEMIGGLR	94.028	177455	1592188	676496	900300	1.04971e+06	1.64466e+06	1.11762e+06	2.2864e+06	3.51484e+06	1.11091e+06	5502705	5715082	4475377	2.56258e+06	2721212	3.19259e+06	4.39893e+06	4.35345e+06	4.1352e+06	6167568	5615683	4671332	4515709	7.28124e+06	Complement C3 OS=Homo sapiens GN=C3 PE=1 SV=2
C3	CO3_HUMAN	SGQSEDRQPVPGQQMTLK	56.1616	71045.9	655644	326169	372482	530871	633670	378611	870084	796289	437770	969966	1.12489e+06	1.12771e+06	351388	626698	809153	1.07009e+06	1.02096e+06	919807	1.22564e+06	1508504	906980	1080024	1.26275e+06	Complement C3 OS=Homo sapiens GN=C3 PE=1 SV=2
C3	CO3_HUMAN	SLYVSATVILHSGSDMVQAER	110.378	68929.5	1506617	220039	212311	456285	685846	618069	1.22866e+06	1.17362e+06	278263	3.48048e+06	2.99755e+06	2.92472e+06	1.43043e+06	1.22189e+06	883368	1.91577e+06	1.03829e+06	2.17659e+06	2.4552e+06	2.81512e+06	1.47815e+06	1.01312e+06	2.55099e+06	Complement C3 OS=Homo sapiens GN=C3 PE=1 SV=2
C3	CO3_HUMAN	TVMVNIENPEGIPVK	86.171	84658.5	1479920	964407	1127777	1.57368e+06	2.26532e+06	1.77203e+06	1.75299e+06	6.19487e+06	1.36685e+06	3.58588e+06	3029717	5421838	2.35768e+06	1.70334e+06	4436924	4356726	2.44358e+06	2253022	5684320	3.47771e+06	3.15189e+06	5736876	3.75106e+06	Complement C3 OS=Homo sapiens GN=C3 PE=1 SV=2
C3	CO3_HUMAN	YYTYLIMNK	84.3295	207624	2205024	937837	1.13139e+06	1.69554e+06	1.75757e+06	1799771	2.53367e+06	2876942	1.1228e+06	3478106	3881619	3703658	1.97493e+06	1.90378e+06	2.32472e+06	3225524	2.3896e+06	2557775	3.68109e+06	3086282	2.30983e+06	3.77595e+06	3383897	Complement C3 OS=Homo sapiens GN=C3 PE=1 SV=2
C4A	CO4A_HUMAN	LNMGITDLQGLR	96.3362	179242	2342398	1.12895e+06	1.34765e+06	1.19535e+06	2230746	1.6238e+06	2.6573e+06	2729207	1.02481e+06	887481	847858	3.66991e+06	2.08499e+06	1.66758e+06	1.75315e+06	2552877	2.53126e+06	2.13968e+06	3.00479e+06	2.47282e+06	2.60394e+06	3.0393e+06	2.45535e+06	Complement C4-A OS=Homo sapiens GN=C4A PE=1 SV=1
C4B	CO4B_HUMAN	EMSGSPASGIPVK	57.5486	17474.3	139477	118554	81282.9	101742	188436	75713.9	103364	186200	103855	100653	35699	126364	721960	171329	185951	133379	157767	95546.9	91820.2	100169	121693	123259	80688.7	Complement C4-B OS=Homo sapiens GN=C4B PE=1 SV=1
C4B	CO4B_HUMAN	ITPGKPYILTVPGHLDEMQLDIQAR	109.073	207071	3830644	511611	630665	1.03515e+06	1.67189e+06	1.09716e+06	2.96067e+06	1.31985e+06	767874	821376	790503	3.80899e+06	768522	1.4854e+06	1.02992e+06	1.78688e+06	2.10029e+06	2213175	2.46974e+06	3286127	2.93114e+06	1.36304e+06	2.64763e+06	Complement C4-B OS=Homo sapiens GN=C4B PE=1 SV=1
C4B-1	A2BHY4_HUMAN	VGLSGMAIADVTLLSGFHALR	126.502	2776984	8876020	2.32465e+06	2195210	4004748	1.9776e+06	5.81865e+06	3.96316e+06	5.29845e+06	928880	2.79684e+06	4089288	13370000	3.76862e+06	4938950	3.93606e+06	6530482	1.54095e+06	5.84781e+06	8800635	7.23563e+06	2.81368e+06	3.42757e+06	5282307	Complement component C4B (Childo blood group) OS=Homo sapiens GN=C4B-1 PE=4 SV=1
CACNA2D1	CA2D1_HUMAN	INTQEYLDVLGRPMVLAGDK	113.437	28930.8	109490	45248.9	70515.3	98469.1	171697	51381.8	161027	91443.1	134289	89250.6	90437.6	135811	57797.6	108452	128819	163242	170231	125626	165089	195554	232583	114466	408335	Voltage-dependent calcium channel subunit alpha-2/delta-1 OS=Homo sapiens GN=CACNA2D1 PE=1 SV=3
CAMK4	KCC4_HUMAN	GADINAEEAPKMVPK	75.6306	174987	165774	196006	192067	235568	248229	169968	123477	117299	208059	90773.3	131002	176269	70899.4	147359	181981	164249	119527	160468	184107	153517	165005	145910	161613	Calcium/calmodulin-dependent protein kinase type IV OS=Homo sapiens GN=CAMK4 PE=1 SV=1
CD14	CD14_HUMAN	ITGTMPPLPLEATGLALSSLR	126.382	74888.3	178280	42012.8	27700.1	158053	93144	150916	50449.1	255564	23408.3	99972.9	218426	444861	123029	113018	165644	233116	38193.4	133865	267269	230857	60808.2	65663.9	150351	Monocyte differentiation antigen CD14 OS=Homo sapiens GN=CD14 PE=1 SV=2
CELA3B	CEL3B_HUMAN	TM[147.0354]VC[160.0307]AGGDIR	41.0502	966224	352915	561744	557560	416243	422028	379900	315435	340237	487617	298096	361221	239271	345059	2818.36	359169	294118	387473	352830	257106	263340	306262	341169	205664	Chymotrypsin-like elastase family member 3B OS=Homo sapiens GN=CELA3B PE=1 SV=3
CFH	CFAH_HUMAN	EIMENYNIALR	82.8248	140691	470392	376878	565181	199798	257469	383280	442625	540546	317282	895804	832657	642843	602865	402000	620483	650572	652787	508620	899493	806659	795503	742780	878460	Complement factor H OS=Homo sapiens GN=CFH PE=1 SV=4
CFH	CFAH_HUMAN	HGGLYHENM[147.0354]R	35.4717	9242.66	8959.98	10666.6	9932.39	10456.6	7120.52	4908.86	4399.03	7347.33	9355.45	1438.67	2046.5	5203.07	7064.47	0	8161.26	7331.49	7498.67	7098.7	5566.59	4489.4	6258.24	6638.47	4268.68	Complement factor H OS=Homo sapiens GN=CFH PE=1 SV=4
CFH	CFAH_HUMAN	HGGLYHENMR	35.0871	4357.88	179384	66280.2	84735.4	75707.4	91864.3	122300	213715	248309	83278.9	255877	214762	276441	126465	0	252892	232136	260636	277760	329064	313469	274955	240380	221859	Complement factor H OS=Homo sapiens GN=CFH PE=1 SV=4
CFH	CFAH_HUMAN	IVSSAMEPDREYHFGQAVR	70.5107	16791.9	652215	220716	285203	312934	291914	575734	661200	783846	236867	1.01855e+06	1.27607e+06	1.06694e+06	527603	553987	934109	1.22946e+06	829051	935662	1.80636e+06	1.54588e+06	959452	1.17393e+06	1.31643e+06	Complement factor H OS=Homo sapiens GN=CFH PE=1 SV=4
CHGA	CMGA_HUMAN	GEQEHSQQKEEEEEMAVVPQGLFR	91.732	16480.9	1274814	365327	460828	879709	1.004e+06	583034	626220	2.59207e+06	564071	667430	513001	1.43636e+06	167845	872901	1.27235e+06	1.22056e+06	1.45041e+06	1.23841e+06	1.83656e+06	1.3304e+06	1.75606e+06	1.47859e+06	2.43014e+06	Chromogranin-A OS=Homo sapiens GN=CHGA PE=1 SV=7
CHGA	CMGA_HUMAN	RLEGQEEEEDNRDSSMK	34.978	0	47010.3	12401.4	18933.9	51407.8	16763.1	24994.9	27713.2	108958	30491.2	31314.8	25733.2	58465.2	34800.6	0	47215.2	53886.1	46468.2	50499.9	72402.6	60493.5	58615.4	55318	66803.6	Chromogranin-A OS=Homo sapiens GN=CHGA PE=1 SV=7
CHGA	CMGA_HUMAN	SGEATDGARPQALPEPMQESK	60.4153	130478	3840664	2.02342e+06	1.86684e+06	4294483	3.18329e+06	1.56891e+06	2.95195e+06	5584845	2155654	2361439	1.86298e+06	3.58819e+06	3926692	3.24807e+06	5.64281e+06	4.5283e+06	4554015	4.02345e+06	4103979	4.8441e+06	4565800	4660810	5545625	Chromogranin-A OS=Homo sapiens GN=CHGA PE=1 SV=7
CHGB	SCG1_HUMAN	DRADQTVLTEDEKKELENLAAMDLELQK	118.282	753067	770897	714198	1.5608e+06	1.44147e+06	979923	493142	1.78697e+06	966735	1119546	999551	891640	972386	19576.6	726774	1.35475e+06	1.02973e+06	967006	682930	1.5748e+06	1.41928e+06	2.93407e+06	971259	910047	Secretogranin-1 OS=Homo sapiens GN=CHGB PE=1 SV=2
CHGB	SCG1_HUMAN	ELENLAAMDLELQK	99.8334	167188	2718263	923434	2.0673e+06	2301300	3.88108e+06	1.20369e+06	4.66888e+06	4.89471e+06	2.31249e+06	4204753	3.55357e+06	1.86826e+06	477911	2984205	3.04982e+06	3281685	5.76713e+06	3.52453e+06	4.75678e+06	4203771	4779552	4400465	5206900	Secretogranin-1 OS=Homo sapiens GN=CHGB PE=1 SV=2
CHGB	SCG1_HUMAN	MAHGYGEESEEER	35.4769	17706.1	196857	141267	138481	123190	24082.8	190096	130892	278200	121349	199558	213830	147255	155358	1113.66	185239	218331	209476	206842	210347	150333	170290	195568	236719	Secretogranin-1 OS=Homo sapiens GN=CHGB PE=1 SV=2
CHL1	CHL1_HUMAN	SMEQNGPGLEYR	57.7362	18014.7	307848	108613	145819	255359	292954	289628	213779	323593	141689	141345	170321	276760	202311	209367	325720	336968	311237	328538	472535	507682	283552	304527	433621	Neural cell adhesion molecule L1-like protein OS=Homo sapiens GN=CHL1 PE=1 SV=4
CHL1	CHL1_HUMAN	VMTPAVYAPYDVK	81.3411	96010.8	1462724	498629	603520	1.96659e+06	1663500	1.03754e+06	1.08852e+06	2249717	697939	745542	772916	1.60878e+06	1.31e+06	1.01894e+06	1.98464e+06	1.82244e+06	1.67338e+06	1.3842e+06	2.01577e+06	2.25376e+06	1322083	2.09619e+06	2.03458e+06	Neural cell adhesion molecule L1-like protein OS=Homo sapiens GN=CHL1 PE=1 SV=4
CLCA1	CLCA1_HUMAN	M[147.0354]AYLQIPGIAK	#VALUE!	42822.8	24232.4	48894.8	55689.1	25735.2	32539.7	29961.5	33689.1	25924.8	48613.4	47204.5	48366.9	40945.3	26454.2	36274.7	25825.2	28840.5	30453.4	26667.8	31381.3	19976	40081.4	22889	32577.3	Calcium-activated chloride channel regulator 1 OS=Homo sapiens GN=CLCA1 PE=1 SV=3
CLU	CLUS_HUMAN	FMETVAEK	48.0386	14175.3	349691	141986	77885.6	184649	325714	145981	250178	826024	156925	553264	239847	308551	997754	362658	555715	533305	405131	196968	376546	350152	284562	421286	272589	Clusterin OS=Homo sapiens GN=CLU PE=1 SV=1
CLU	CLUS_HUMAN	QQTHMLDVMQDHFSR	76.2011	50390.8	2368783	336291	285339	823322	956747	1.48607e+06	2.05913e+06	5.76536e+06	448278	2.89933e+06	2527623	4144662	1.72118e+06	1.05805e+06	3.26491e+06	4875606	1.8801e+06	1715700	5089241	4947019	2.36525e+06	4484621	5.3282e+06	Clusterin OS=Homo sapiens GN=CLU PE=1 SV=1
CNDP1	CNDP1_HUMAN	EEILMHLWR	97.8438	90856.4	1475174	362273	350446	904974	931780	850413	1.78426e+06	1760377	883878	402122	351591	1.18383e+06	1.08451e+06	1.038e+06	1.03887e+06	1187133	1.58191e+06	1.2697e+06	1.28836e+06	1.65881e+06	1.58713e+06	1.32466e+06	2.12369e+06	Beta-Ala-His dipeptidase OS=Homo sapiens GN=CNDP1 PE=1 SV=4
CNDP1	CNDP1_HUMAN	GNSYFMVEVK	81.7221	62045	587408	160205	169213	451623	367487	485890	790104	1051705	320048	204715	201435	698800	515896	405277	601268	599358	597939	547198	762263	1.35869e+06	674410	820600	1.18451e+06	Beta-Ala-His dipeptidase OS=Homo sapiens GN=CNDP1 PE=1 SV=4
CNDP1	CNDP1_HUMAN	TVFGTEPDMIR	78.2584	104578	1161587	389892	310780	511667	524413	576282	1.0635e+06	930061	688721	304998	280251	804604	552861	615248	838483	548521	1.0565e+06	810161	540564	1.38605e+06	1.18774e+06	568404	1.48208e+06	Beta-Ala-His dipeptidase OS=Homo sapiens GN=CNDP1 PE=1 SV=4
CNTN1	CNTN1_HUMAN	GMVLLC[160.0307]DPPYHFPDDLSYR	112.394	118251	646948	103863	61019.6	287065	123389	248657	200770	298233	43398.4	368535	443464	594417	812891	338532	315199	369972	68689.7	849289	470181	1.10814e+06	195198	134986	465374	Contactin-1 OS=Homo sapiens GN=CNTN1 PE=1 SV=1
CNTN1	CNTN1_HUMAN	ILALAPTFEMNPMK	109.286	45180.4	432889	90871.8	70436.6	208857	407673	183937	437228	2.13248e+06	134309	691333	309845	546305	737880	254406	1.00674e+06	846113	857842	527410	1.31489e+06	1.73703e+06	1085743	1.04021e+06	3.27314e+06	Contactin-1 OS=Homo sapiens GN=CNTN1 PE=1 SV=1
CNTN1	CNTN1_HUMAN	VLEPMPSTAEISTSGAVLK	90.6571	18766.7	847732	379194	371430	660477	618789	519933	1.25247e+06	1417133	435859	718086	726149	573576	1.49287e+06	887611	934866	803853	1.04506e+06	1370049	750059	2104089	1.32614e+06	1.08696e+06	2.14833e+06	Contactin-1 OS=Homo sapiens GN=CNTN1 PE=1 SV=1
CNTN1	CNTN1_HUMAN	YSMVGGNLVINNPDK	81.3771	202441	1032828	534700	560028	1.02472e+06	1.04901e+06	834472	1.18142e+06	1.94708e+06	548225	834234	787563	1.42788e+06	1.25135e+06	852037	1881164	1504016	1.43795e+06	1.13033e+06	1694210	1.83617e+06	1.35708e+06	1608199	1.90305e+06	Contactin-1 OS=Homo sapiens GN=CNTN1 PE=1 SV=1
CP	CERU_HUMAN	DIFTGLIGPMK	110.155	77143.7	1109301	833601	877387	547380	1.07037e+06	596322	1.65207e+06	1.87137e+06	730864	3.84343e+06	2.6065e+06	1.87226e+06	2127440	1.20757e+06	1.6963e+06	1993073	2169719	1.62502e+06	2429052	2.23536e+06	2384646	1.89851e+06	3.5218e+06	Ceruloplasmin OS=Homo sapiens GN=CP PE=1 SV=1
CP	CERU_HUMAN	MFTTAPDQVDKEDEDFQESNK	70.8342	1403237	3848115	3.71155e+06	3.98134e+06	1.95709e+06	1.95946e+06	3154881	3.95582e+06	3.5011e+06	2.21718e+06	7158457	9576413	5248504	743186	3.46116e+06	5135150	5053453	4466316	5251541	5991699	6.42438e+06	5.42401e+06	5275398	6642271	Ceruloplasmin OS=Homo sapiens GN=CP PE=1 SV=1
CP	CERU_HUMAN	MYYSAVDPTK	58.205	2682069	648602	682865	722094	377585	413632	480517	623264	922572	565759	1.45692e+06	1.61606e+06	948509	612097	593040	1.06427e+06	1.04606e+06	892270	863949	1.35225e+06	1.14848e+06	778563	1044651	1.09514e+06	Ceruloplasmin OS=Homo sapiens GN=CP PE=1 SV=1
CP	CERU_HUMAN	TPGIWLLHC[160.0307]HVTDHIHAGMETTYTVLQNEDTK	107.72	29053.6	688678	235871	149543	215423	156597	344811	261363	307658	50112.6	1.00222e+06	1.43326e+06	757044	352040	497522	480377	508089	200072	719106	562252	857988	246252	272671	934360	Ceruloplasmin OS=Homo sapiens GN=CP PE=1 SV=1
CST3	CYTC_HUMAN	LVGGPM[147.0354]DASVEEEGVR	60.3502	2457558	1521430	1.42474e+06	1.69562e+06	2.56782e+06	1.94918e+06	1.36464e+06	667519	1.33507e+06	1.87029e+06	678966	788172	1.26148e+06	1.21599e+06	1130947	1554262	1.14069e+06	1.27752e+06	1.10879e+06	1.5986e+06	757962	997245	1.39584e+06	587604	Cystatin-C OS=Homo sapiens GN=CST3 PE=1 SV=1
CST3	CYTC_HUMAN	LVGGPM[147.0354]DASVEEEGVRR	56.1697	8523574	5022277	5404879	5.60142e+06	7938503	5437125	3.92003e+06	3502890	3.42978e+06	5612449	1.77146e+06	2.57329e+06	3858407	2.19278e+06	3295883	4.75474e+06	3.68183e+06	4.42601e+06	3.58426e+06	5.08684e+06	3.68146e+06	3346653	4.75644e+06	2.82063e+06	Cystatin-C OS=Homo sapiens GN=CST3 PE=1 SV=1
CST3	CYTC_HUMAN	LVGGPMDASVEEEGVR	71.155	1687387	31400000	10800000	15480000	30390000	30180000	28930000	24050000	41490000	15860000	21600000	23460000	40060000	32460000	23020000	31680000	36690000	28800000	29410000	43530000	31270000	32830000	40820000	30280000	Cystatin-C OS=Homo sapiens GN=CST3 PE=1 SV=1
CST3	CYTC_HUMAN	LVGGPMDASVEEEGVRR	65.3361	4905002	63600000	27660000	34170000	58660000	47210000	48010000	61970000	65440000	31790000	34730000	41180000	58000000	43300000	42750000	61070000	61470000	56940000	57940000	68010000	72000000	59730000	70110000	72420000	Cystatin-C OS=Homo sapiens GN=CST3 PE=1 SV=1
CTNNAL1	CTNL1_HUMAN	TRSM[147.0354]M[147.0354]ALLVQLLSLC[160.0307]YKLLKK	119.463	23400000	19000000	20330000	12520000	12920000	5.51013e+06	22110000	12700000	7757907	6276973	15450000	17720000	15480000	9216620	13630000	13370000	12240000	4.70414e+06	14160000	10500000	15790000	8663900	8.28368e+06	9552898	Alpha-catulin OS=Homo sapiens GN=CTNNAL1 PE=1 SV=2
CTSD	CATD_HUMAN	ISVNNVLPVFDNLMQQK	123.665	26376.5	237188	490675	597242	367754	1.16723e+06	200778	548658	711912	388547	626520	367455	780026	229778	355564	626454	690285	1.21669e+06	486055	825351	749508	1471299	1.11404e+06	1.65071e+06	Cathepsin D OS=Homo sapiens GN=CTSD PE=1 SV=1
DFFB	B7Z7K9_HUMAN	MEMPVGTPKEDLK	63.1839	73848.7	38263.7	104211	80411.6	79992.2	31036.9	101079	47401.1	47962.1	94204.9	48764.1	59051.2	48421.4	52876.1	59891.7	45571	58458.5	51659.4	52722.5	41237.7	39298.3	62863	39241.7	82447.3	cDNA FLJ51382 OS=Homo sapiens PE=2 SV=1
DKK3	B4DID6_HUMAN	SAVEEMEAEEAAAK	68.607	141626	2860939	1.89485e+06	2.08908e+06	4447263	4.19823e+06	3.41562e+06	3.04611e+06	6637798	3134272	3.13877e+06	1.74127e+06	2.92924e+06	4738965	2.83499e+06	5.21197e+06	4.05889e+06	3464083	2802573	3.49887e+06	3.04537e+06	3.35452e+06	4376401	2.69818e+06	cDNA FLJ52545, highly similar to Dickkopf-related protein 3 OS=Homo sapiens PE=2 SV=1
DKK3	DKK3_HUMAN	EVEELMEDTQHK	56.4229	249178	4727344	2.08685e+06	1.85341e+06	4.76154e+06	3.92664e+06	2557314	3.90394e+06	8717904	2.77347e+06	4531497	2.36822e+06	3082687	6.81808e+06	4498089	5517154	5036684	5091369	4504734	4440912	5.13499e+06	5.16374e+06	5.41612e+06	4.10595e+06	Dickkopf-related protein 3 OS=Homo sapiens GN=DKK3 PE=1 SV=2
DKK3	DKK3_HUMAN	SLTEEMALR	68.7359	30447.4	15733.9	37230.6	27631.7	20542.8	16247.9	1.06103e+06	1.04718e+06	19238.8	33861.3	28979.3	21023.5	590291	536601	403563	584992	584628	505201	517090	680107	547810	606878	654806	650175	Dickkopf-related protein 3 OS=Homo sapiens GN=DKK3 PE=1 SV=2
ENPP2	ENPP2_HUMAN	YGPFGPEMTNPLR	94.4058	86904.5	431708	313127	318936	573659	720642	303218	390067	496084	184924	531016	705228	870378	311372	429599	428115	603155	471395	512857	827030	676707	530213	564855	821069	Ectonucleotide pyrophosphatase/phosphodiesterase family member 2 OS=Homo sapiens GN=ENPP2 PE=1 SV=3
F2	THRB_HUMAN	ITDNMFC[160.0307]AGYKPDEGK	69.7141	31605.6	237064	251038	259581	159256	175484	324872	307577	262651	137191	511659	516317	650414	310089	257762	402593	445459	339681	368138	570339	579502	467105	432915	567206	Prothrombin OS=Homo sapiens GN=F2 PE=1 SV=2
FAM3C	FAM3C_HUMAN	IC[160.0307]LEDNVLMSGVK	94.2327	191332	928020	443511	460942	741963	927704	513316	997472	1.40775e+06	612632	799130	502002	641030	1484638	724390	976904	788707	1.46771e+06	825903	1.07904e+06	802530	1171912	1.07625e+06	1.32533e+06	Protein FAM3C OS=Homo sapiens GN=FAM3C PE=1 SV=1
FBLN1	FBLN1_HUMAN	MC[160.0307]VDVNEC[160.0307]QR	50.1631	102630	923328	758659	765898	1.23024e+06	1.15009e+06	1.06074e+06	1.03918e+06	1379903	560293	1.61723e+06	1.51134e+06	1.37873e+06	1051162	920128	1.39988e+06	1.52609e+06	1.23093e+06	1.11235e+06	1.53147e+06	1.65294e+06	1.37978e+06	1.68596e+06	1.41618e+06	Fibulin-1 OS=Homo sapiens GN=FBLN1 PE=1 SV=4
FBLN1	FBLN1_HUMAN	MVQEQC[160.0307]C[160.0307]HSQLEELHC[160.0307]ATGISLANEQDR	82.1293	205287	3371404	1.05924e+06	1.68417e+06	2652714	2.69979e+06	2.86377e+06	6.03676e+06	5.8597e+06	1.38178e+06	5875603	5.70956e+06	6392821	4.42495e+06	3.33012e+06	4.63705e+06	5.75939e+06	4390610	4599217	7.15466e+06	7.56713e+06	5522011	6.39442e+06	6542432	Fibulin-1 OS=Homo sapiens GN=FBLN1 PE=1 SV=4
GC	VTDB_HUMAN	C[160.0307]C[160.0307]ESASEDC[160.0307]MAK	32.6532	12600.6	229484	140192	159170	127532	191051	79441.3	261011	397205	208016	785543	141598	243758	245747	16947.7	520829	408168	491058	323922	350489	417859	450857	329936	371171	Vitamin D-binding protein OS=Homo sapiens GN=GC PE=1 SV=1
GOT1	AATC_HUMAN	EPESILQVLSQMEK	124.867	88942.8	98741.8	132788	171068	153142	331620	91342.3	110844	363630	257211	229686	138377	224812	107383	111251	222775	211305	246743	150243	328409	160491	325016	385696	480996	Aspartate aminotransferase, cytoplasmic OS=Homo sapiens GN=GOT1 PE=1 SV=3
GSN	GELS_HUMAN	VPFDAATLHTSTAMAAQHGM[147.0354]DDDGTGQK	71.8563	8656.31	306666	95925.2	96480.1	175930	192558	231534	330356	245760	100787	358242	399909	338640	346240	281787	408405	313281	380957	400180	569706	668029	475229	382354	625132	Gelsolin OS=Homo sapiens GN=GSN PE=1 SV=1
GSN	GELS_HUMAN	VPFDAATLHTSTAMAAQHGMDDDGTGQK	78.9139	103395	6656129	712783	896534	3.04539e+06	2692209	6343970	11650000	16310000	928702	8833112	10210000	16120000	8769013	4689474	9878545	13830000	9376780	8835251	19080000	20020000	11390000	15020000	14300000	Gelsolin OS=Homo sapiens GN=GSN PE=1 SV=1
GSN	GELS_HUMAN	VSNGAGTMSVSLVADENPFAQGALK	111.898	39531.9	385807	99100.9	108129	285324	247984	254601	260320	420085	154981	345106	376376	622590	594686	283714	361591	429143	114797	532708	631334	700722	302463	301163	332126	Gelsolin OS=Homo sapiens GN=GSN PE=1 SV=1
HPX	HEMO_HUMAN	DYFMPC[160.0307]PGR	71.5728	182467	4615192	3313728	3639850	1.9523e+06	1.92465e+06	3.65172e+06	5555212	5.13298e+06	1.89898e+06	6395150	6880378	5894399	4750418	4283658	6567763	5949531	5.96835e+06	5481224	6.97449e+06	7257774	5502458	6455227	7374466	Hemopexin OS=Homo sapiens GN=HPX PE=1 SV=2
HYI	HYI_HUMAN	IHLMAGR	43.0062	4936.42	99282	146337	43908.4	46087.2	116323	63702.7	135998	201979	79584.4	190138	56404.4	102560	767073	130380	253535	163860	160283	60453.6	91584.4	122794	129766	128296	101087	Putative hydroxypyruvate isomerase OS=Homo sapiens GN=HYI PE=2 SV=2
IFT52	B4DXC7_HUMAN	FTAAEM[147.0354]LWLEM[147.0354]YITNISILK	119.561	1656088	318137	828919	1159698	615322	943518	487624	397793	68189.4	1754403	225166	246226	139925	104397	262691	88182.1	143396	481063	195269	43324.3	40484.4	528202	129397	95748.6	cDNA FLJ50276, moderately similar to Intraflagellar transport 52 homolog OS=Homo sapiens PE=4 SV=1
ITGA3	ITA3_HUMAN	HMGAVFLLSQEAGGDLR	92.9625	5167038	2526546	5635338	6.70404e+06	4.58639e+06	4500282	4.18883e+06	2.42713e+06	365086	4855861	785056	1.6631e+06	1.67028e+06	567686	3273324	879535	1.10587e+06	2390468	2.19604e+06	265324	200005	1.58703e+06	1.18581e+06	314221	Integrin alpha-3 OS=Homo sapiens GN=ITGA3 PE=1 SV=4
KIAA0494	B7Z3D1_HUMAN	QMGDRSATLKRQSLDQVTNR	62.3314	4858901	2491791	8.23594e+06	5.38642e+06	5266034	4458913	3.81397e+06	2.33208e+06	1.37575e+06	2.8057e+06	1860953	1741262	2279696	2.01692e+06	2.08444e+06	3796361	2.06179e+06	1.48552e+06	1.24958e+06	1.65704e+06	1.33798e+06	1.7191e+06	2670620	1.74558e+06	cDNA FLJ57374 OS=Homo sapiens PE=2 SV=1
KLK6	KLK6_HUMAN	AVIHPDYDAASHDQDIMLLR	85.4714	643201	15200000	7.16071e+06	7369847	17040000	17190000	15420000	14820000	23190000	8387511	6886527	6.40005e+06	20120000	15270000	9318524	21090000	19710000	15730000	11190000	21820000	13850000	11950000	21330000	18190000	Kallikrein-6 OS=Homo sapiens GN=KLK6 PE=1 SV=1
KLK6	KLK6_HUMAN	EEC[160.0307]EHAYPGQITQNMLC[160.0307]AGDEK	79.3195	174698	2836864	877822	1.05391e+06	2.20069e+06	2636538	2.09197e+06	4363865	3.11338e+06	996821	1.08966e+06	1.39615e+06	3.38658e+06	1.12714e+06	1.94194e+06	2.45682e+06	2.75514e+06	3.13524e+06	2.83101e+06	2.89509e+06	3.64154e+06	3.39275e+06	3.20406e+06	3.86232e+06	Kallikrein-6 OS=Homo sapiens GN=KLK6 PE=1 SV=1
LOC100128714	Q6ZV66_HUMAN	ASM[147.0354]NQLLR	43.5689	177803	83820.4	283533	306354	135888	348898	86076.7	92739.2	56414.3	93451.6	200163	117081	74595.3	167329	118099	99198.2	85787	119872	86151.3	55843.1	60672.3	98424.6	93852.5	45795.3	cDNA FLJ42943 fis, clone BRSTN2003835 OS=Homo sapiens PE=2 SV=1
LOC100130764	O00363_HUMAN	KKTNNPIKKWVKDMNRHFSK	99.1183	1461329	15200000	7.76221e+06	7.56006e+06	9793527	22890000	7.75285e+06	15850000	24440000	20930000	7408330	10920000	16010000	3.69278e+06	15650000	19700000	23530000	28020000	24070000	30210000	24850000	15590000	32420000	36630000	Putative p150 OS=Homo sapiens PE=4 SV=1
LRRC4B	LRC4B_HUMAN	SLEELNLSHNNLMSLPHDLFTPLHR	119.059	1251721	187630	148949	231934	143331	214455	126637	135199	208779	385583	133513	142044	256591	102841	136032	203653	223671	239932	233834	372976	290675	322325	196240	529249	Leucine-rich repeat-containing protein 4B OS=Homo sapiens GN=LRRC4B PE=1 SV=3
NCAM1	NCAM1_HUMAN	LEGQMGEDGNSIK	47.0512	29203.9	267049	108479	87555.3	218601	257308	95209.4	253150	394731	102354	235384	114786	123806	452507	264091	429064	267658	328299	237232	184623	308120	262026	289349	227498	Neural cell adhesion molecule 1 OS=Homo sapiens GN=NCAM1 PE=1 SV=3
NPC2	NPC2_HUMAN	AVVHGILM[147.0354]GVPVPFPIPEPDGC[160.0307]K	119.03	351693	345168	459268	364364	479628	578997	271971	325247	333497	820812	405831	301827	335105	390318	272892	671302	347483	669691	350243	548050	322628	885838	580597	702520	Epididymal secretory protein E1 OS=Homo sapiens GN=NPC2 PE=1 SV=1
NPC2	NPC2_HUMAN	AVVHGILMGVPVPFPIPEPDGC[160.0307]K	122.408	8517004	5587143	3.3342e+06	2436687	5.18446e+06	8633484	3.21138e+06	6.3169e+06	9363919	2212806	7608250	6.54912e+06	8.17041e+06	7394944	5.59665e+06	7911222	9157755	5568591	8.22698e+06	11060000	9960880	6.49369e+06	7023656	10480000	Epididymal secretory protein E1 OS=Homo sapiens GN=NPC2 PE=1 SV=1
NRCAM	NRCAM_HUMAN	DPLVTMKPGTGTLIINIMSEGK	119.923	43174.3	468923	85962.5	88867.7	235562	321721	225176	278832	838370	180388	419091	321401	600538	621817	204090	635733	547463	379466	334875	753065	755966	741584	667809	987728	Neuronal cell adhesion molecule OS=Homo sapiens GN=NRCAM PE=1 SV=3
ORM1	B7ZKQ5_HUMAN	SDVMYTDWK	71.5408	175237	3842595	1.47762e+06	1.68401e+06	433461	464918	1.53267e+06	2.09024e+06	1.48001e+06	484861	2.75028e+06	3017739	2420142	1.65725e+06	1.83813e+06	2809770	2.27808e+06	1.85678e+06	2.29387e+06	2.76639e+06	3.27271e+06	2.0944e+06	2.14685e+06	3.18262e+06	Orosomucoid 1 OS=Homo sapiens GN=ORM1 PE=2 SV=1
ORM1	A1AG1_HUMAN	TYMLAFDVNDEK	89.5108	640371	16000000	20940000	24020000	4.0882e+06	4108825	11200000	18440000	24840000	13050000	27950000	31360000	19720000	15180000	15340000	24020000	20050000	21320000	19350000	23880000	23580000	22840000	23950000	23210000	Alpha-1-acid glycoprotein 1 OS=Homo sapiens GN=ORM1 PE=1 SV=1
ORM2	A1AG2_HUMAN	TLMFGSYLDDEK	95.2562	201991	4677016	7849550	8659215	1.87282e+06	2598004	5.77701e+06	12420000	7866154	3.10046e+06	12730000	14640000	7.439e+06	9388141	9098411	11070000	9512438	13190000	11440000	11580000	13840000	11560000	11040000	15250000	Alpha-1-acid glycoprotein 2 OS=Homo sapiens GN=ORM2 PE=1 SV=2
PHKG1	PHKG1_HUMAN	QMLMLR	#VALUE!	819530	150278	1.13407e+06	1.35326e+06	392738	815695	104082	149269	27476	784084	214035	129277	65268.5	49289.4	117569	49727.9	61962.3	306566	105290	20175.6	18036.7	199247	90882.3	32067.9	Phosphorylase b kinase gamma catalytic chain, skeletal muscle isoform OS=Homo sapiens GN=PHKG1 PE=2 SV=3
PLG	PLMN_HUMAN	FVTWIEGVMR	109.874	13063	120408	86695.7	64005.5	49061	64302.7	123900	118479	148089	51684.3	114472	124950	293217	95148.6	115425	128287	191957	87736.3	161304	181553	290296	167262	109187	263963	Plasminogen OS=Homo sapiens GN=PLG PE=1 SV=2
PPP1R12B	MYPT2_HUMAN	ALERKM[147.0354]SEMEEEMKVLTELK	93.4094	210925	109845	66899.6	59762.3	97384.6	104170	130132	52019.3	97423.9	55563.3	165365	230304	179389	123199	149711	126507	129490	35955.6	101378	147317	87377.3	57190.7	62233.7	86200.5	Protein phosphatase 1 regulatory subunit 12B OS=Homo sapiens GN=PPP1R12B PE=1 SV=2
PRNP	PRIO_HUMAN	VVEQMC[160.0307]ITQYER	73.4781	348666	4655166	1.12275e+06	1735678	4367818	4.71163e+06	2.95279e+06	4.24318e+06	4.84994e+06	1.46392e+06	4.12629e+06	4865071	4.82333e+06	3.48964e+06	3377353	4.72388e+06	4.60309e+06	4.07663e+06	4.07605e+06	5.3854e+06	6074685	4.81484e+06	3.93378e+06	5349336	Major prion protein OS=Homo sapiens GN=PRNP PE=1 SV=1
PRR14L	PR14L_HUMAN	ESALLNKLSILASKLAPAM[147.0354]KTQKLR	#VALUE!	2370.34	3269.79	6290.33	5030.7	5821.74	4131.98	5862.08	3822.52	3460.7	6034.34	2878.24	4085.82	3575.34	1512.71	1089.09	1185.62	2788.46	1718.38	2493.8	2565.91	3251.55	3273.38	4627.08	3484.17	Protein PRR14L OS=Homo sapiens GN=PRR14L PE=1 SV=1
PTGDS	PTGDS_HUMAN	M[147.0354]ATLYSR	38.232	1136866	819628	1.54088e+06	822509	1.32506e+06	1.47256e+06	465282	824073	1.00742e+06	1.17313e+06	776679	385056	483888	2.04331e+06	6740.57	1.50926e+06	738619	1.34611e+06	653828	568660	788496	771486	859180	444934	Prostaglandin-H2 D-isomerase OS=Homo sapiens GN=PTGDS PE=1 SV=1
PTGDS	PTGDS_HUMAN	MATLYSR	48.5692	2005661	13100000	11210000	7110088	12670000	15430000	7.25029e+06	12470000	17840000	10500000	14210000	8814315	9852054	22300000	16210000	25860000	15440000	15720000	11750000	12090000	12820000	13440000	15920000	12820000	Prostaglandin-H2 D-isomerase OS=Homo sapiens GN=PTGDS PE=1 SV=1
PTGDS	PTGDS_HUMAN	TM[147.0354]LLQPAGSLGSYSYR	84.7815	87500000	57500000	77230000	80640000	84230000	86790000	61860000	54190000	58150000	70260000	36750000	42750000	60230000	49730000	54590000	82380000	60080000	65820000	51050000	66000000	49700000	57080000	79260000	56090000	Prostaglandin-H2 D-isomerase OS=Homo sapiens GN=PTGDS PE=1 SV=1
PTGDS	PTGDS_HUMAN	TMLLQPAGSLGSYSYR	92.1419	87000000	198000000	221000000	252300000	255400000	310500000	246900000	216000000	220100000	207100000	184000000	204200000	282700000	206300000	212100000	265200000	227600000	211300000	205600000	233800000	212000000	233600000	265700000	272200000	Prostaglandin-H2 D-isomerase OS=Homo sapiens GN=PTGDS PE=1 SV=1
RBP4	RET4_HUMAN	FSGTWYAMAK	82.5545	2605.26	294530	82472.1	99100.5	263502	219330	255671	336680	1127279	202528	368343	461868	539035	256445	314373	534137	596222	284151	419541	942392	862796	415199	449489	621892	Retinol-binding protein 4 OS=Homo sapiens GN=RBP4 PE=1 SV=3
RNASE1	RNAS1_HUMAN	QHMDSDSSPSSSSTYC[160.0307]NQMMR	55.9	0	434374	38251.3	43797.1	193670	216234	184022	349465	1.44105e+06	38766.1	378334	360507	1.54593e+06	318328	232072	1.19844e+06	1326755	505582	635886	2.37e+06	2.32219e+06	794621	1.29104e+06	2352536	Ribonuclease pancreatic OS=Homo sapiens GN=RNASE1 PE=1 SV=4
RNASE1	RNAS1_HUMAN	SNSSMHITDC[160.0307]R	38.3703	31599.8	282294	199762	110016	370944	373299	120027	308264	679001	198559	257078	101293	170111	849518	3448.41	681199	400104	577809	358652	270114	382071	307544	411245	245221	Ribonuclease pancreatic OS=Homo sapiens GN=RNASE1 PE=1 SV=4
RTDR1	RTDR1_HUMAN	QKALMALC[160.0307]DLMHDPEC[160.0307]IYKAM[147.0354]NIGC[160.0307]MENLKALLKDSNSM[147.0354]VRIK	#VALUE!	69004.8	275836	72193.2	43038.9	188054	202736	136292	99414.6	267257	55942.8	40765.3	131392	282412	0	124628	553201	478665	76916.9	406625	543631	755735	90260.8	253615	446259	Rhabdoid tumor deletion region protein 1 OS=Homo sapiens GN=RTDR1 PE=2 SV=1
RXRB	E9PK95_HUMAN	MREC[160.0307]GGGPGAGKR	42.4125	474964	336776	673124	498981	520695	540165	486661	360277	355547	496178	549895	401827	411398	279461	252680	280528	319875	277060	252862	222028	299531	338455	482430	239274	Uncharacterized protein OS=Homo sapiens GN=RXRB PE=4 SV=1
SERPINA3	AACT_HUMAN	MEEVEAMLLPETLK	110.946	93235.5	339414	353758	266338	214787	466243	486525	353732	4.07713e+06	377973	3.13122e+06	1.3543e+06	1.85096e+06	4.71421e+06	454736	1.64463e+06	2.72706e+06	1.10547e+06	1.63663e+06	3.28418e+06	2.72179e+06	1.51079e+06	3.28462e+06	4.20421e+06	Alpha-1-antichymotrypsin OS=Homo sapiens GN=SERPINA3 PE=1 SV=2
SERPINA3	AACT_HUMAN	WEMPFDPQDTHQSR	85.2944	48639.7	1596808	1.13689e+06	1241327	741103	751100	1.16224e+06	1.60938e+06	4250611	779337	3.07892e+06	3.35583e+06	2658436	2.55387e+06	1566181	2.47303e+06	2.80448e+06	1.55325e+06	2255101	2.82131e+06	4091753	2.27062e+06	2.87852e+06	4.03723e+06	Alpha-1-antichymotrypsin OS=Homo sapiens GN=SERPINA3 PE=1 SV=2
SERPINC1	ANT3_HUMAN	DIPMNPMC[160.0307]IYR	93.9856	43573.1	238010	99523.8	107686	146190	163316	190785	441840	709055	87458.3	891853	740208	493435	340374	287069	615320	571264	491700	407886	759496	1264433	606170	564338	1.66544e+06	Antithrombin-III OS=Homo sapiens GN=SERPINC1 PE=1 SV=1
SERPINC1	ANT3_HUMAN	EVPLNTIIFMGR	113.326	287744	3104470	2.77276e+06	2.89584e+06	1.94299e+06	4.17922e+06	2963793	6.04456e+06	5694427	4575130	8516524	6.04531e+06	5.82088e+06	4.14568e+06	4283523	4.65157e+06	5.41539e+06	5.57447e+06	5.13335e+06	6271759	6.44184e+06	7376400	6.32782e+06	10260000	Antithrombin-III OS=Homo sapiens GN=SERPINC1 PE=1 SV=1
SERPINC1	ANT3_HUMAN	RVAEGTQVLELPFKGDDITMVLILPKPEK	121.219	125422	294252	269620	142375	252980	133743	285950	784443	680119	96354.2	1.00607e+06	1.26409e+06	632990	256490	418415	634129	833462	399553	832198	1.33315e+06	1.53208e+06	635296	511513	868944	Antithrombin-III OS=Homo sapiens GN=SERPINC1 PE=1 SV=1
SERPINC1	ANT3_HUMAN	VAEGTQVLELPFKGDDITMVLILPKPEK	122.876	78370	1383917	539088	183558	774842	257232	1.23824e+06	1.26158e+06	2155267	54255.9	3.46433e+06	4597659	4.10915e+06	917422	1.48853e+06	3.49096e+06	3.65697e+06	236575	3.30853e+06	5.39194e+06	5091691	835273	768091	1.70124e+06	Antithrombin-III OS=Homo sapiens GN=SERPINC1 PE=1 SV=1
SERPINF1	PEDF_HUMAN	LDLQEINNWVQAQMK	124.64	500397	4996522	1.81495e+06	1.19929e+06	4653351	2.2969e+06	2.78862e+06	3159351	4.643e+06	740287	6658446	5419856	11940000	3.40807e+06	3402961	3608763	5.77484e+06	1676978	4195088	9681944	7733516	3462731	4.24798e+06	5824633	Pigment epithelium-derived factor OS=Homo sapiens GN=SERPINF1 PE=1 SV=4
SERPING1	IC1_HUMAN	FPVFMGR	82.0347	10512.6	698563	239948	312772	319203	435269	383039	998874	1.07946e+06	353609	1.23264e+06	1.01782e+06	944900	935392	790503	699967	896835	1.09101e+06	926223	1.21235e+06	1.44245e+06	1.01003e+06	950914	1.41739e+06	Plasma protease C1 inhibitor OS=Homo sapiens GN=SERPING1 PE=1 SV=2
SERPING1	IC1_HUMAN	LEDMEQALSPSVFK	99.3268	84772.9	1700788	1.04093e+06	838794	873658	1.31832e+06	1.67658e+06	2.50852e+06	2.47374e+06	786117	4097167	2.7108e+06	2998696	3.75254e+06	1.44192e+06	1.4739e+06	2.00742e+06	2.21567e+06	1.87164e+06	2.28217e+06	3.18198e+06	3.40423e+06	3.37692e+06	3.60954e+06	Plasma protease C1 inhibitor OS=Homo sapiens GN=SERPING1 PE=1 SV=2
SPARCL1	SPRL1_HUMAN	ASLVPMEHC[160.0307]ITR	67.3526	0	364429	123656	141172	296042	292138	179123	301913	567605	145910	344408	203005	348315	503984	307210	474844	370653	389515	316307	395878	512073	420393	412617	444287	SPARC-like protein 1 OS=Homo sapiens GN=SPARCL1 PE=1 SV=2
SPP1	OSTP_HUMAN	EFHSHEFHSHEDMLVVDPK	62.7505	520957	12200000	1.38776e+06	3.30624e+06	5.8382e+06	1.56568e+06	7620161	12820000	16030000	4719146	7.77086e+06	8771221	10400000	10200000	8971437	8.0554e+06	12340000	12940000	13150000	17110000	17280000	15330000	13850000	18870000	Osteopontin OS=Homo sapiens GN=SPP1 PE=1 SV=1
STK33	STK33_HUMAN	GEMEKTPVTPSQGTATKYPAKSGALSRTKKK	#VALUE!	15441.1	15800.7	16220.9	35651	25121	24504.3	23385.2	16658.2	17856.8	29071.9	13812.2	20970.3	33479.8	12569.9	13980.1	18614.4	13158.7	11657.7	15645.8	20574.1	14973.9	24110.2	28224.2	24654.2	Serine/threonine-protein kinase 33 OS=Homo sapiens GN=STK33 PE=1 SV=1
SYDE2	SYDE2_HUMAN	GGRM[147.0354]DGWSGDRAR	128.263	78397.4	43724.6	18101.4	22527.4	15134.3	9142.68	28223.2	26650.8	17124.3	13510.3	20209.2	28419.7	34461.9	1855.44	19766.2	7505.67	17036.5	14676.3	14432.8	15906.2	22250.7	16455.3	19392.5	13138.5	Rho GTPase-activating protein SYDE2 OS=Homo sapiens GN=SYDE2 PE=1 SV=2
TIMP2	TIMP2_HUMAN	YQMGC[160.0307]EC[160.0307]K	34.776	13630.6	33378.5	17126	23189.4	34154.1	33773.8	31419.4	41215.7	50185.9	17093.7	41645.7	14256	52249.9	42703.1	0	40534.5	45293.5	41890.6	39044.7	51778.8	57930.7	48383.5	51331.2	52171.5	Metalloproteinase inhibitor 2 OS=Homo sapiens GN=TIMP2 PE=1 SV=2
TRIM60	TRI60_HUMAN	LFLQNEQEM[147.0354]ILR	99.6706	1530667	830311	1.0715e+06	1.45159e+06	865664	1139603	1.23964e+06	1.54769e+06	675557	1.06378e+06	1.41833e+06	1.57416e+06	864731	726071	878302	547099	761932	1.13981e+06	860119	850226	900981	1.27793e+06	939148	1110167	Tripartite motif-containing protein 60 OS=Homo sapiens GN=TRIM60 PE=2 SV=2

## Sheet: P3
TABLE S4. Contaminant and outlier peptides
Early-eluting peptides from pooled sample P3
Gene Symbol	Primary Protein Name	Modified Peptide Sequence	Peak Centroid Time	1a	1b	2a	2b	3a	3b	4a	4b	5a	5b	6a	6b	P1	P2	P3	P4	P5	P6	P8	P9	P10	P11	P12	P14	Protein Description
A2M	A2MG_HUMAN	EQAPHC[160.0307]IC[160.0307]ANGR	36.1642	126658	98202.9	211171	128739	88625.1	93881.8	78527.5	125784	202091	326355	143649	71478.5	83357.9	209031	1260.6	218207	123406	173465	109759	76230.5	83866.9	121286	121519	45238.8	Alpha-2-macroglobulin OS=Homo sapiens GN=A2M PE=1 SV=3
A2M	A2MG_HUMAN	FQVDNNNR	33.7689	471836	319486	563524	383572	512239	690483	198122	323282	427894	747877	467020	27575.1	206839	741150	2108.84	393431	330143	458294	275473	178227	205864	363811	272688	216618	Alpha-2-macroglobulin OS=Homo sapiens GN=A2M PE=1 SV=3
ADAM22	ADA22_HUMAN	SGGEDESRHDALDTR	30.6199	306570	202115	148398	162204	232728	134175	120543	171163	95535.2	181020	94480.6	39183.5	130028	48640.4	623.124	85445.1	129932	162822	146035	124930	206907	174195	138447	137519	Disintegrin and metalloproteinase domain-containing protein 22 OS=Homo sapiens GN=ADAM22 PE=1 SV=1
AMBP	AMBP_HUMAN	GVC[160.0307]EETSGAYEK	39.9275	79319.1	80808.4	65804.7	57552.2	51051.7	48728.3	72384.1	63482.1	198897	201604	119316	113018	62640.6	95841.5	3252.36	105365	92422.6	100754	97976.2	78537.5	82722.6	94304.1	91523.7	80731	Protein AMBP OS=Homo sapiens GN=AMBP PE=1 SV=1
APLP1	APLP1_HUMAN	HYQHVAAVDPEK	36.9316	3156256	2486442	2801742	2543716	4413567	3744293	2159557	2366599	2917585	3852696	1852352	1156514	1506487	3215186	1211.82	1953398	1914060	2804326	1995843	1359282	1815242	2180476	2347489	1020912	Amyloid-like protein 1 OS=Homo sapiens GN=APLP1 PE=1 SV=3
APLP1	APLP1_HUMAN	VLEYC[160.0307]R	41.6729	1672805	991919	973072	966647	1554456	1343489	775631	912122	980075	1196698	562629	471402	444488	972988	47758.9	634390	637313	944186	724358	521492	650983	712059	750499	491996	Amyloid-like protein 1 OS=Homo sapiens GN=APLP1 PE=1 SV=3
APOA1	APOA1_HUMAN	ATEHLSTLSEK	40.82	358133	515355	678118	179510	246417	597554	689230	1319849	1109166	968661	851559	277402	512981	4950604	2300.61	1135504	846924	958888	314570	424657	528212	711560	733550	397967	Apolipoprotein A-I OS=Homo sapiens GN=APOA1 PE=1 SV=1
APOA2	APOA2_HUMAN	SPELQAEAK	34.6929	171828	174177	181565	121535	115405	187404	295744	530816	255074	340554	370632	144876	401732	831979	598.122	289689	328153	344517	199865	188000	189806	405098	280110	199240	Apolipoprotein A-II OS=Homo sapiens GN=APOA2 PE=1 SV=1
APOE	APOE_HUMAN	AQAWGER	34.5045	7845702	3999160	2927041	3223611	4139929	3547928	3134316	3172940	3073008	3691883	2413329	694574	2068028	2215656	230060	2012771	2474100	3639556	3050660	2202097	2545852	3165147	2803423	2095862	Apolipoprotein E OS=Homo sapiens GN=APOE PE=1 SV=1
APOE	APOE_HUMAN	LEEQAQQIR	40.0811	10900000	6480087	5613602	4754893	8093383	7189469	4435107	4284916	6041109	6462936	4683021	3207215	2576179	8125319	114764	4344960	4218442	5958344	4096674	3196016	3416380	4255763	4828894	3457033	Apolipoprotein E OS=Homo sapiens GN=APOE PE=1 SV=1
APOE	APOE_HUMAN	QQTEWQSGQR	36.9385	10200000	5051202	3474191	4225398	5619453	4900875	3990457	3899987	3265718	3913936	2684385	2974394	3008270	2514639	115929	2507324	3416927	3903798	3661087	3055761	3060013	3551326	3478349	3343520	Apolipoprotein E OS=Homo sapiens GN=APOE PE=1 SV=1
APOH	APOH_HUMAN	ATVVYQGER	40.6585	2132412	1335463	1240659	1372155	1168563	1023541	1491503	1479172	1472617	1937427	1878226	1959069	1084111	1075453	22750.7	1423905	1387126	1706721	1564032	1253174	1227697	1458103	1468968	1127145	Beta-2-glycoprotein 1 OS=Homo sapiens GN=APOH PE=1 SV=3
APP	A4_HUMAN	EVC[160.0307]SEQAETGPC[160.0307]R	35.505	572183	249922	271721	315451	498665	530836	204988	192595	246523	446954	169339	133927	191561	201608	5504.99	175674	185162	250858	185645	155075	148701	227927	200455	177841	Amyloid beta A4 protein OS=Homo sapiens GN=APP PE=1 SV=3
APP	A4_HUMAN	EWEEAER	38.7441	693094	510392	294824	348694	618040	499192	380710	347967	477297	493532	264658	328957	342519	234839	17213.7	239641	307918	399284	360852	300422	367841	337841	346187	326862	Amyloid beta A4 protein OS=Homo sapiens GN=APP PE=1 SV=3
B2M	B2MG_HUMAN	IQVYSR	39.2138	2020848	1166204	2327321	1591650	1765544	2049359	795884	1179591	1327301	2105706	1295622	564147	627468	2424784	13138.6	1642158	1037916	1678211	987513	666539	793148	1155429	1061864	631179	Beta-2-microglobulin OS=Homo sapiens GN=B2M PE=1 SV=1
B2M	B2MG_HUMAN	VNHVTLSQPK	40.9815	892018	1230375	2237872	631776	1040161	2407470	689127	1278210	1766085	2006373	708362	267611	752736	8189626	4039.18	1971031	1312860	1310197	448158	651740	835350	1203054	1149457	540738	Beta-2-microglobulin OS=Homo sapiens GN=B2M PE=1 SV=1
B3GNT1	B3GN1_HUMAN	SC[160.0307]QEVFDK	41.1144	289961	216345	265647	141000	350029	400929	108760	137874	284050	333709	208298	86862.8	68104.5	577207	493.525	219893	144591	231256	138961	87271.1	117328	146958	133227	83985.9	N-acetyllactosaminide beta-1,3-N-acetylglucosaminyltransferase OS=Homo sapiens GN=B3GNT1 PE=1 SV=1
BCAN	PGCB_HUMAN	ALHPEEDPEGR	36.2085	900276	672846	606804	502252	501352	66327.9	442361	448846	572401	843087	438013	396517	57720.7	531744	2601.61	508840	437427	614355	520946	300695	330444	700447	470103	375217	Brevican core protein OS=Homo sapiens GN=BCAN PE=1 SV=2
C3	CO3_HUMAN	FYHPEKEDGK	31.6609	86900.1	65619.8	65047.3	67835.8	67321.3	101528	53527.8	129054	89172.4	93000.4	142664	17682.5	87373.5	34822.7	5219.65	58913.8	52845.3	136652	98866.4	49987.8	74806.5	100273	102543	58045.6	Complement C3 OS=Homo sapiens GN=C3 PE=1 SV=2
C3	CO3_HUMAN	KQELSEAEQATR	39.4615	2198982	1764456	2527950	2503766	2214305	2783134	1513010	1972079	2161756	2931327	3229224	2141222	1838989	2643633	54446.9	1790561	1945643	3048310	1982549	1600951	1698110	2053031	2213517	1368072	Complement C3 OS=Homo sapiens GN=C3 PE=1 SV=2
C3	CO3_HUMAN	LC[160.0307]RDELC[160.0307]R	39.1909	242365	177183	200821	244816	239096	179545	139615	276513	133776	191005	163857	257976	187724	58438.2	14358.9	154353	189111	240762	207813	201876	276736	188492	216802	208300	Complement C3 OS=Homo sapiens GN=C3 PE=1 SV=2
C3	CO3_HUMAN	NEQVEIR	36.835	258168	164865	317929	165730	207387	374812	134167	199702	277784	317166	407637	135312	155791	958301	1444.46	211031	193551	247699	132518	105257	138108	202269	175719	109319	Complement C3 OS=Homo sapiens GN=C3 PE=1 SV=2
C3	CO3_HUMAN	SGSDEVQVGQQR	34.835	709075	467982	811948	667850	737885	1377186	366351	565910	835200	1105951	1243939	500743	535038	1835266	3606.66	680688	548727	913541	549878	342717	385252	657853	652942	365721	Complement C3 OS=Homo sapiens GN=C3 PE=1 SV=2
CALM1	CALM_HUMAN	DTDSEEEIR	31.1564	42007.3	29647.1	31327.6	28923.2	32363.8	40353.9	24478.9	24214.3	29828.8	47921	38198.5	11243	27784.7	41561.5	914.961	22915.1	29982.3	35490.8	34325.9	24314.8	26166.2	36690.8	26589.2	29203.2	Calmodulin OS=Homo sapiens GN=CALM1 PE=1 SV=2
CD99L2	C99L2_HUMAN	RKPIAGGGGFSDK	34.0208	76553.8	61120.4	140402	54227.2	82955.6	137148	31776.5	28507	75919.3	180667	84313.2	649.408	24075.3	173275	1809.09	67066.5	34729	49420.4	23214.7	14828.5	18981.1	47774.3	36850.9	17437.1	CD99 antigen-like protein 2 OS=Homo sapiens GN=CD99L2 PE=2 SV=1
CFB	CFAB_HUMAN	DAQYAPGYDK	40.4574	506618	311455	576387	565281	234727	232506	319284	302837	295795	344983	920944	926444	480061	259780	6918.76	215034	347033	407248	355734	331236	297606	350619	368761	299821	Complement factor B OS=Homo sapiens GN=CFB PE=1 SV=2
CFH	CFAH_HUMAN	EFDHNSNIR	33.4411	56566.8	40713.6	44844.7	49554.9	27177.6	35115.8	50710.9	64143.2	46078.9	53587.4	80751.3	15808.7	53104.5	49359.7	453.869	46237.5	45821.9	78566.2	67239.5	53046.8	47524.7	69380.4	54130.1	59513.3	Complement factor H OS=Homo sapiens GN=CFH PE=1 SV=4
CFH	CFAH_HUMAN	FVC[160.0307]NSGYK	38.542	283219	186190	255618	198224	147217	140516	176167	183348	160021	196613	266181	180247	92425.4	261691	4629.33	196597	169066	264554	197882	117663	150610	165720	191224	107210	Complement factor H OS=Homo sapiens GN=CFH PE=1 SV=4
CHGA	CMGA_HUMAN	SGELEQEEER	35.5015	3553972	2104403	2606746	2903774	3337722	3054685	1538932	1676327	2635998	3769454	996657	908959	1462148	2271419	46476.6	2134081	1756017	2754401	1958966	1573009	1573725	2168331	2005020	1506665	Chromogranin-A OS=Homo sapiens GN=CHGA PE=1 SV=7
CHGB	SCG1_HUMAN	DRADQTVLTEDEKK	40.6459	434508	380857	688722	525763	946132	1015616	181624	377801	501987	832807	571400	210144	129224	152508	9046.31	724447	310842	733572	332945	197502	174387	328986	260469	126404	Secretogranin-1 OS=Homo sapiens GN=CHGB PE=1 SV=2
CHGB	SCG1_HUMAN	EDEEEEEGENYQK	36.3316	534001	255075	122353	155124	148367	127685	243803	134870	142387	197958	211740	224365	209487	205026	1507.61	151828	165416	218773	206878	180465	133097	168152	183406	173003	Secretogranin-1 OS=Homo sapiens GN=CHGB PE=1 SV=2
CHGB	SCG1_HUMAN	SQREDEEEEEGENYQK	36.792	2539850	2258523	1239724	1357111	1352249	1451061	2101551	1875434	1297059	1674385	2115248	2483427	2054832	2025790	67007.4	1802521	1786946	2400155	2302843	2094062	1729670	1957829	2044148	2083289	Secretogranin-1 OS=Homo sapiens GN=CHGB PE=1 SV=2
CHL1	CHL1_HUMAN	SQPSQPSDHHETPPAAPDR	38.1378	217523	229433	298764	237137	567395	443718	198117	135555	340222	433178	170936	89641.9	150867	353028	1739.27	295396	199879	224550	179529	140804	122330	177770	218095	119614	Neural cell adhesion molecule L1-like protein OS=Homo sapiens GN=CHL1 PE=1 SV=4
CIC	CIC_HUMAN	AILGSYR	32.9812	800184	667125	598600	419639	579431	746548	368250	416638	628428	1064899	848021	232312	410835	1191471	1482.09	382837	556598	548895	330722	272728	347685	485204	409884	262839	Protein capicua homolog OS=Homo sapiens GN=CIC PE=1 SV=2
CNTFR	CNTFR_HUMAN	HSPQEAPHVQYER	41.8863	222282	222019	170424	154904	230567	154927	133054	129079	140306	151146	96267.5	119920	119886	105649	9582.73	150138	129735	167387	156329	153024	143257	133206	157111	121580	Ciliary neurotrophic factor receptor subunit alpha OS=Homo sapiens GN=CNTFR PE=1 SV=2
CP	CERU_HUMAN	DNEDFQESNR	32.6104	1219750	724050	1481885	1488833	640313	716008	598546	657913	607758	1163715	1590542	854149	810164	920304	25074.4	642789	743999	809994	753588	659068	769413	988723	741389	817316	Ceruloplasmin OS=Homo sapiens GN=CP PE=1 SV=1
CP	CERU_HUMAN	IYHSHIDAPK	37.3212	1020424	887232	2215956	1564072	855855	978854	702058	911627	1043053	1311968	2088343	1185693	626158	1648986	1220.28	1298270	867766	1277791	908294	619178	797906	961604	1038386	591275	Ceruloplasmin OS=Homo sapiens GN=CP PE=1 SV=1
CP	CERU_HUMAN	TYC[160.0307]SEPEKVDK	33.8751	441834	345966	918720	762353	264926	336798	181906	334921	234374	572474	759900	33621.8	266015	196880	26904.3	329339	342844	406898	303754	226728	280095	436311	304162	279181	Ceruloplasmin OS=Homo sapiens GN=CP PE=1 SV=1
FBLN1	FBLN1_HUMAN	GYHLNEEGTR	39.4111	519281	433293	609294	704862	638321	724168	622465	603689	440776	582776	663693	608430	648479	401534	7497.1	384306	484852	608998	518059	529317	495260	590966	568392	544606	Fibulin-1 OS=Homo sapiens GN=FBLN1 PE=1 SV=4
FGA	FIBA_HUMAN	GGSTSYGTGSETESPR	37.4231	389229	238630	473093	596130	76117.7	113944	319290	263471	84522.8	145533	674957	646775	332029	184024	607.831	186662	208340	281765	281549	185030	243418	317365	200362	205750	Fibrinogen alpha chain OS=Homo sapiens GN=FGA PE=1 SV=2
FN1	FINC_HUMAN	LGVRPSQGGEAPR	39.6148	62529	66622.1	170161	70314	85957.1	104976	75600	89868.5	120362	124298	116326	39430.5	26468.1	321710	1272.29	146030	67965.2	145294	64979.4	27808.5	37710	56012.1	66999.5	26404.9	Fibronectin OS=Homo sapiens GN=FN1 PE=1 SV=4
FN1	FINC_HUMAN	VFAVSHGR	34.2389	33218.2	32996.7	65553	36075.8	41908.4	81763.9	35951	36537.4	44300.3	77613.2	79054.7	7733.75	23647.9	85073	295.436	54808.8	29956.7	51744.5	33928.4	17268.4	20537.2	44542.8	29360.6	23801.7	Fibronectin OS=Homo sapiens GN=FN1 PE=1 SV=4
GSN	GELS_HUMAN	RYIETDPANR	38.9676	2054628	1598652	1380235	1888122	1670831	1768949	1968810	2139260	1693731	2301777	1485263	1513676	1926766	1278752	163889	1232712	1607838	2011232	1717922	1854427	1554838	1757487	1759417	1419313	Gelsolin OS=Homo sapiens GN=GSN PE=1 SV=1
GSN	GELS_HUMAN	YIETDPANR	39.9001	1525570	1180082	1279655	1275654	1508716	1154883	2033230	1385217	1154693	1325038	984246	1053821	1586978	882326	19992.5	777892	1076842	975848	1034286	1110133	1235858	1155223	1402189	1001359	Gelsolin OS=Homo sapiens GN=GSN PE=1 SV=1
HRNR	HORN_HUMAN	GPYESGSGHSSGLGHR	31.783	15016.4	19617.1	25011.3	27602.2	15013.9	22406.2	18901	8563.96	7526.53	24359.3	20183.6	128.799	80439.1	12882.7	415.473	8401.24	22246.2	10932.3	36013.8	6118.9	6528.94	9131.7	10095.8	12636.1	Hornerin OS=Homo sapiens GN=HRNR PE=1 SV=2
IGFBP6	IBP6_HUMAN	APAVAEENPK	31.3065	39203.1	56298.3	87703.4	19864	25613.8	87474.9	46451.7	84659.2	46763.8	115094	41447.7	0	48539	528629	666.795	66066.2	84997.8	32825.8	10579.7	29777.1	45034.5	75045.4	43296.9	19103	Insulin-like growth factor-binding protein 6 OS=Homo sapiens GN=IGFBP6 PE=1 SV=1
IGFBP7	IBP7_HUMAN	EDAGEYEC[160.0307]HASNSQGQASASAK	38.3682	623944	471216	666434	753554	691675	510523	639298	492410	339383	359224	437859	575258	486302	301077	6757.91	421601	546239	657226	613868	376340	448713	578891	502582	453711	Insulin-like growth factor-binding protein 7 OS=Homo sapiens GN=IGFBP7 PE=1 SV=1
ITIH2	ITIH2_HUMAN	ALYAQAR	34.1626	61788.3	35434.5	44503	34342.1	36836.3	39648.7	36291.1	32545.4	34012.6	67482.6	88843.4	3577.25	39634.1	31602	798.72	35950.7	38203.2	40924.8	31484.1	21267.4	21903.2	46373.7	34005.3	21954.6	Inter-alpha-trypsin inhibitor heavy chain H2 OS=Homo sapiens GN=ITIH2 PE=1 SV=2
LGALS3BP	LG3BP_HUMAN	SQLVYQSR	41.2358	237577	169599	223101	213106	197779	214371	123268	168788	142543	192409	197848	146441	105718	233980	4548.08	222163	153461	268026	199522	131611	157897	187625	168449	149477	Galectin-3-binding protein OS=Homo sapiens GN=LGALS3BP PE=1 SV=1
NBL1	NBL1_HUMAN	SAWC[160.0307]EAK	34.2571	283369	195187	211615	249353	291248	302374	170657	208744	184494	259717	221083	15057.6	140349	180096	8823.82	208840	175260	267917	248808	171871	171754	193987	200196	123745	Neuroblastoma suppressor of tumorigenicity 1 OS=Homo sapiens GN=NBL1 PE=1 SV=1
NCAM1	NCAM1_HUMAN	DGEQIEQEEDDEK	40.1793	1483157	939652	1024171	985670	1303136	1263712	812138	862286	886785	1173058	578168	506756	704261	807173	16936	847609	805268	992121	792988	758188	714227	852639	823872	724712	Neural cell adhesion molecule 1 OS=Homo sapiens GN=NCAM1 PE=1 SV=3
NELL2	NELL2_HUMAN	NNAHGYFK	31.405	140314	95511.9	77583.1	85595.3	126738	118520	62175.5	61384	55756.3	122494	43848	0	90528.4	63679.2	518.149	31546.4	50410.4	75503.9	63286.5	51600.5	68660.8	81459.8	50730.4	56336.7	Protein kinase C-binding protein NELL2 OS=Homo sapiens GN=NELL2 PE=1 SV=1
NEO1	NEO1_HUMAN	NEEALDTESSER	38.7552	182708	119057	79316	84331.8	116565	112859	68559.1	89436.5	76345.1	112234	59797.6	59477.7	69730.1	65784.2	9079.57	75150.6	73953.8	112922	118756	67797.4	83255	90317.2	81515.1	75562.7	Neogenin OS=Homo sapiens GN=NEO1 PE=1 SV=2
PLG	PLMN_HUMAN	NLDENYC[160.0307]R	41.2141	203645	152234	176513	244255	86407.7	129687	138992	202727	118594	159258	118483	166470	157396	125377	745.473	151638	157005	249893	234275	176140	187146	210733	172351	187129	Plasminogen OS=Homo sapiens GN=PLG PE=1 SV=2
PRNP	PRIO_HUMAN	ESQAYYQR	32.3964	761669	401023	305655	407427	480633	454702	258480	266381	218295	394434	283160	151787	358942	238748	1401.08	180833	242217	304088	271273	232621	281534	336240	222609	264632	Major prion protein OS=Homo sapiens GN=PRNP PE=1 SV=1
PTGDS	PTGDS_HUMAN	GPGEDFR	34.743	9395768	7896075	14000000	9227311	11600000	19200000	7239802	8020595	10500000	18800000	10800000	3052243	7415853	18300000	653129	12300000	7879604	11100000	7911725	5885087	6033603	10600000	8886034	6544469	Prostaglandin-H2 D-isomerase OS=Homo sapiens GN=PTGDS PE=1 SV=1
RNASE1	RNAS1_HUMAN	YPNC[160.0307]AYR	40.5113	1986363	1174510	1454379	1645044	1770916	1483852	1428193	1233146	1251276	1709739	653556	792332	1487204	927209	20242.9	1194732	1252752	1439456	1266194	1170748	1137767	1313288	1268099	1303487	Ribonuclease pancreatic OS=Homo sapiens GN=RNASE1 PE=1 SV=4
SCG2	SCG2_HUMAN	IESQTQEEVR	32.2475	529308	278527	582995	384279	774748	803311	263089	240130	368163	818480	365108	113589	259162	606319	2159.79	397322	342732	365173	220378	223858	246053	389697	278122	254100	Secretogranin-2 OS=Homo sapiens GN=SCG2 PE=1 SV=2
SERPING1	IC1_HUMAN	TLYSSSPR	37.0185	736850	347677	899602	756494	615189	740747	382544	424571	552512	849162	758082	311860	300118	887784	1887.77	494571	394308	537070	348828	250721	293400	408861	453048	233165	Plasma protease C1 inhibitor OS=Homo sapiens GN=SERPING1 PE=1 SV=2
SIRPA	SHPS1_HUMAN	ATPQHTVSFTC[160.0307]ESHGFSPR	64.3344	509118	546023	1407685	1689145	2146105	1600315	1409449	315750	1139946	1498211	263893	346802	1336499	322750	283436	1509265	1150973	235073	290013	1214924	289366	369080	1332974	714845	Tyrosine-protein phosphatase non-receptor type substrate 1 OS=Homo sapiens GN=SIRPA PE=1 SV=2
SPARCL1	SPRL1_HUMAN	KIYLDEK	38.8395	19814.6	20715.9	37445.7	17112.6	25873.9	37121.3	10699.2	15296.1	27588.2	40040.7	28166.5	10361.9	8721.27	90308.4	688.615	26175.3	17692.7	29976.1	17384.2	11030.2	12964.3	17906	17141.4	8825.74	SPARC-like protein 1 OS=Homo sapiens GN=SPARCL1 PE=1 SV=2
SPARCL1	SPRL1_HUMAN	NHGVDDDGDDDGDDGGTDGPR	30.9882	2076552	1371674	1294627	1474227	1537074	1175386	1225975	808614	936589	1999917	816421	612613	1489764	842898	5186.71	715303	1111757	940910	907828	1028152	1057019	1321059	881067	1032535	SPARC-like protein 1 OS=Homo sapiens GN=SPARCL1 PE=1 SV=2
SPARCL1	SPRL1_HUMAN	VHENENIGTTEPGEHQEAK	38.2871	891525	1099221	930445	1108104	1252218	939931	900251	898353	1083600	1307399	775312	764360	959755	680609	9706.79	892684	961373	1127494	1067280	978941	955128	933975	961466	673978	SPARC-like protein 1 OS=Homo sapiens GN=SPARCL1 PE=1 SV=2
TTR	TTHY_HUMAN	GSPAINVAVHVFRK	76.8967	2868306	3198106	7158451	16400000	12500000	19500000	5254030	4608842	10000000	11900000	3170058	3992535	18600000	5144266	4987745	25100000	13000000	3917054	5267853	16700000	3698387	4327341	12000000	4525242	Transthyretin OS=Homo sapiens GN=TTR PE=1 SV=1
VGF	VGF_HUMAN	ESAREEEEAEQER	33.4931	387968	203499	330968	406251	439610	503820	172216	127671	207894	379611	120665	10184.3	278531	130948	4609.25	182810	217731	220032	211327	216996	208881	292746	225315	248625	Neurosecretory protein VGF OS=Homo sapiens GN=VGF PE=1 SV=2
VGF	VGF_HUMAN	ESAREEEEAEQERR	33.7599	174453	83399.2	113701	132290	175282	209049	65621.9	83288.7	78682.9	165509	51498.7	6984.01	148913	34453.4	355.068	85097.7	81197.9	113782	112810	108979	132458	128119	93848.8	154918	Neurosecretory protein VGF OS=Homo sapiens GN=VGF PE=1 SV=2
VGF	VGF_HUMAN	GLQEAAEER	39.1003	222960	195362	232814	222323	222522	161494	231806	167181	120915	154198	80660.4	97798.9	174850	187539	11424	119449	120384	110878	147436	121108	181859	173464	172285	152652	Neurosecretory protein VGF OS=Homo sapiens GN=VGF PE=1 SV=2
VSTM2A	VTM2A_HUMAN	KKDEGLYEC[160.0307]R	31.4721	366956	197565	210884	229740	303426	179320	127527	88714	93746	231642	78846.5	0	111293	183846	381.452	57062.5	69937.2	87756.4	76280.4	54245.4	92407.8	163126	54600.5	44005.3	V-set and transmembrane domain-containing protein 2A OS=Homo sapiens GN=VSTM2A PE=2 SV=3
ZAR1	ZAR1_HUMAN	EAQEGEAAPR	32.5653	120265	86356.6	129065	90840.2	156112	106672	86335.4	54452.6	53990.4	119075	91880.6	12059	71975.2	41804.5	1409.45	51908.1	79566.9	36380.2	41173.2	46977.4	84371.8	95847.9	66663.9	53244.9	Zygote arrest protein 1 OS=Homo sapiens GN=ZAR1 PE=2 SV=1
