# Supplementary material for: Quantitative Label-Free Proteomics for Discovery of Biomarkers in Cerebrospinal Fluid: Assessment of Technical and Inter-Individual Variation
Source: PLoS One. 2013 May 20;8(5):e64314. doi: 10.1371/journal.pone.0064314 (PMC3659127; doi:10.1371/journal.pone.0064314)
Supplement: Table S5 — Pearson correlation coefficients for all pairwise comparisons from the log2 transformed intensities of annotated peptides. The correlation coefficients from all pairwise comparisons of the log2 transformed peptide intensities are given under the first (‘ALL-PEPS’) tab. The matrices of correlation coefficients after removal of peptides from ‘artifactual’ proteins and after removal of ‘artifactual’ and methionine-containing peptides are given under the second (‘ART’) and third (‘ART-MET’) tabs, respectively. (XLSX) [file pone.0064314.s018.xlsx]

## Sheet: ALL-PEP
TABLE S5. Pearson correlation coefficient matricies for all pairwise comparisons of log2 transformed intensities of annotated peptides
All Peptides
Variable	1a	1b	2a	2b	3a	3b	4a	4b	5a	5b	6a	6b	P1	P2	P3	P4	P5	P6	P8	P9	P10	P11	P12	P13b	P14
1a	1	0.837681	0.865372	0.870106	0.846058	0.790701	0.849109	0.808336	0.728552	0.826455	0.749063	0.737227	0.687633	0.713914	0.647034	0.753059	0.76459	0.758611	0.792334	0.730729	0.726364	0.776454	0.754846	0.161154	0.717395
1b	0.837681	1	0.909517	0.910071	0.942522	0.892642	0.959045	0.966021	0.934579	0.875069	0.908806	0.889704	0.83583	0.873113	0.775707	0.939604	0.952143	0.910423	0.960587	0.933535	0.934369	0.94096	0.936899	0.187641	0.918447
2a	0.865372	0.909517	1	0.975034	0.917868	0.904693	0.907575	0.916763	0.897157	0.93644	0.902555	0.848056	0.749393	0.868869	0.742512	0.914256	0.894724	0.907703	0.897825	0.854295	0.847142	0.914237	0.909261	0.21658	0.849509
2b	0.870106	0.910071	0.975034	1	0.907994	0.907577	0.925387	0.922322	0.879832	0.941336	0.894848	0.862843	0.780868	0.821555	0.735409	0.890933	0.903055	0.91294	0.903712	0.86757	0.860284	0.921255	0.915759	0.23408	0.871797
3a	0.846058	0.942522	0.917868	0.907994	1	0.94665	0.919613	0.918033	0.914231	0.888769	0.870736	0.835897	0.774999	0.853423	0.754772	0.92596	0.914052	0.893569	0.924176	0.895058	0.881998	0.920514	0.913878	0.178963	0.873715
3b	0.790701	0.892642	0.904693	0.907577	0.94665	1	0.870587	0.901414	0.897079	0.9249	0.859279	0.800298	0.750251	0.850345	0.728917	0.903389	0.89369	0.918334	0.88053	0.863053	0.846598	0.91786	0.920282	0.227386	0.863306
4a	0.849109	0.959045	0.907575	0.925387	0.919613	0.870587	1	0.950141	0.898161	0.867228	0.901141	0.892025	0.838012	0.853768	0.768617	0.912375	0.951575	0.874838	0.938435	0.91825	0.919633	0.919006	0.920248	0.218627	0.904788
4b	0.808336	0.966021	0.916763	0.922322	0.918033	0.901414	0.950141	1	0.94157	0.912892	0.928034	0.896628	0.825433	0.869424	0.777243	0.94533	0.949758	0.955301	0.955984	0.931227	0.933729	0.972608	0.961702	0.192877	0.934082
5a	0.728552	0.934579	0.897157	0.879832	0.914231	0.897079	0.898161	0.94157	1	0.905674	0.916489	0.864717	0.808365	0.896773	0.758939	0.957378	0.947936	0.932757	0.933753	0.931906	0.917838	0.944484	0.959033	0.18105	0.919301
5b	0.826455	0.875069	0.93644	0.941336	0.888769	0.9249	0.867228	0.912892	0.905674	1	0.864406	0.805595	0.744254	0.825054	0.70842	0.875025	0.863716	0.9344	0.861098	0.829727	0.817779	0.917131	0.912252	0.219426	0.8498
6a	0.749063	0.908806	0.902555	0.894848	0.870736	0.859279	0.901141	0.928034	0.916489	0.864406	1	0.9421	0.806536	0.890305	0.764115	0.933819	0.937278	0.924619	0.940505	0.914717	0.919714	0.947321	0.936169	0.200063	0.917707
6b	0.737227	0.889704	0.848056	0.862843	0.835897	0.800298	0.892025	0.896628	0.864717	0.805595	0.9421	1	0.814615	0.808772	0.771798	0.883576	0.910925	0.867467	0.917674	0.903109	0.906434	0.906322	0.893487	0.189796	0.895477
P1	0.687633	0.83583	0.749393	0.780868	0.774999	0.750251	0.838012	0.825433	0.808365	0.744254	0.806536	0.814615	1	0.724598	0.694567	0.783847	0.855638	0.788608	0.840796	0.865262	0.838342	0.82359	0.831381	0.131159	0.851562
P2	0.713914	0.873113	0.868869	0.821555	0.853423	0.850345	0.853768	0.869424	0.896773	0.825054	0.890305	0.808772	0.724598	1	0.734327	0.915915	0.888505	0.863638	0.871219	0.842566	0.846956	0.870123	0.881513	0.248929	0.828717
P3	0.647034	0.775707	0.742512	0.735409	0.754772	0.728917	0.768617	0.777243	0.758939	0.70842	0.764115	0.771798	0.694567	0.734327	1	0.78322	0.778495	0.749496	0.78941	0.782633	0.770843	0.782504	0.768569	0.220265	0.778951
P4	0.753059	0.939604	0.914256	0.890933	0.92596	0.903389	0.912375	0.94533	0.957378	0.875025	0.933819	0.883576	0.783847	0.915915	0.78322	1	0.968033	0.943823	0.956318	0.949128	0.939588	0.957299	0.968427	0.206109	0.927368
P5	0.76459	0.952143	0.894724	0.903055	0.914052	0.89369	0.951575	0.949758	0.947936	0.863716	0.937278	0.910925	0.855638	0.888505	0.778495	0.968033	1	0.928137	0.964005	0.972854	0.969892	0.953382	0.97246	0.21344	0.953412
P6	0.758611	0.910423	0.907703	0.91294	0.893569	0.918334	0.874838	0.955301	0.932757	0.9344	0.924619	0.867467	0.788608	0.863638	0.749496	0.943823	0.928137	1	0.929817	0.913583	0.906442	0.976563	0.974557	0.20165	0.923905
P8	0.792334	0.960587	0.897825	0.903712	0.924176	0.88053	0.938435	0.955984	0.933753	0.861098	0.940505	0.917674	0.840796	0.871219	0.78941	0.956318	0.964005	0.929817	1	0.957644	0.953651	0.960573	0.954777	0.186183	0.961157
P9	0.730729	0.933535	0.854295	0.86757	0.895058	0.863053	0.91825	0.931227	0.931906	0.829727	0.914717	0.903109	0.865262	0.842566	0.782633	0.949128	0.972854	0.913583	0.957644	1	0.976999	0.944587	0.955699	0.171669	0.969734
P10	0.726364	0.934369	0.847142	0.860284	0.881998	0.846598	0.919633	0.933729	0.917838	0.817779	0.919714	0.906434	0.838342	0.846956	0.770843	0.939588	0.969892	0.906442	0.953651	0.976999	1	0.938102	0.94145	0.191316	0.964166
P11	0.776454	0.94096	0.914237	0.921255	0.920514	0.91786	0.919006	0.972608	0.944484	0.917131	0.947321	0.906322	0.82359	0.870123	0.782504	0.957299	0.953382	0.976563	0.960573	0.944587	0.938102	1	0.978111	0.185125	0.954381
P12	0.754846	0.936899	0.909261	0.915759	0.913878	0.920282	0.920248	0.961702	0.959033	0.912252	0.936169	0.893487	0.831381	0.881513	0.768569	0.968427	0.97246	0.974557	0.954777	0.955699	0.94145	0.978111	1	0.206788	0.953056
P13b	0.161154	0.187641	0.21658	0.23408	0.178963	0.227386	0.218627	0.192877	0.18105	0.219426	0.200063	0.189796	0.131159	0.248929	0.220265	0.206109	0.21344	0.20165	0.186183	0.171669	0.191316	0.185125	0.206788	1	0.194136
Variable	0.717395	0.918447	0.849509	0.871797	0.873715	0.863306	0.904788	0.934082	0.919301	0.8498	0.917707	0.895477	0.851562	0.828717	0.778951	0.927368	0.953412	0.923905	0.961157	0.969734	0.964166	0.954381	0.953056	0.194136	1

## Sheet: ALL-PEP-minus 13b
TABLE S5. Pearson correlation coefficient matricies for all pairwise comparisons of log2 transformed intensities of annotated peptides
All Peptides minus data from sample 13b
Variable	1a	1b	2a	2b	3a	3b	4a	4b	5a	5b	6a	6b	P1	P2	P3	P4	P5	P6	P8	P9	P10	P11	P12	P14
1a	1	0.837681	0.865372	0.870106	0.846058	0.790701	0.849109	0.808336	0.728552	0.826455	0.749063	0.737227	0.687633	0.713914	0.647034	0.753059	0.76459	0.758611	0.792334	0.730729	0.726364	0.776454	0.754846	0.717395
1b	0.837681	1	0.909517	0.910071	0.942522	0.892642	0.959045	0.966021	0.934579	0.875069	0.908806	0.889704	0.83583	0.873113	0.775707	0.939604	0.952143	0.910423	0.960587	0.933535	0.934369	0.94096	0.936899	0.918447
2a	0.865372	0.909517	1	0.975034	0.917868	0.904693	0.907575	0.916763	0.897157	0.93644	0.902555	0.848056	0.749393	0.868869	0.742512	0.914256	0.894724	0.907703	0.897825	0.854295	0.847142	0.914237	0.909261	0.849509
2b	0.870106	0.910071	0.975034	1	0.907994	0.907577	0.925387	0.922322	0.879832	0.941336	0.894848	0.862843	0.780868	0.821555	0.735409	0.890933	0.903055	0.91294	0.903712	0.86757	0.860284	0.921255	0.915759	0.871797
3a	0.846058	0.942522	0.917868	0.907994	1	0.94665	0.919613	0.918033	0.914231	0.888769	0.870736	0.835897	0.774999	0.853423	0.754772	0.92596	0.914052	0.893569	0.924176	0.895058	0.881998	0.920514	0.913878	0.873715
3b	0.790701	0.892642	0.904693	0.907577	0.94665	1	0.870587	0.901414	0.897079	0.9249	0.859279	0.800298	0.750251	0.850345	0.728917	0.903389	0.89369	0.918334	0.88053	0.863053	0.846598	0.91786	0.920282	0.863306
4a	0.849109	0.959045	0.907575	0.925387	0.919613	0.870587	1	0.950141	0.898161	0.867228	0.901141	0.892025	0.838012	0.853768	0.768617	0.912375	0.951575	0.874838	0.938435	0.91825	0.919633	0.919006	0.920248	0.904788
4b	0.808336	0.966021	0.916763	0.922322	0.918033	0.901414	0.950141	1	0.94157	0.912892	0.928034	0.896628	0.825433	0.869424	0.777243	0.94533	0.949758	0.955301	0.955984	0.931227	0.933729	0.972608	0.961702	0.934082
5a	0.728552	0.934579	0.897157	0.879832	0.914231	0.897079	0.898161	0.94157	1	0.905674	0.916489	0.864717	0.808365	0.896773	0.758939	0.957378	0.947936	0.932757	0.933753	0.931906	0.917838	0.944484	0.959033	0.919301
5b	0.826455	0.875069	0.93644	0.941336	0.888769	0.9249	0.867228	0.912892	0.905674	1	0.864406	0.805595	0.744254	0.825054	0.70842	0.875025	0.863716	0.9344	0.861098	0.829727	0.817779	0.917131	0.912252	0.8498
6a	0.749063	0.908806	0.902555	0.894848	0.870736	0.859279	0.901141	0.928034	0.916489	0.864406	1	0.9421	0.806536	0.890305	0.764115	0.933819	0.937278	0.924619	0.940505	0.914717	0.919714	0.947321	0.936169	0.917707
6b	0.737227	0.889704	0.848056	0.862843	0.835897	0.800298	0.892025	0.896628	0.864717	0.805595	0.9421	1	0.814615	0.808772	0.771798	0.883576	0.910925	0.867467	0.917674	0.903109	0.906434	0.906322	0.893487	0.895477
P1	0.687633	0.83583	0.749393	0.780868	0.774999	0.750251	0.838012	0.825433	0.808365	0.744254	0.806536	0.814615	1	0.724598	0.694567	0.783847	0.855638	0.788608	0.840796	0.865262	0.838342	0.82359	0.831381	0.851562
P2	0.713914	0.873113	0.868869	0.821555	0.853423	0.850345	0.853768	0.869424	0.896773	0.825054	0.890305	0.808772	0.724598	1	0.734327	0.915915	0.888505	0.863638	0.871219	0.842566	0.846956	0.870123	0.881513	0.828717
P3	0.647034	0.775707	0.742512	0.735409	0.754772	0.728917	0.768617	0.777243	0.758939	0.70842	0.764115	0.771798	0.694567	0.734327	1	0.78322	0.778495	0.749496	0.78941	0.782633	0.770843	0.782504	0.768569	0.778951
P4	0.753059	0.939604	0.914256	0.890933	0.92596	0.903389	0.912375	0.94533	0.957378	0.875025	0.933819	0.883576	0.783847	0.915915	0.78322	1	0.968033	0.943823	0.956318	0.949128	0.939588	0.957299	0.968427	0.927368
P5	0.76459	0.952143	0.894724	0.903055	0.914052	0.89369	0.951575	0.949758	0.947936	0.863716	0.937278	0.910925	0.855638	0.888505	0.778495	0.968033	1	0.928137	0.964005	0.972854	0.969892	0.953382	0.97246	0.953412
P6	0.758611	0.910423	0.907703	0.91294	0.893569	0.918334	0.874838	0.955301	0.932757	0.9344	0.924619	0.867467	0.788608	0.863638	0.749496	0.943823	0.928137	1	0.929817	0.913583	0.906442	0.976563	0.974557	0.923905
P8	0.792334	0.960587	0.897825	0.903712	0.924176	0.88053	0.938435	0.955984	0.933753	0.861098	0.940505	0.917674	0.840796	0.871219	0.78941	0.956318	0.964005	0.929817	1	0.957644	0.953651	0.960573	0.954777	0.961157
P9	0.730729	0.933535	0.854295	0.86757	0.895058	0.863053	0.91825	0.931227	0.931906	0.829727	0.914717	0.903109	0.865262	0.842566	0.782633	0.949128	0.972854	0.913583	0.957644	1	0.976999	0.944587	0.955699	0.969734
P10	0.726364	0.934369	0.847142	0.860284	0.881998	0.846598	0.919633	0.933729	0.917838	0.817779	0.919714	0.906434	0.838342	0.846956	0.770843	0.939588	0.969892	0.906442	0.953651	0.976999	1	0.938102	0.94145	0.964166
P11	0.776454	0.94096	0.914237	0.921255	0.920514	0.91786	0.919006	0.972608	0.944484	0.917131	0.947321	0.906322	0.82359	0.870123	0.782504	0.957299	0.953382	0.976563	0.960573	0.944587	0.938102	1	0.978111	0.954381
P12	0.754846	0.936899	0.909261	0.915759	0.913878	0.920282	0.920248	0.961702	0.959033	0.912252	0.936169	0.893487	0.831381	0.881513	0.768569	0.968427	0.97246	0.974557	0.954777	0.955699	0.94145	0.978111	1	0.953056
P14	0.717395	0.918447	0.849509	0.871797	0.873715	0.863306	0.904788	0.934082	0.919301	0.8498	0.917707	0.895477	0.851562	0.828717	0.778951	0.927368	0.953412	0.923905	0.961157	0.969734	0.964166	0.954381	0.953056	1

## Sheet: ART
TABLE S5. Pearson correlation coefficient matricies for all pairwise comparisons of log2 transformed intensities of annotated peptides
Peptides remaining after removal of artifactual (process contaminant) proteins
Variable	1a	1b	2a	2b	3a	3b	4a	4b	5a	5b	6a	6b	P1	P2	P3	P4	P5	P6	P8	P9	P10	P11	P12	P14
1a	1	0.834805	0.864012	0.869284	0.842821	0.789832	0.852442	0.802918	0.720644	0.826897	0.742386	0.734566	0.775095	0.70833	0.641425	0.750887	0.763712	0.757993	0.78836	0.724677	0.721019	0.774625	0.751202	0.714436
1b	0.834805	1	0.905477	0.909595	0.939365	0.891559	0.969074	0.965292	0.931267	0.876127	0.90086	0.884312	0.946338	0.875776	0.771952	0.942326	0.955896	0.911603	0.956998	0.93122	0.93375	0.941122	0.935265	0.916727
2a	0.864012	0.905477	1	0.979938	0.90956	0.898267	0.919058	0.910587	0.889779	0.937224	0.895841	0.848072	0.875824	0.863971	0.735311	0.907286	0.899872	0.903501	0.892372	0.852996	0.846009	0.909435	0.904245	0.849094
2b	0.869284	0.909595	0.979938	1	0.909765	0.906106	0.926933	0.922531	0.880965	0.946182	0.89197	0.861948	0.891334	0.820843	0.737456	0.896147	0.902095	0.921423	0.906382	0.868829	0.855763	0.928911	0.916028	0.871431
3a	0.842821	0.939365	0.90956	0.909765	1	0.952573	0.931908	0.910929	0.907775	0.890103	0.85849	0.828962	0.905338	0.852413	0.745642	0.919236	0.921823	0.889268	0.918094	0.89267	0.881781	0.913028	0.911016	0.873761
3b	0.789832	0.891559	0.898267	0.906106	0.952573	1	0.88157	0.898612	0.8946	0.923577	0.850863	0.798789	0.869781	0.844139	0.724894	0.901352	0.899096	0.917877	0.877921	0.863822	0.84687	0.917747	0.917805	0.863042
4a	0.852442	0.969074	0.919058	0.926933	0.931908	0.88157	1	0.965242	0.914122	0.885753	0.905241	0.893658	0.957151	0.867666	0.777154	0.932431	0.952124	0.899946	0.953019	0.924784	0.917716	0.939496	0.934206	0.912259
4b	0.802918	0.965292	0.910587	0.922531	0.910929	0.898612	0.965242	1	0.936103	0.910337	0.921859	0.894623	0.935187	0.875485	0.773991	0.945989	0.956789	0.95459	0.954294	0.929567	0.935222	0.971635	0.959722	0.933801
5a	0.720644	0.931267	0.889779	0.880965	0.907775	0.8946	0.914122	0.936103	1	0.903999	0.909042	0.861429	0.914374	0.904634	0.750473	0.957566	0.957423	0.926542	0.928516	0.930004	0.921259	0.939225	0.955133	0.91717
5b	0.826897	0.876127	0.937224	0.946182	0.890103	0.923577	0.885753	0.910337	0.903999	1	0.860903	0.807586	0.829948	0.828652	0.704824	0.876719	0.872046	0.930132	0.859967	0.828199	0.8205	0.916498	0.907648	0.846724
6a	0.742386	0.90086	0.895841	0.89197	0.85849	0.850863	0.905241	0.921859	0.909042	0.860903	1	0.945355	0.918347	0.892358	0.756027	0.931686	0.938791	0.924268	0.937402	0.91141	0.917811	0.945695	0.932237	0.916221
6b	0.734566	0.884312	0.848072	0.861948	0.828962	0.798789	0.893658	0.894623	0.861429	0.807586	0.945355	1	0.911041	0.818118	0.771453	0.889974	0.912754	0.872877	0.916943	0.899105	0.904584	0.910435	0.893261	0.89316
P1	0.775095	0.946338	0.875824	0.891334	0.905338	0.869781	0.957151	0.935187	0.914374	0.829948	0.918347	0.911041	1	0.857027	0.782614	0.939313	0.972846	0.893851	0.964208	0.964398	0.951833	0.946018	0.942603	0.945053
P2	0.70833	0.875776	0.863971	0.820843	0.852413	0.844139	0.867666	0.875485	0.904634	0.828652	0.892358	0.818118	0.857027	1	0.73108	0.922199	0.901387	0.873609	0.875183	0.853478	0.859957	0.878627	0.888789	0.842283
P3	0.641425	0.771952	0.735311	0.737456	0.745642	0.724894	0.777154	0.773991	0.750473	0.704824	0.756027	0.771453	0.782614	0.73108	1	0.780006	0.784062	0.743582	0.786729	0.777787	0.773834	0.777176	0.764268	0.781294
P4	0.750887	0.942326	0.907286	0.896147	0.919236	0.901352	0.932431	0.945989	0.957566	0.876719	0.931686	0.889974	0.939313	0.922199	0.780006	1	0.984534	0.946556	0.958339	0.958732	0.949782	0.957205	0.972901	0.936455
P5	0.763712	0.955896	0.899872	0.902095	0.921823	0.899096	0.952124	0.956789	0.957423	0.872046	0.938791	0.912754	0.972846	0.901387	0.784062	0.984534	1	0.946011	0.973044	0.977913	0.96773	0.968959	0.980894	0.954379
P6	0.757993	0.911603	0.903501	0.921423	0.889268	0.917877	0.899946	0.95459	0.926542	0.930132	0.924268	0.872877	0.893851	0.873609	0.743582	0.946556	0.946011	1	0.931088	0.917784	0.91812	0.976972	0.975332	0.927142
P8	0.78836	0.956998	0.892372	0.906382	0.918094	0.877921	0.953019	0.954294	0.928516	0.859967	0.937402	0.916943	0.964208	0.875183	0.786729	0.958339	0.973044	0.931088	1	0.958059	0.958669	0.96254	0.954336	0.96533
P9	0.724677	0.93122	0.852996	0.868829	0.89267	0.863822	0.924784	0.929567	0.930004	0.828199	0.91141	0.899105	0.964398	0.853478	0.777787	0.958732	0.977913	0.917784	0.958059	1	0.980196	0.947105	0.956686	0.969773
P10	0.721019	0.93375	0.846009	0.855763	0.881781	0.84687	0.917716	0.935222	0.921259	0.8205	0.917811	0.904584	0.951833	0.859957	0.773834	0.949782	0.96773	0.91812	0.958669	0.980196	1	0.94635	0.944393	0.964677
P11	0.774625	0.941122	0.909435	0.928911	0.913028	0.917747	0.939496	0.971635	0.939225	0.916498	0.945695	0.910435	0.946018	0.878627	0.777176	0.957205	0.968959	0.976972	0.96254	0.947105	0.94635	1	0.979898	0.960469
P12	0.751202	0.935265	0.904245	0.916028	0.911016	0.917805	0.934206	0.959722	0.955133	0.907648	0.932237	0.893261	0.942603	0.888789	0.764268	0.972901	0.980894	0.975332	0.954336	0.956686	0.944393	0.979898	1	0.951756
P14	0.714436	0.916727	0.849094	0.871431	0.873761	0.863042	0.912259	0.933801	0.91717	0.846724	0.916221	0.89316	0.945053	0.842283	0.781294	0.936455	0.954379	0.927142	0.96533	0.969773	0.964677	0.960469	0.951756	1

## Sheet: ART-MET
TABLE S5. Pearson correlation coefficient matricies for all pairwise comparisons of log2 transformed intensities of annotated peptides
Peptides remaining after removal of artifactual (process contaminant) and methionine-containing peptides.
Variable	1a	1b	2a	2b	3a	3b	4a	4b	5a	5b	6a	6b	P1	P2	P3	P4	P5	P6	P8	P9	P10	P11	P12	P14
1a	1	0.967333	0.907662	0.919795	0.931988	0.874527	0.953816	0.935939	0.889249	0.870485	0.879972	0.859508	0.929303	0.838381	0.744503	0.910407	0.929666	0.885529	0.93594	0.908273	0.915324	0.925519	0.909771	0.90297
1b	0.967333	1	0.920839	0.923566	0.950335	0.896238	0.974512	0.966256	0.929617	0.882397	0.905942	0.884794	0.954783	0.880723	0.76924	0.951746	0.967051	0.915642	0.964576	0.946673	0.950625	0.950041	0.944678	0.931307
2a	0.907662	0.920839	1	0.97829	0.917139	0.904083	0.924648	0.929735	0.940302	0.931252	0.929903	0.871968	0.914653	0.897314	0.754696	0.952965	0.946962	0.929152	0.924682	0.912036	0.909419	0.94626	0.948137	0.909794
2b	0.919795	0.923566	0.97829	1	0.916484	0.91252	0.933083	0.940678	0.925748	0.939691	0.92308	0.884766	0.929687	0.848777	0.751975	0.93788	0.946761	0.94522	0.938356	0.926235	0.917035	0.963751	0.956983	0.930702
3a	0.931988	0.950335	0.917139	0.916484	1	0.948612	0.939356	0.923949	0.934938	0.897073	0.857085	0.821637	0.914687	0.856549	0.740682	0.930856	0.934895	0.888864	0.923392	0.913807	0.90431	0.919341	0.921091	0.894663
3b	0.874527	0.896238	0.904083	0.91252	0.948612	1	0.885313	0.910177	0.919616	0.93574	0.846748	0.789141	0.875814	0.845555	0.718137	0.910622	0.909872	0.91939	0.878891	0.882161	0.865377	0.923542	0.928349	0.881684
4a	0.953816	0.974512	0.924648	0.933083	0.939356	0.885313	1	0.967181	0.92729	0.884773	0.915827	0.897578	0.969452	0.872661	0.77578	0.945819	0.967907	0.903645	0.962416	0.946881	0.942621	0.950768	0.947095	0.935488
4b	0.935939	0.966256	0.929735	0.940678	0.923949	0.910177	0.967181	1	0.93921	0.925042	0.931158	0.899214	0.941021	0.880224	0.770898	0.954119	0.966433	0.960317	0.959838	0.942368	0.950215	0.980039	0.968656	0.947538
5a	0.889249	0.929617	0.940302	0.925748	0.934938	0.919616	0.92729	0.93921	1	0.94976	0.916507	0.863056	0.916875	0.913283	0.750363	0.964253	0.963878	0.937999	0.934422	0.932648	0.922886	0.948317	0.962633	0.918933
5b	0.870485	0.882397	0.931252	0.939691	0.897073	0.93574	0.884773	0.925042	0.94976	1	0.892338	0.829275	0.861482	0.856389	0.719149	0.917081	0.914314	0.956618	0.887473	0.881536	0.87906	0.951941	0.949491	0.903768
6a	0.879972	0.905942	0.929903	0.92308	0.857085	0.846748	0.915827	0.931158	0.916507	0.892338	1	0.939692	0.914356	0.89314	0.75006	0.930955	0.93731	0.924875	0.935536	0.910344	0.919651	0.945861	0.931139	0.917607
6b	0.859508	0.884794	0.871968	0.884766	0.821637	0.789141	0.897578	0.899214	0.863056	0.829275	0.939692	1	0.902477	0.812785	0.76456	0.884524	0.907058	0.868768	0.909304	0.894568	0.903259	0.906685	0.887417	0.889744
P1	0.929303	0.954783	0.914653	0.929687	0.914687	0.875814	0.969452	0.941021	0.916875	0.861482	0.914356	0.902477	1	0.852669	0.772017	0.935458	0.970894	0.890908	0.961539	0.96281	0.950184	0.944441	0.939348	0.943187
P2	0.838381	0.880723	0.897314	0.848777	0.856549	0.845555	0.872661	0.880224	0.913283	0.856389	0.89314	0.812785	0.852669	1	0.72626	0.920801	0.898485	0.870181	0.869376	0.85054	0.857946	0.877908	0.884709	0.83874
P3	0.744503	0.76924	0.754696	0.751975	0.740682	0.718137	0.77578	0.770898	0.750363	0.719149	0.75006	0.76456	0.772017	0.72626	1	0.773916	0.775537	0.732385	0.77695	0.772138	0.770198	0.767449	0.753275	0.777868
P4	0.910407	0.951746	0.952965	0.93788	0.930856	0.910622	0.945819	0.954119	0.964253	0.917081	0.930955	0.884524	0.935458	0.920801	0.773916	1	0.983889	0.947561	0.955678	0.956738	0.947322	0.955992	0.971922	0.932404
P5	0.929666	0.967051	0.946962	0.946761	0.934895	0.909872	0.967907	0.966433	0.963878	0.914314	0.93731	0.907058	0.970894	0.898485	0.775537	0.983889	1	0.947772	0.971065	0.976883	0.966189	0.969415	0.980736	0.951128
P6	0.885529	0.915642	0.929152	0.94522	0.888864	0.91939	0.903645	0.960317	0.937999	0.956618	0.924875	0.868768	0.890908	0.870181	0.732385	0.947561	0.947772	1	0.92788	0.923227	0.925353	0.977058	0.976735	0.931277
P8	0.93594	0.964576	0.924682	0.938356	0.923392	0.878891	0.962416	0.959838	0.934422	0.887473	0.935536	0.909304	0.961539	0.869376	0.77695	0.955678	0.971065	0.92788	1	0.957756	0.959149	0.96048	0.95158	0.967984
P9	0.908273	0.946673	0.912036	0.926235	0.913807	0.882161	0.946881	0.942368	0.932648	0.881536	0.910344	0.894568	0.96281	0.85054	0.772138	0.956738	0.976883	0.923227	0.957756	1	0.978371	0.947844	0.955519	0.967127
P10	0.915324	0.950625	0.909419	0.917035	0.90431	0.865377	0.942621	0.950215	0.922886	0.87906	0.919651	0.903259	0.950184	0.857946	0.770198	0.947322	0.966189	0.925353	0.959149	0.978371	1	0.948704	0.942698	0.96035
P11	0.925519	0.950041	0.94626	0.963751	0.919341	0.923542	0.950768	0.980039	0.948317	0.951941	0.945861	0.906685	0.944441	0.877908	0.767449	0.955992	0.969415	0.977058	0.96048	0.947844	0.948704	1	0.979992	0.962131
P12	0.909771	0.944678	0.948137	0.956983	0.921091	0.928349	0.947095	0.968656	0.962633	0.949491	0.931139	0.887417	0.939348	0.884709	0.753275	0.971922	0.980736	0.976735	0.95158	0.955519	0.942698	0.979992	1	0.949625
P14	0.90297	0.931307	0.909794	0.930702	0.894663	0.881684	0.935488	0.947538	0.918933	0.903768	0.917607	0.889744	0.943187	0.83874	0.777868	0.932404	0.951128	0.931277	0.967984	0.967127	0.96035	0.962131	0.949625	1

## Sheet: ART-MET-EEP
TABLE S5. Pearson correlation coefficient matricies for all pairwise comparisons of log2 transformed intensities of annotated peptides
Peptides remaining after removal of artifactual, methionine-containing, and early-eluting peptides
Variable	1a	1b	2a	2b	3a	3b	4a	4b	5a	5b	6a	6b	P1	P2	P3	P4	P5	P6	P8	P9	P10	P11	P12	P14
1a	1	0.964819	0.901962	0.91381	0.9281	0.867134	0.952129	0.932751	0.881824	0.860948	0.873283	0.861318	0.928757	0.835325	0.870724	0.907804	0.926029	0.876289	0.93153	0.901219	0.907404	0.919224	0.903331	0.89427
1b	0.964819	1	0.914775	0.917724	0.948439	0.890031	0.973295	0.96451	0.924546	0.872455	0.900643	0.888238	0.955071	0.878678	0.897587	0.950881	0.965218	0.908748	0.962559	0.942541	0.945577	0.945496	0.940318	0.924815
2a	0.901962	0.914775	1	0.978448	0.912157	0.897325	0.920091	0.92564	0.936584	0.925952	0.926252	0.878975	0.912214	0.894621	0.891243	0.950322	0.943346	0.925071	0.921212	0.906423	0.902831	0.943036	0.945108	0.904481
2b	0.91381	0.917724	0.978448	1	0.910249	0.908257	0.928398	0.938884	0.922589	0.937729	0.920696	0.892721	0.925983	0.849151	0.873426	0.935861	0.943617	0.943931	0.933538	0.919689	0.910096	0.962965	0.954828	0.925038
3a	0.9281	0.948439	0.912157	0.910249	1	0.945339	0.938109	0.92257	0.931532	0.888751	0.852053	0.823958	0.913776	0.856432	0.869004	0.928802	0.932443	0.882694	0.920733	0.908727	0.89847	0.915451	0.916533	0.888161
3b	0.867134	0.890031	0.897325	0.908257	0.945339	1	0.879043	0.906904	0.914348	0.931891	0.839101	0.788974	0.868626	0.838708	0.835253	0.904669	0.904218	0.917087	0.873079	0.874532	0.856357	0.921086	0.925405	0.875451
4a	0.952129	0.973295	0.920091	0.928398	0.938109	0.879043	1	0.965496	0.922815	0.8767	0.912164	0.900623	0.968827	0.871195	0.888356	0.943964	0.96558	0.897022	0.960519	0.941237	0.936777	0.946804	0.942418	0.928069
4b	0.932751	0.96451	0.92564	0.938884	0.92257	0.906904	0.965496	1	0.93529	0.921255	0.927379	0.90264	0.939432	0.876409	0.896701	0.95226	0.964206	0.95754	0.957818	0.937375	0.944711	0.978668	0.966583	0.943302
5a	0.881824	0.924546	0.936584	0.922589	0.931532	0.914348	0.922815	0.93529	1	0.945278	0.912594	0.867297	0.915452	0.910849	0.882034	0.961529	0.961798	0.933625	0.931612	0.928151	0.917432	0.945317	0.960063	0.914213
5b	0.860948	0.872455	0.925952	0.937729	0.888751	0.931891	0.8767	0.921255	0.945278	1	0.886493	0.832687	0.853672	0.848331	0.849078	0.91011	0.907136	0.95567	0.880681	0.872698	0.870178	0.949826	0.946797	0.898979
6a	0.873283	0.900643	0.926252	0.920696	0.852053	0.839101	0.912164	0.927379	0.912594	0.886493	1	0.958071	0.913507	0.891613	0.885003	0.928799	0.934778	0.919797	0.933006	0.906651	0.915565	0.943639	0.927981	0.914394
6b	0.861318	0.888238	0.878975	0.892721	0.823958	0.788974	0.900623	0.90264	0.867297	0.832687	0.958071	1	0.91278	0.815006	0.86613	0.892168	0.915062	0.87344	0.919869	0.896753	0.906087	0.912687	0.892874	0.892922
P1	0.928757	0.955071	0.912214	0.925983	0.913776	0.868626	0.968827	0.939432	0.915452	0.853672	0.913507	0.91278	1	0.854294	0.882359	0.936005	0.970883	0.886776	0.961608	0.960567	0.947617	0.942847	0.936326	0.938053
P2	0.835325	0.878678	0.894621	0.849151	0.856432	0.838708	0.871195	0.876409	0.910849	0.848331	0.891613	0.815006	0.854294	1	0.885483	0.919816	0.896749	0.86551	0.871276	0.848624	0.85515	0.874473	0.882755	0.836908
P3	0.870724	0.897587	0.891243	0.873426	0.869004	0.835253	0.888356	0.896701	0.882034	0.849078	0.885003	0.86613	0.882359	0.885483	1	0.905884	0.903991	0.862882	0.903662	0.883441	0.89198	0.897164	0.876173	0.88445
P4	0.907804	0.950881	0.950322	0.935861	0.928802	0.904669	0.943964	0.95226	0.961529	0.91011	0.928799	0.892168	0.936005	0.919816	0.905884	1	0.983937	0.945212	0.955998	0.954933	0.945758	0.954595	0.970648	0.929344
P5	0.926029	0.965218	0.943346	0.943617	0.932443	0.904218	0.96558	0.964206	0.961798	0.907136	0.934778	0.915062	0.970883	0.896749	0.903991	0.983937	1	0.944944	0.970368	0.974987	0.963507	0.967329	0.979113	0.946552
P6	0.876289	0.908748	0.925071	0.943931	0.882694	0.917087	0.897022	0.95754	0.933625	0.95567	0.919797	0.87344	0.886776	0.86551	0.862882	0.945212	0.944944	1	0.921464	0.918171	0.91903	0.976415	0.976427	0.927061
P8	0.93153	0.962559	0.921212	0.933538	0.920733	0.873079	0.960519	0.957818	0.931612	0.880681	0.933006	0.919869	0.961608	0.871276	0.903662	0.955998	0.970368	0.921464	1	0.954066	0.955136	0.958149	0.947917	0.965488
P9	0.901219	0.942541	0.906423	0.919689	0.908727	0.874532	0.941237	0.937375	0.928151	0.872698	0.906651	0.896753	0.960567	0.848624	0.883441	0.954933	0.974987	0.918171	0.954066	1	0.976696	0.943075	0.950627	0.963217
P10	0.907404	0.945577	0.902831	0.910096	0.89847	0.856357	0.936777	0.944711	0.917432	0.870178	0.915565	0.906087	0.947617	0.85515	0.89198	0.945758	0.963507	0.91903	0.955136	0.976696	1	0.942617	0.936701	0.955703
P11	0.919224	0.945496	0.943036	0.962965	0.915451	0.921086	0.946804	0.978668	0.945317	0.949826	0.943639	0.912687	0.942847	0.874473	0.897164	0.954595	0.967329	0.976415	0.958149	0.943075	0.942617	1	0.979159	0.95891
P12	0.903331	0.940318	0.945108	0.954828	0.916533	0.925405	0.942418	0.966583	0.960063	0.946797	0.927981	0.892874	0.936326	0.882755	0.876173	0.970648	0.979113	0.976427	0.947917	0.950627	0.936701	0.979159	1	0.944729
P14	0.89427	0.924815	0.904481	0.925038	0.888161	0.875451	0.928069	0.943302	0.914213	0.898979	0.914394	0.892922	0.938053	0.836908	0.88445	0.929344	0.946552	0.927061	0.965488	0.963217	0.955703	0.95891	0.944729	1
