# Supplementary material for: Quantitative Label-Free Proteomics for Discovery of Biomarkers in Cerebrospinal Fluid: Assessment of Technical and Inter-Individual Variation
Source: PLoS One. 2013 May 20;8(5):e64314. doi: 10.1371/journal.pone.0064314 (PMC3659127; doi:10.1371/journal.pone.0064314)
Supplement: Table S6 — Statistical analysis of protein data for CSF sample replicates. The first (‘SUBJ’) tab includes mean, median, standard deviation and subject variance for all 81 proteins among individual CSF sample aliquots. The second (‘POOLS’) tab includes mean, median, standard deviation and coefficient of variation for all 81 proteins among pooled sample aliquots. Values derived from protein abundances calculated using all contributing peptides are labeled ‘ALLPEP’ (columns B–E); those derived from abundances calculated using only the top two peptides are labeled ‘TOP2’ (columns F–I). (XLSX) [file pone.0064314.s019.xlsx]

## Sheet: SUBJ
TABLE S6. Statistical analysis of protein data for replicates from individual CSF samples.
Gene_Symbol	MEAN_ALLPEP	MEDIAN_ALLPEP	STDEV_ALLPEP	SUBJ_VAR_ALLPEP	MEAN_TOP2	MEDIAN_TOP2	STDEV_TOP2	SUBJ_VAR_TOP2
A1BG	21.3751	21.429	0.514368	69.9781	22.4915	22.5742	0.533312	74.5423
A2M	21.3375	21.3456	0.283982	25.5283	23.6288	23.5957	0.504537	5.2707
AGT	22.5473	22.6663	0.504615	18.6187	25.1702	25.1782	0.577935	0
AHSG	20.8351	20.739	0.459445	52.8645	22.246	22.2964	0.561128	83.7215
APLP1	22.305	22.3706	0.541994	59.7425	23.5281	23.4574	0.435062	33.2454
APOA1	23.3131	23.3921	0.607463	66.5503	25.5254	25.5648	0.526593	69.1669
APOA4	19.267	19.4332	0.701814	73.3629	21.0058	21.2883	1.02547	83.9527
APOD	20.1597	20.3586	0.463828	16.5672	21.6469	21.7762	0.542575	68.7662
APOE	22.3942	22.3609	0.424311	47.6199	24.3448	24.2209	0.43647	55.404
APOH	19.8849	19.8013	0.415733	28.9782	22.3195	22.3275	0.369351	6.52236
APP	20.5213	20.4495	0.574169	65.003	22.357	22.3319	0.486743	44.2656
AZGP1	19.9083	19.9431	0.339155	40.7325	21.7353	21.8587	0.391333	62.0582
B2M	23.1137	23.0626	0.654488	0	23.1137	23.0626	0.654488	0
B3GNT1	20.3392	20.3685	0.463723	63.3071	21.7924	21.8275	0.449259	65.2771
BCAN	20.0164	20.0638	0.642467	64.5389	20.0164	20.0638	0.642467	64.5389
C1S	19.6151	19.6618	0.252782	0	20.3539	20.3658	0.228454	0.942504
C3	20.8814	20.862	0.271297	14.2552	23.8086	23.8338	0.241124	0
C4A-C4B	20.1476	20.2471	0.796002	65.696	23.2798	23.3917	0.47393	68.427
C7	18.6213	18.9658	0.784025	79.6165	19.3521	19.6231	0.806452	82.4977
CD14	20.049	20.0984	0.236985	14.9815	21.2077	21.284	0.205143	0
CD59	20.8108	20.8381	0.395498	21.7725	20.8108	20.8381	0.395498	21.7725
CFB	19.3693	19.0909	0.800353	83.5493	20.3962	20.1729	0.805393	90.8859
CFH	18.5227	18.5326	0.571336	58.4963	20.1199	20.1781	0.461987	77.0856
CHGA	20.8945	21.0281	0.737655	73.1522	22.6353	22.8237	0.724465	67.8154
CHGB	19.8467	19.9276	0.439459	0	22.4833	22.461	0.297839	30.4749
CHL1	19.6389	19.595	0.517433	47.9011	20.4591	20.4252	0.751186	0
CLU	21.5982	21.6241	0.306067	17.4773	24.8347	24.7656	0.305831	26.6174
CNDP1	20.0906	20.5245	0.912064	79.0756	22.7211	22.9855	0.724743	89.4565
CNTN1	19.0284	19.0861	0.492013	49.446	20.1358	20.1556	0.461227	30.8333
CP	20.4072	20.0912	0.612668	55.5096	22.6981	22.5952	0.550725	43.7948
CPA1	15.9394	15.8965	0.356984	0	16.6271	16.687	0.548121	0
CPE	17.6578	17.7205	0.443877	8.01293	17.6578	17.7205	0.443877	8.01293
CRTAC1	17.2291	17.342	0.687715	49.4146	17.2291	17.342	0.687715	49.4146
CST3	25.5186	25.5146	0.424141	57.7673	25.5186	25.5146	0.424141	57.7673
DKK3	20.7298	20.8111	0.67231	45.2979	20.7298	20.8111	0.67231	45.2979
EFEMP1	19.1458	19.0556	0.411276	19.9519	20.4292	20.3411	0.399736	55.2879
ENPP2	20.0024	20.1264	0.509613	58.9764	20.4261	20.4497	0.884009	36.882
F2	19.3941	19.3129	0.539092	65.1138	19.7294	19.6508	0.616584	66.3233
FBLN1	19.5141	19.5341	0.251452	20.4027	21.51	21.5222	0.250595	17.0183
FGG	17.256	17.3706	0.692638	28.3798	18.3812	18.6111	0.886991	59.1579
FN1	19.16	19.1256	0.370595	25.0992	20.5376	20.43	0.380801	49.5274
GC	21.2084	21.1681	0.481012	52.3565	23.2794	23.3325	0.502469	79.9276
GSN	19.3036	19.5655	0.665542	20.8709	21.775	21.6385	0.385396	60.6703
HPX	22.1282	22.1884	0.392723	31.9413	25.9083	25.9655	0.307501	25.458
IGFBP6	21.0383	21.1638	0.407351	48.6934	21.8093	21.9217	0.402054	44.6418
KLK6	21.6866	21.7697	0.490157	64.7373	23.543	23.6915	0.541142	75.6863
KNG1	19.1154	19.1236	0.602476	71.8671	19.9872	20.0249	0.687727	66.1421
LGALS3BP	17.7322	17.8368	0.467728	0	19.0084	19.2376	0.526044	0
LRG1	20.396	20.456	0.830052	83.0245	21.1091	21.3062	0.856256	81.9131
NCAM1	19.2871	19.3487	0.551955	56.0098	20.5066	20.4613	0.711007	64.7188
NCAN	17.7666	17.6884	0.468619	57.3315	17.7666	17.6884	0.468619	57.3315
NELL2	19.3978	19.4016	0.656407	70.1135	20.2505	20.0507	0.692527	57.4136
NEO1	18.9864	18.902	0.478032	30.8551	18.9864	18.902	0.478032	30.8551
NPC2	19.3578	19.4454	0.442162	57.2023	19.8056	19.8544	0.462251	59.8386
NRCAM	19.3059	19.2314	0.584659	75.4638	20.8777	21.0217	0.532523	64.5388
NTM	19.2694	19.2715	0.50685	57.7539	19.2694	19.2715	0.50685	57.7539
OGN	20.8532	20.9406	0.711125	52.9768	21.0961	21.3567	0.874264	70.0712
ORM1	23.5918	23.6492	0.911863	70.9687	25.4852	25.6063	0.829903	90.0592
PKM2	16.3277	16.3434	0.557522	22.0003	16.3277	16.3434	0.557522	22.0003
PLG	19.5321	19.449	0.470282	63.3001	20.5506	20.483	0.505633	55.3314
PSAP	17.0667	17.0648	0.353648	15.0765	17.7221	17.8133	0.339031	4.5864
PTGDS	22.0041	21.8617	0.500015	17.9608	23.8953	23.8482	0.312857	5.29255
RBP4	20.4846	20.4931	0.464924	65.019	20.8295	20.7719	0.43025	62.4988
RNASE1	22.5978	22.5969	0.791718	34.9143	22.5978	22.5969	0.791718	34.9143
SCG3	20.9777	20.9079	0.513079	58.378	20.9777	20.9079	0.513079	58.378
SERPINA3	19.5187	19.2425	0.714754	61.5592	22.9635	22.8409	0.634256	77.9122
SERPINC1	20.7264	20.7663	0.488287	54.3668	21.4937	21.5943	0.376418	75.3946
SERPIND1	17.85	17.9289	0.555873	0	17.85	17.9289	0.555873	0
SERPINF1	21.5994	21.5387	0.418609	54.8348	23.1181	23.0826	0.377984	74.8978
SERPING1	21.3453	21.4926	0.356495	0	21.7028	21.6954	0.345692	0
SIRPA	17.8974	17.9384	0.778305	72.6458	19.1505	19.2566	0.72291	78.0942
SOD1	21.9734	22.042	0.423652	27.9949	23.2403	23.3076	0.290272	0
SOD3	19.6808	20.0911	0.881225	31.7565	20.8428	20.8382	0.507039	2.45737
SPARCL1	19.8715	19.9068	0.24787	22.1491	21.3766	21.3806	0.300784	0
SPP1	20.2089	20.4121	0.536139	5.07071	21.4497	21.6574	0.616221	17.0162
THY1	21.0442	21.1894	0.712705	80.5038	21.5809	21.7817	0.672771	79.7652
TTR	26.1108	26.1315	0.416678	31.0855	27.9178	27.8712	0.307721	36.6291
UBA52	19.324	19.557	0.635786	52.0026	19.8685	20.0967	0.769577	64.463
VGF	18.1326	17.8366	0.884884	1.10605	18.1326	17.8366	0.884884	1.10605
VSTM2A	19.1156	19.4039	0.709182	94.6826	19.1156	19.4039	0.709182	94.6826
VTN	17.0298	16.8067	0.751323	54.5192	17.0298	16.8067	0.751323	54.5192

## Sheet: POOLS
TABLE S6. Statistical analysis of protein data for pooled CSF sample replicates.
Gene_Symbol	MEAN_ALLPEP	MEDIAN_ALLPEP	STDEV_ALLPEP	%CV_ALLPEP	MEAN_TOP2	MEDIAN_TOP2	STDEV_TOP2	%CV_TOP2
A1BG	21.2938	21.3033	0.10174	0.477793	22.5746	22.6065	0.116076	0.514191
A2M	21.151	21.1443	0.0917717	0.433888	23.5136	23.5605	0.377896	1.60714
AGT	22.6489	22.6641	0.171772	0.758413	24.8282	24.8283	0.437327	1.76141
AHSG	21.0973	21.0774	0.316949	1.50232	22.5488	22.4992	0.148158	0.657056
APLP1	21.8795	21.8639	0.160582	0.733938	23.1622	23.2241	0.293248	1.26606
APOA1	23.3925	23.4288	0.188395	0.805364	25.5823	25.5547	0.224897	0.879111
APOA4	19.2182	19.1615	0.224354	1.1674	21.324	21.2697	0.372751	1.74803
APOD	20.3622	20.3718	0.657124	3.22718	21.8712	21.9443	0.34025	1.5557
APOE	21.954	22.0163	0.333205	1.51774	23.9089	23.8828	0.30087	1.2584
APOH	18.9383	18.9965	0.736896	3.89105	22.2917	22.3435	0.23613	1.05927
APP	20.0883	20.0668	0.190924	0.950421	22.0171	22.0995	0.317822	1.44352
AZGP1	20.0017	19.9839	0.183078	0.91531	21.8274	21.8203	0.108204	0.495727
B2M	23.1556	23.2763	0.716359	3.09368	23.1556	23.2763	0.716359	3.09368
B3GNT1	19.8271	19.8471	0.16677	0.841121	21.333	21.2884	0.126023	0.590744
BCAN	19.5284	19.4912	0.347925	1.78164	19.5284	19.4912	0.347925	1.78164
C1S	19.5881	19.587	0.224	1.14355	20.3988	20.3492	0.20738	1.01663
C3	20.6877	20.6641	0.231734	1.12015	23.6488	23.6485	0.248121	1.04919
C4A-C4B	20.0484	20.0356	0.324504	1.6186	23.2529	23.2778	0.434271	1.8676
C7	18.7384	18.7951	0.336389	1.79518	19.4297	19.4833	0.326049	1.6781
CD14	19.8749	19.8303	0.293899	1.47875	21.0089	20.9562	0.307157	1.46203
CD59	20.7056	20.7764	0.365939	1.76735	20.7056	20.7764	0.365939	1.76735
CFB	19.1231	19.1088	0.226342	1.1836	20.1073	20.1876	0.36953	1.83779
CFH	18.6452	18.6664	0.210171	1.12721	20.2865	20.2849	0.235108	1.15894
CHGA	20.7671	20.806	0.246252	1.18578	22.6156	22.6354	0.185945	0.822198
CHGB	19.8922	19.9003	0.211226	1.06185	22.2248	22.221	0.184275	0.829142
CHL1	19.4253	19.4515	0.131465	0.676773	20.3298	20.3452	0.641281	3.15439
CLU	21.2449	21.3198	0.40228	1.89354	24.5662	24.5648	0.25894	1.05405
CNDP1	19.9337	20.0262	0.386541	1.93913	22.8009	22.8362	0.114372	0.501613
CNTN1	18.5049	18.8197	1.13265	6.12084	20.0023	20.0153	0.164874	0.824278
CP	20.2026	20.1963	0.0974204	0.482217	22.5566	22.5577	0.31054	1.37671
CPA1	15.324	15.7058	1.34073	8.7492	16.9728	16.8932	0.379508	2.23598
CPE	17.1163	17.2065	0.28199	1.64749	17.1163	17.2065	0.28199	1.64749
CRTAC1	16.1536	16.6699	1.94328	12.03	16.1536	16.6699	1.94328	12.03
CST3	25.2375	25.2151	0.160338	0.635315	25.2375	25.2151	0.160338	0.635315
DKK3	20.1095	20.0919	0.792865	3.94275	20.1095	20.0919	0.792865	3.94275
EFEMP1	19.0112	19.0024	0.180828	0.951163	20.6012	20.5953	0.231221	1.12237
ENPP2	19.7222	19.7224	0.361304	1.83197	20.0743	20.2133	0.896612	4.46646
F2	19.5086	19.5288	0.317684	1.62843	19.9387	20.0549	0.47286	2.37157
FBLN1	19.2066	19.166	0.173029	0.900885	21.2899	21.2968	0.210324	0.987902
FGG	16.9358	16.8488	0.322262	1.90285	17.973	17.9511	0.3955	2.20052
FN1	18.8984	18.8885	0.313774	1.66032	20.2224	20.2648	0.389583	1.92649
GC	21.2386	21.1891	0.178114	0.838637	23.3321	23.3406	0.200996	0.861457
GSN	19.2919	19.3333	0.204084	1.05787	21.6708	21.748	0.341974	1.57804
HPX	21.9608	21.9999	0.343992	1.56639	25.8196	25.8346	0.138729	0.5373
IGFBP6	21.0252	21.0868	0.221184	1.052	21.7654	21.8247	0.243561	1.11903
KLK6	21.5129	21.5067	0.0812921	0.377876	23.3366	23.3336	0.203447	0.871793
KNG1	19.0979	19.1656	0.267444	1.40038	19.9961	20.1344	0.33917	1.69619
LGALS3BP	17.3673	17.5729	1.32622	7.63633	19.057	19.0308	0.503974	2.64457
LRG1	20.1942	20.154	0.256734	1.27133	21.0448	20.9729	0.325787	1.54806
NCAM1	19.0255	18.9767	0.198647	1.04411	20.089	20.227	0.307874	1.53255
NCAN	17.4156	17.4078	0.260947	1.49835	17.4156	17.4078	0.260947	1.49835
NELL2	19.0824	19.0872	0.267495	1.40179	19.9672	19.8858	0.437153	2.18936
NEO1	18.6356	18.6974	0.412188	2.21183	18.6356	18.6974	0.412188	2.21183
NPC2	19.1749	19.1273	0.479973	2.50313	19.67	19.5925	0.508964	2.58751
NRCAM	19.1165	19.109	0.151447	0.792233	20.8237	20.7828	0.271381	1.30323
NTM	19.0443	18.9981	0.322147	1.69157	19.0443	18.9981	0.322147	1.69157
OGN	20.6236	20.7357	0.571677	2.77195	20.8088	20.8697	0.640757	3.07927
ORM1	23.4836	23.5674	0.255128	1.08641	25.2784	25.2289	0.187645	0.742313
PKM2	16.0278	16.0074	0.556853	3.4743	16.0278	16.0074	0.556853	3.4743
PLG	19.887	19.8875	0.175182	0.880886	20.9422	20.9156	0.16342	0.780336
PSAP	17.136	17.077	0.306799	1.79037	17.9904	18.1059	0.313618	1.74326
PTGDS	21.7717	21.7698	0.26352	1.21038	23.7445	23.7173	0.21616	0.910359
RBP4	20.4629	20.4195	0.126563	0.6185	20.6855	20.7537	0.175036	0.846177
RNASE1	22.3207	22.2939	0.758018	3.39602	22.3207	22.2939	0.758018	3.39602
SCG3	20.885	20.899	0.269947	1.29254	20.885	20.899	0.269947	1.29254
SERPINA3	19.2477	19.2325	0.61689	3.20501	22.6252	22.6709	0.323806	1.43118
SERPINC1	20.657	20.6257	0.22869	1.10708	21.4679	21.4794	0.165445	0.770663
SERPIND1	17.6729	17.7254	0.553164	3.13001	17.6729	17.7254	0.553164	3.13001
SERPINF1	21.3242	21.2933	0.249858	1.17171	22.9512	22.9712	0.254427	1.10855
SERPING1	21.2911	21.2914	0.346709	1.62842	21.814	21.7983	0.491831	2.25466
SIRPA	17.501	17.507	0.561878	3.21054	18.705	18.6035	0.320431	1.71307
SOD1	21.8267	21.7554	0.346111	1.58572	23.1635	23.1543	0.19007	0.820557
SOD3	19.7819	19.8449	0.207461	1.04874	20.893	21.1548	0.471577	2.25711
SPARCL1	19.8083	19.8	0.126931	0.640798	21.5674	21.6187	0.291553	1.35182
SPP1	19.9785	19.9896	0.315694	1.58017	21.5302	21.5669	0.318061	1.47727
THY1	20.8325	20.8201	0.302099	1.45014	21.4273	21.4079	0.306888	1.43223
TTR	26.0095	26.0411	0.168978	0.649676	27.7161	27.7293	0.138817	0.500854
UBA52	19.4948	19.5564	0.559571	2.87036	20.0433	20.0698	0.663044	3.30806
VGF	17.7808	17.8039	0.64761	3.6422	17.7808	17.8039	0.64761	3.6422
VSTM2A	18.9509	18.9588	0.209013	1.10291	18.9509	18.9588	0.209013	1.10291
VTN	16.8815	16.8217	0.669376	3.96514	16.8815	16.8217	0.669376	3.96514
